# Supplementary material for: Riboswitch Detection Using Profile Hidden Markov Models
Source: BMC Bioinformatics. 2009 Oct 8;10:325. doi: 10.1186/1471-2105-10-325 (PMC2770071; doi:10.1186/1471-2105-10-325)
Supplement: Additional file 10 — profile Hidden Markov Model for FMN riboswitch family. Text file displaying profile Hidden Markov Model for FMN riboswitch family. [file 1471-2105-10-325-S10.TXT]

# HMM v1.7
130	# M -- length of model
4	# alphabet length
2	# alphabet type
ACGU	# alphabet
no	# Optional reference line annotation?
no	# Optional consensus structure annotation?
###MATCH_STATE 0 ( ) ( )
0.337111	# t_m1
0.266167	# t_d1
0.396722	# t_i0
0.250000	# Symbol A probability
0.250000	# Symbol C probability
0.250000	# Symbol G probability
0.250000	# Symbol U probability
###DELETE_STATE 0
0.000000	# t_m1
0.000000	# t_d1
0.000000	# t_i0
###INSERT_STATE 0
0.069518	# t_m1
0.339380	# t_d1
0.591102	# t_i0
0.249652	# Symbol A probability
0.249751	# Symbol C probability
0.250547	# Symbol G probability
0.250050	# Symbol U probability
###MATCH_STATE 1 ( ) ( )
0.967529	# t_m1
0.015892	# t_d1
0.016579	# t_i0
0.250000	# Symbol A probability
0.250000	# Symbol C probability
0.250000	# Symbol G probability
0.250000	# Symbol U probability
###DELETE_STATE 1
0.348336	# t_m1
0.645011	# t_d1
0.006653	# t_i0
###INSERT_STATE 1
0.462021	# t_m1
0.046210	# t_d1
0.491768	# t_i0
0.250000	# Symbol A probability
0.250000	# Symbol C probability
0.250000	# Symbol G probability
0.250000	# Symbol U probability
###MATCH_STATE 2 ( ) ( )
0.979997	# t_m1
0.009790	# t_d1
0.010213	# t_i0
0.750000	# Symbol A probability
0.022727	# Symbol C probability
0.022727	# Symbol G probability
0.204545	# Symbol U probability
###DELETE_STATE 2
0.284964	# t_m1
0.705603	# t_d1
0.009433	# t_i0
###INSERT_STATE 2
0.462021	# t_m1
0.046210	# t_d1
0.491768	# t_i0
0.250000	# Symbol A probability
0.250000	# Symbol C probability
0.250000	# Symbol G probability
0.250000	# Symbol U probability
###MATCH_STATE 3 ( ) ( )
0.983219	# t_m1
0.008213	# t_d1
0.008568	# t_i0
0.890625	# Symbol A probability
0.015625	# Symbol C probability
0.015625	# Symbol G probability
0.078125	# Symbol U probability
###DELETE_STATE 3
0.360222	# t_m1
0.627854	# t_d1
0.011924	# t_i0
###INSERT_STATE 3
0.462021	# t_m1
0.046210	# t_d1
0.491768	# t_i0
0.250000	# Symbol A probability
0.250000	# Symbol C probability
0.250000	# Symbol G probability
0.250000	# Symbol U probability
###MATCH_STATE 4 ( ) ( )
0.985547	# t_m1
0.007073	# t_d1
0.007379	# t_i0
0.297619	# Symbol A probability
0.107143	# Symbol C probability
0.202381	# Symbol G probability
0.392857	# Symbol U probability
###DELETE_STATE 4
0.417720	# t_m1
0.566077	# t_d1
0.016203	# t_i0
###INSERT_STATE 4
0.462021	# t_m1
0.046210	# t_d1
0.491768	# t_i0
0.250000	# Symbol A probability
0.250000	# Symbol C probability
0.250000	# Symbol G probability
0.250000	# Symbol U probability
###MATCH_STATE 5 ( ) ( )
0.986991	# t_m1
0.006367	# t_d1
0.006642	# t_i0
0.050000	# Symbol A probability
0.490000	# Symbol C probability
0.050000	# Symbol G probability
0.410000	# Symbol U probability
###DELETE_STATE 5
0.384585	# t_m1
0.592686	# t_d1
0.022729	# t_i0
###INSERT_STATE 5
0.462021	# t_m1
0.046210	# t_d1
0.491768	# t_i0
0.250000	# Symbol A probability
0.250000	# Symbol C probability
0.250000	# Symbol G probability
0.250000	# Symbol U probability
###MATCH_STATE 6 ( ) ( )
0.987610	# t_m1
0.006064	# t_d1
0.006326	# t_i0
0.527778	# Symbol A probability
0.009259	# Symbol C probability
0.379630	# Symbol G probability
0.083333	# Symbol U probability
###DELETE_STATE 6
0.355486	# t_m1
0.616054	# t_d1
0.028459	# t_i0
###INSERT_STATE 6
0.462021	# t_m1
0.046210	# t_d1
0.491768	# t_i0
0.250000	# Symbol A probability
0.250000	# Symbol C probability
0.250000	# Symbol G probability
0.250000	# Symbol U probability
###MATCH_STATE 7 ( ) ( )
0.987898	# t_m1
0.005923	# t_d1
0.006179	# t_i0
0.008929	# Symbol A probability
0.151786	# Symbol C probability
0.008929	# Symbol G probability
0.830357	# Symbol U probability
###DELETE_STATE 7
0.551007	# t_m1
0.416429	# t_d1
0.032564	# t_i0
###INSERT_STATE 7
0.462021	# t_m1
0.046210	# t_d1
0.491768	# t_i0
0.250000	# Symbol A probability
0.250000	# Symbol C probability
0.250000	# Symbol G probability
0.250000	# Symbol U probability
###MATCH_STATE 8 ( ) ( )
0.988435	# t_m1
0.005660	# t_d1
0.005905	# t_i0
0.041667	# Symbol A probability
0.575000	# Symbol C probability
0.008333	# Symbol G probability
0.375000	# Symbol U probability
###DELETE_STATE 8
0.368960	# t_m1
0.585273	# t_d1
0.045768	# t_i0
###INSERT_STATE 8
0.462021	# t_m1
0.046210	# t_d1
0.491768	# t_i0
0.250000	# Symbol A probability
0.250000	# Symbol C probability
0.250000	# Symbol G probability
0.250000	# Symbol U probability
###MATCH_STATE 9 ( ) ( )
0.988435	# t_m1
0.005660	# t_d1
0.005905	# t_i0
0.008333	# Symbol A probability
0.341667	# Symbol C probability
0.008333	# Symbol G probability
0.641667	# Symbol U probability
###DELETE_STATE 9
0.368960	# t_m1
0.585273	# t_d1
0.045768	# t_i0
###INSERT_STATE 9
0.462021	# t_m1
0.046210	# t_d1
0.491768	# t_i0
0.250000	# Symbol A probability
0.250000	# Symbol C probability
0.250000	# Symbol G probability
0.250000	# Symbol U probability
###MATCH_STATE 10 ( ) ( )
0.988435	# t_m1
0.005660	# t_d1
0.005905	# t_i0
0.008333	# Symbol A probability
0.008333	# Symbol C probability
0.008333	# Symbol G probability
0.975000	# Symbol U probability
###DELETE_STATE 10
0.571688	# t_m1
0.382545	# t_d1
0.045768	# t_i0
###INSERT_STATE 10
0.462021	# t_m1
0.046210	# t_d1
0.491768	# t_i0
0.250000	# Symbol A probability
0.250000	# Symbol C probability
0.250000	# Symbol G probability
0.250000	# Symbol U probability
###MATCH_STATE 11 ( ) ( )
0.988686	# t_m1
0.005537	# t_d1
0.005777	# t_i0
0.008065	# Symbol A probability
0.975806	# Symbol C probability
0.008065	# Symbol G probability
0.008065	# Symbol U probability
###DELETE_STATE 11
0.462778	# t_m1
0.479817	# t_d1
0.057405	# t_i0
###INSERT_STATE 11
0.462021	# t_m1
0.046210	# t_d1
0.491768	# t_i0
0.250000	# Symbol A probability
0.250000	# Symbol C probability
0.250000	# Symbol G probability
0.250000	# Symbol U probability
###MATCH_STATE 12 ( ) ( )
0.988686	# t_m1
0.005537	# t_d1
0.005777	# t_i0
0.556452	# Symbol A probability
0.040323	# Symbol C probability
0.395161	# Symbol G probability
0.008065	# Symbol U probability
###DELETE_STATE 12
0.462778	# t_m1
0.479817	# t_d1
0.057405	# t_i0
###INSERT_STATE 12
0.462021	# t_m1
0.046210	# t_d1
0.491768	# t_i0
0.250000	# Symbol A probability
0.250000	# Symbol C probability
0.250000	# Symbol G probability
0.250000	# Symbol U probability
###MATCH_STATE 13 ( ) ( )
0.988686	# t_m1
0.005537	# t_d1
0.005777	# t_i0
0.008065	# Symbol A probability
0.008065	# Symbol C probability
0.975806	# Symbol G probability
0.008065	# Symbol U probability
###DELETE_STATE 13
0.462778	# t_m1
0.479817	# t_d1
0.057405	# t_i0
###INSERT_STATE 13
0.462021	# t_m1
0.046210	# t_d1
0.491768	# t_i0
0.250000	# Symbol A probability
0.250000	# Symbol C probability
0.250000	# Symbol G probability
0.250000	# Symbol U probability
###MATCH_STATE 14 ( ) ( )
0.988686	# t_m1
0.005537	# t_d1
0.005777	# t_i0
0.008065	# Symbol A probability
0.008065	# Symbol C probability
0.975806	# Symbol G probability
0.008065	# Symbol U probability
###DELETE_STATE 14
0.462778	# t_m1
0.479817	# t_d1
0.057405	# t_i0
###INSERT_STATE 14
0.462021	# t_m1
0.046210	# t_d1
0.491768	# t_i0
0.250000	# Symbol A probability
0.250000	# Symbol C probability
0.250000	# Symbol G probability
0.250000	# Symbol U probability
###MATCH_STATE 15 ( ) ( )
0.988686	# t_m1
0.005537	# t_d1
0.005777	# t_i0
0.008065	# Symbol A probability
0.008065	# Symbol C probability
0.975806	# Symbol G probability
0.008065	# Symbol U probability
###DELETE_STATE 15
0.462778	# t_m1
0.479817	# t_d1
0.057405	# t_i0
###INSERT_STATE 15
0.462021	# t_m1
0.046210	# t_d1
0.491768	# t_i0
0.250000	# Symbol A probability
0.250000	# Symbol C probability
0.250000	# Symbol G probability
0.250000	# Symbol U probability
###MATCH_STATE 16 ( ) ( )
0.988686	# t_m1
0.005537	# t_d1
0.005777	# t_i0
0.040323	# Symbol A probability
0.814516	# Symbol C probability
0.040323	# Symbol G probability
0.104839	# Symbol U probability
###DELETE_STATE 16
0.462778	# t_m1
0.479817	# t_d1
0.057405	# t_i0
###INSERT_STATE 16
0.462021	# t_m1
0.046210	# t_d1
0.491768	# t_i0
0.250000	# Symbol A probability
0.250000	# Symbol C probability
0.250000	# Symbol G probability
0.250000	# Symbol U probability
###MATCH_STATE 17 ( ) ( )
0.988686	# t_m1
0.005537	# t_d1
0.005777	# t_i0
0.524194	# Symbol A probability
0.072581	# Symbol C probability
0.298387	# Symbol G probability
0.104839	# Symbol U probability
###DELETE_STATE 17
0.462778	# t_m1
0.479817	# t_d1
0.057405	# t_i0
###INSERT_STATE 17
0.462021	# t_m1
0.046210	# t_d1
0.491768	# t_i0
0.250000	# Symbol A probability
0.250000	# Symbol C probability
0.250000	# Symbol G probability
0.250000	# Symbol U probability
###MATCH_STATE 18 ( ) ( )
0.988686	# t_m1
0.005537	# t_d1
0.005777	# t_i0
0.040323	# Symbol A probability
0.072581	# Symbol C probability
0.879032	# Symbol G probability
0.008065	# Symbol U probability
###DELETE_STATE 18
0.462778	# t_m1
0.479817	# t_d1
0.057405	# t_i0
###INSERT_STATE 18
0.462021	# t_m1
0.046210	# t_d1
0.491768	# t_i0
0.250000	# Symbol A probability
0.250000	# Symbol C probability
0.250000	# Symbol G probability
0.250000	# Symbol U probability
###MATCH_STATE 19 ( ) ( )
0.988686	# t_m1
0.005537	# t_d1
0.005777	# t_i0
0.008065	# Symbol A probability
0.040323	# Symbol C probability
0.943548	# Symbol G probability
0.008065	# Symbol U probability
###DELETE_STATE 19
0.462778	# t_m1
0.479817	# t_d1
0.057405	# t_i0
###INSERT_STATE 19
0.462021	# t_m1
0.046210	# t_d1
0.491768	# t_i0
0.250000	# Symbol A probability
0.250000	# Symbol C probability
0.250000	# Symbol G probability
0.250000	# Symbol U probability
###MATCH_STATE 20 ( ) ( )
0.988686	# t_m1
0.005537	# t_d1
0.005777	# t_i0
0.008065	# Symbol A probability
0.008065	# Symbol C probability
0.975806	# Symbol G probability
0.008065	# Symbol U probability
###DELETE_STATE 20
0.462778	# t_m1
0.479817	# t_d1
0.057405	# t_i0
###INSERT_STATE 20
0.462021	# t_m1
0.046210	# t_d1
0.491768	# t_i0
0.250000	# Symbol A probability
0.250000	# Symbol C probability
0.250000	# Symbol G probability
0.250000	# Symbol U probability
###MATCH_STATE 21 ( ) ( )
0.988686	# t_m1
0.005537	# t_d1
0.005777	# t_i0
0.008065	# Symbol A probability
0.104839	# Symbol C probability
0.008065	# Symbol G probability
0.879032	# Symbol U probability
###DELETE_STATE 21
0.462778	# t_m1
0.479817	# t_d1
0.057405	# t_i0
###INSERT_STATE 21
0.462021	# t_m1
0.046210	# t_d1
0.491768	# t_i0
0.250000	# Symbol A probability
0.250000	# Symbol C probability
0.250000	# Symbol G probability
0.250000	# Symbol U probability
###MATCH_STATE 22 ( ) ( )
0.988686	# t_m1
0.005537	# t_d1
0.005777	# t_i0
0.008065	# Symbol A probability
0.008065	# Symbol C probability
0.975806	# Symbol G probability
0.008065	# Symbol U probability
###DELETE_STATE 22
0.462778	# t_m1
0.479817	# t_d1
0.057405	# t_i0
###INSERT_STATE 22
0.462021	# t_m1
0.046210	# t_d1
0.491768	# t_i0
0.250000	# Symbol A probability
0.250000	# Symbol C probability
0.250000	# Symbol G probability
0.250000	# Symbol U probability
###MATCH_STATE 23 ( ) ( )
0.988686	# t_m1
0.005537	# t_d1
0.005777	# t_i0
0.588710	# Symbol A probability
0.104839	# Symbol C probability
0.137097	# Symbol G probability
0.169355	# Symbol U probability
###DELETE_STATE 23
0.462778	# t_m1
0.479817	# t_d1
0.057405	# t_i0
###INSERT_STATE 23
0.462021	# t_m1
0.046210	# t_d1
0.491768	# t_i0
0.250000	# Symbol A probability
0.250000	# Symbol C probability
0.250000	# Symbol G probability
0.250000	# Symbol U probability
###MATCH_STATE 24 ( ) ( )
0.988686	# t_m1
0.005537	# t_d1
0.005777	# t_i0
0.911290	# Symbol A probability
0.008065	# Symbol C probability
0.072581	# Symbol G probability
0.008065	# Symbol U probability
###DELETE_STATE 24
0.462778	# t_m1
0.479817	# t_d1
0.057405	# t_i0
###INSERT_STATE 24
0.462021	# t_m1
0.046210	# t_d1
0.491768	# t_i0
0.250000	# Symbol A probability
0.250000	# Symbol C probability
0.250000	# Symbol G probability
0.250000	# Symbol U probability
###MATCH_STATE 25 ( ) ( )
0.988686	# t_m1
0.005537	# t_d1
0.005777	# t_i0
0.975806	# Symbol A probability
0.008065	# Symbol C probability
0.008065	# Symbol G probability
0.008065	# Symbol U probability
###DELETE_STATE 25
0.462778	# t_m1
0.479817	# t_d1
0.057405	# t_i0
###INSERT_STATE 25
0.462021	# t_m1
0.046210	# t_d1
0.491768	# t_i0
0.250000	# Symbol A probability
0.250000	# Symbol C probability
0.250000	# Symbol G probability
0.250000	# Symbol U probability
###MATCH_STATE 26 ( ) ( )
0.988686	# t_m1
0.005537	# t_d1
0.005777	# t_i0
0.104839	# Symbol A probability
0.040323	# Symbol C probability
0.072581	# Symbol G probability
0.782258	# Symbol U probability
###DELETE_STATE 26
0.462778	# t_m1
0.479817	# t_d1
0.057405	# t_i0
###INSERT_STATE 26
0.462021	# t_m1
0.046210	# t_d1
0.491768	# t_i0
0.250000	# Symbol A probability
0.250000	# Symbol C probability
0.250000	# Symbol G probability
0.250000	# Symbol U probability
###MATCH_STATE 27 ( ) ( )
0.988686	# t_m1
0.005537	# t_d1
0.005777	# t_i0
0.008065	# Symbol A probability
0.008065	# Symbol C probability
0.008065	# Symbol G probability
0.975806	# Symbol U probability
###DELETE_STATE 27
0.462778	# t_m1
0.479817	# t_d1
0.057405	# t_i0
###INSERT_STATE 27
0.462021	# t_m1
0.046210	# t_d1
0.491768	# t_i0
0.250000	# Symbol A probability
0.250000	# Symbol C probability
0.250000	# Symbol G probability
0.250000	# Symbol U probability
###MATCH_STATE 28 ( ) ( )
0.988686	# t_m1
0.005537	# t_d1
0.005777	# t_i0
0.008065	# Symbol A probability
0.975806	# Symbol C probability
0.008065	# Symbol G probability
0.008065	# Symbol U probability
###DELETE_STATE 28
0.462778	# t_m1
0.479817	# t_d1
0.057405	# t_i0
###INSERT_STATE 28
0.462021	# t_m1
0.046210	# t_d1
0.491768	# t_i0
0.250000	# Symbol A probability
0.250000	# Symbol C probability
0.250000	# Symbol G probability
0.250000	# Symbol U probability
###MATCH_STATE 29 ( ) ( )
0.988686	# t_m1
0.005537	# t_d1
0.005777	# t_i0
0.008065	# Symbol A probability
0.943548	# Symbol C probability
0.040323	# Symbol G probability
0.008065	# Symbol U probability
###DELETE_STATE 29
0.462778	# t_m1
0.479817	# t_d1
0.057405	# t_i0
###INSERT_STATE 29
0.462021	# t_m1
0.046210	# t_d1
0.491768	# t_i0
0.250000	# Symbol A probability
0.250000	# Symbol C probability
0.250000	# Symbol G probability
0.250000	# Symbol U probability
###MATCH_STATE 30 ( ) ( )
0.988686	# t_m1
0.005537	# t_d1
0.005777	# t_i0
0.008065	# Symbol A probability
0.879032	# Symbol C probability
0.072581	# Symbol G probability
0.040323	# Symbol U probability
###DELETE_STATE 30
0.462778	# t_m1
0.479817	# t_d1
0.057405	# t_i0
###INSERT_STATE 30
0.462021	# t_m1
0.046210	# t_d1
0.491768	# t_i0
0.250000	# Symbol A probability
0.250000	# Symbol C probability
0.250000	# Symbol G probability
0.250000	# Symbol U probability
###MATCH_STATE 31 ( ) ( )
0.988686	# t_m1
0.005537	# t_d1
0.005777	# t_i0
0.201613	# Symbol A probability
0.298387	# Symbol C probability
0.298387	# Symbol G probability
0.201613	# Symbol U probability
###DELETE_STATE 31
0.462778	# t_m1
0.479817	# t_d1
0.057405	# t_i0
###INSERT_STATE 31
0.462021	# t_m1
0.046210	# t_d1
0.491768	# t_i0
0.250000	# Symbol A probability
0.250000	# Symbol C probability
0.250000	# Symbol G probability
0.250000	# Symbol U probability
###MATCH_STATE 32 ( ) ( )
0.988686	# t_m1
0.005537	# t_d1
0.005777	# t_i0
0.975806	# Symbol A probability
0.008065	# Symbol C probability
0.008065	# Symbol G probability
0.008065	# Symbol U probability
###DELETE_STATE 32
0.462778	# t_m1
0.479817	# t_d1
0.057405	# t_i0
###INSERT_STATE 32
0.462021	# t_m1
0.046210	# t_d1
0.491768	# t_i0
0.250000	# Symbol A probability
0.250000	# Symbol C probability
0.250000	# Symbol G probability
0.250000	# Symbol U probability
###MATCH_STATE 33 ( ) ( )
0.988686	# t_m1
0.005537	# t_d1
0.005777	# t_i0
0.008065	# Symbol A probability
0.911290	# Symbol C probability
0.008065	# Symbol G probability
0.072581	# Symbol U probability
###DELETE_STATE 33
0.462778	# t_m1
0.479817	# t_d1
0.057405	# t_i0
###INSERT_STATE 33
0.462021	# t_m1
0.046210	# t_d1
0.491768	# t_i0
0.250000	# Symbol A probability
0.250000	# Symbol C probability
0.250000	# Symbol G probability
0.250000	# Symbol U probability
###MATCH_STATE 34 ( ) ( )
0.988686	# t_m1
0.005537	# t_d1
0.005777	# t_i0
0.008065	# Symbol A probability
0.975806	# Symbol C probability
0.008065	# Symbol G probability
0.008065	# Symbol U probability
###DELETE_STATE 34
0.462778	# t_m1
0.479817	# t_d1
0.057405	# t_i0
###INSERT_STATE 34
0.462021	# t_m1
0.046210	# t_d1
0.491768	# t_i0
0.250000	# Symbol A probability
0.250000	# Symbol C probability
0.250000	# Symbol G probability
0.250000	# Symbol U probability
###MATCH_STATE 35 ( ) ( )
0.988686	# t_m1
0.005537	# t_d1
0.005777	# t_i0
0.008065	# Symbol A probability
0.008065	# Symbol C probability
0.975806	# Symbol G probability
0.008065	# Symbol U probability
###DELETE_STATE 35
0.462778	# t_m1
0.479817	# t_d1
0.057405	# t_i0
###INSERT_STATE 35
0.462021	# t_m1
0.046210	# t_d1
0.491768	# t_i0
0.250000	# Symbol A probability
0.250000	# Symbol C probability
0.250000	# Symbol G probability
0.250000	# Symbol U probability
###MATCH_STATE 36 ( ) ( )
0.988686	# t_m1
0.005537	# t_d1
0.005777	# t_i0
0.008065	# Symbol A probability
0.008065	# Symbol C probability
0.975806	# Symbol G probability
0.008065	# Symbol U probability
###DELETE_STATE 36
0.462778	# t_m1
0.479817	# t_d1
0.057405	# t_i0
###INSERT_STATE 36
0.462021	# t_m1
0.046210	# t_d1
0.491768	# t_i0
0.250000	# Symbol A probability
0.250000	# Symbol C probability
0.250000	# Symbol G probability
0.250000	# Symbol U probability
###MATCH_STATE 37 ( ) ( )
0.988686	# t_m1
0.005537	# t_d1
0.005777	# t_i0
0.008065	# Symbol A probability
0.814516	# Symbol C probability
0.008065	# Symbol G probability
0.169355	# Symbol U probability
###DELETE_STATE 37
0.462778	# t_m1
0.479817	# t_d1
0.057405	# t_i0
###INSERT_STATE 37
0.462021	# t_m1
0.046210	# t_d1
0.491768	# t_i0
0.250000	# Symbol A probability
0.250000	# Symbol C probability
0.250000	# Symbol G probability
0.250000	# Symbol U probability
###MATCH_STATE 38 ( ) ( )
0.988686	# t_m1
0.005537	# t_d1
0.005777	# t_i0
0.104839	# Symbol A probability
0.008065	# Symbol C probability
0.879032	# Symbol G probability
0.008065	# Symbol U probability
###DELETE_STATE 38
0.462778	# t_m1
0.479817	# t_d1
0.057405	# t_i0
###INSERT_STATE 38
0.462021	# t_m1
0.046210	# t_d1
0.491768	# t_i0
0.250000	# Symbol A probability
0.250000	# Symbol C probability
0.250000	# Symbol G probability
0.250000	# Symbol U probability
###MATCH_STATE 39 ( ) ( )
0.988686	# t_m1
0.005537	# t_d1
0.005777	# t_i0
0.008065	# Symbol A probability
0.008065	# Symbol C probability
0.975806	# Symbol G probability
0.008065	# Symbol U probability
###DELETE_STATE 39
0.462778	# t_m1
0.479817	# t_d1
0.057405	# t_i0
###INSERT_STATE 39
0.462021	# t_m1
0.046210	# t_d1
0.491768	# t_i0
0.250000	# Symbol A probability
0.250000	# Symbol C probability
0.250000	# Symbol G probability
0.250000	# Symbol U probability
###MATCH_STATE 40 ( ) ( )
0.988686	# t_m1
0.005537	# t_d1
0.005777	# t_i0
0.008065	# Symbol A probability
0.008065	# Symbol C probability
0.008065	# Symbol G probability
0.975806	# Symbol U probability
###DELETE_STATE 40
0.462778	# t_m1
0.479817	# t_d1
0.057405	# t_i0
###INSERT_STATE 40
0.462021	# t_m1
0.046210	# t_d1
0.491768	# t_i0
0.250000	# Symbol A probability
0.250000	# Symbol C probability
0.250000	# Symbol G probability
0.250000	# Symbol U probability
###MATCH_STATE 41 ( ) ( )
0.988686	# t_m1
0.005537	# t_d1
0.005777	# t_i0
0.750000	# Symbol A probability
0.008065	# Symbol C probability
0.169355	# Symbol G probability
0.072581	# Symbol U probability
###DELETE_STATE 41
0.462778	# t_m1
0.479817	# t_d1
0.057405	# t_i0
###INSERT_STATE 41
0.462021	# t_m1
0.046210	# t_d1
0.491768	# t_i0
0.250000	# Symbol A probability
0.250000	# Symbol C probability
0.250000	# Symbol G probability
0.250000	# Symbol U probability
###MATCH_STATE 42 ( ) ( )
0.445707	# t_m1
0.157571	# t_d1
0.396722	# t_i0
0.620968	# Symbol A probability
0.008065	# Symbol C probability
0.072581	# Symbol G probability
0.298387	# Symbol U probability
###DELETE_STATE 42
0.462778	# t_m1
0.479817	# t_d1
0.057405	# t_i0
###INSERT_STATE 42
0.086659	# t_m1
0.001499	# t_d1
0.911842	# t_i0
0.249536	# Symbol A probability
0.249927	# Symbol C probability
0.250513	# Symbol G probability
0.250024	# Symbol U probability
###MATCH_STATE 43 ( ) ( )
0.986658	# t_m1
0.006530	# t_d1
0.006812	# t_i0
0.510417	# Symbol A probability
0.093750	# Symbol C probability
0.302083	# Symbol G probability
0.093750	# Symbol U probability
###DELETE_STATE 43
0.806750	# t_m1
0.172600	# t_d1
0.020650	# t_i0
###INSERT_STATE 43
0.462021	# t_m1
0.046210	# t_d1
0.491768	# t_i0
0.250000	# Symbol A probability
0.250000	# Symbol C probability
0.250000	# Symbol G probability
0.250000	# Symbol U probability
###MATCH_STATE 44 ( ) ( )
0.988686	# t_m1
0.005537	# t_d1
0.005777	# t_i0
0.911290	# Symbol A probability
0.040323	# Symbol C probability
0.040323	# Symbol G probability
0.008065	# Symbol U probability
###DELETE_STATE 44
0.462778	# t_m1
0.479817	# t_d1
0.057405	# t_i0
###INSERT_STATE 44
0.462021	# t_m1
0.046210	# t_d1
0.491768	# t_i0
0.250000	# Symbol A probability
0.250000	# Symbol C probability
0.250000	# Symbol G probability
0.250000	# Symbol U probability
###MATCH_STATE 45 ( ) ( )
0.988686	# t_m1
0.005537	# t_d1
0.005777	# t_i0
0.040323	# Symbol A probability
0.008065	# Symbol C probability
0.943548	# Symbol G probability
0.008065	# Symbol U probability
###DELETE_STATE 45
0.462778	# t_m1
0.479817	# t_d1
0.057405	# t_i0
###INSERT_STATE 45
0.462021	# t_m1
0.046210	# t_d1
0.491768	# t_i0
0.250000	# Symbol A probability
0.250000	# Symbol C probability
0.250000	# Symbol G probability
0.250000	# Symbol U probability
###MATCH_STATE 46 ( ) ( )
0.988686	# t_m1
0.005537	# t_d1
0.005777	# t_i0
0.008065	# Symbol A probability
0.717742	# Symbol C probability
0.072581	# Symbol G probability
0.201613	# Symbol U probability
###DELETE_STATE 46
0.462778	# t_m1
0.479817	# t_d1
0.057405	# t_i0
###INSERT_STATE 46
0.462021	# t_m1
0.046210	# t_d1
0.491768	# t_i0
0.250000	# Symbol A probability
0.250000	# Symbol C probability
0.250000	# Symbol G probability
0.250000	# Symbol U probability
###MATCH_STATE 47 ( ) ( )
0.988686	# t_m1
0.005537	# t_d1
0.005777	# t_i0
0.008065	# Symbol A probability
0.943548	# Symbol C probability
0.008065	# Symbol G probability
0.040323	# Symbol U probability
###DELETE_STATE 47
0.462778	# t_m1
0.479817	# t_d1
0.057405	# t_i0
###INSERT_STATE 47
0.462021	# t_m1
0.046210	# t_d1
0.491768	# t_i0
0.250000	# Symbol A probability
0.250000	# Symbol C probability
0.250000	# Symbol G probability
0.250000	# Symbol U probability
###MATCH_STATE 48 ( ) ( )
0.988686	# t_m1
0.005537	# t_d1
0.005777	# t_i0
0.008065	# Symbol A probability
0.814516	# Symbol C probability
0.008065	# Symbol G probability
0.169355	# Symbol U probability
###DELETE_STATE 48
0.462778	# t_m1
0.479817	# t_d1
0.057405	# t_i0
###INSERT_STATE 48
0.462021	# t_m1
0.046210	# t_d1
0.491768	# t_i0
0.250000	# Symbol A probability
0.250000	# Symbol C probability
0.250000	# Symbol G probability
0.250000	# Symbol U probability
###MATCH_STATE 49 ( ) ( )
0.988686	# t_m1
0.005537	# t_d1
0.005777	# t_i0
0.169355	# Symbol A probability
0.040323	# Symbol C probability
0.750000	# Symbol G probability
0.040323	# Symbol U probability
###DELETE_STATE 49
0.462778	# t_m1
0.479817	# t_d1
0.057405	# t_i0
###INSERT_STATE 49
0.462021	# t_m1
0.046210	# t_d1
0.491768	# t_i0
0.250000	# Symbol A probability
0.250000	# Symbol C probability
0.250000	# Symbol G probability
0.250000	# Symbol U probability
###MATCH_STATE 50 ( ) ( )
0.988686	# t_m1
0.005537	# t_d1
0.005777	# t_i0
0.008065	# Symbol A probability
0.846774	# Symbol C probability
0.008065	# Symbol G probability
0.137097	# Symbol U probability
###DELETE_STATE 50
0.462778	# t_m1
0.479817	# t_d1
0.057405	# t_i0
###INSERT_STATE 50
0.462021	# t_m1
0.046210	# t_d1
0.491768	# t_i0
0.250000	# Symbol A probability
0.250000	# Symbol C probability
0.250000	# Symbol G probability
0.250000	# Symbol U probability
###MATCH_STATE 51 ( ) ( )
0.988686	# t_m1
0.005537	# t_d1
0.005777	# t_i0
0.072581	# Symbol A probability
0.008065	# Symbol C probability
0.911290	# Symbol G probability
0.008065	# Symbol U probability
###DELETE_STATE 51
0.462778	# t_m1
0.479817	# t_d1
0.057405	# t_i0
###INSERT_STATE 51
0.462021	# t_m1
0.046210	# t_d1
0.491768	# t_i0
0.250000	# Symbol A probability
0.250000	# Symbol C probability
0.250000	# Symbol G probability
0.250000	# Symbol U probability
###MATCH_STATE 52 ( ) ( )
0.988686	# t_m1
0.005537	# t_d1
0.005777	# t_i0
0.975806	# Symbol A probability
0.008065	# Symbol C probability
0.008065	# Symbol G probability
0.008065	# Symbol U probability
###DELETE_STATE 52
0.462778	# t_m1
0.479817	# t_d1
0.057405	# t_i0
###INSERT_STATE 52
0.462021	# t_m1
0.046210	# t_d1
0.491768	# t_i0
0.250000	# Symbol A probability
0.250000	# Symbol C probability
0.250000	# Symbol G probability
0.250000	# Symbol U probability
###MATCH_STATE 53 ( ) ( )
0.988686	# t_m1
0.005537	# t_d1
0.005777	# t_i0
0.040323	# Symbol A probability
0.266129	# Symbol C probability
0.653226	# Symbol G probability
0.040323	# Symbol U probability
###DELETE_STATE 53
0.462778	# t_m1
0.479817	# t_d1
0.057405	# t_i0
###INSERT_STATE 53
0.462021	# t_m1
0.046210	# t_d1
0.491768	# t_i0
0.250000	# Symbol A probability
0.250000	# Symbol C probability
0.250000	# Symbol G probability
0.250000	# Symbol U probability
###MATCH_STATE 54 ( ) ( )
0.988686	# t_m1
0.005537	# t_d1
0.005777	# t_i0
0.008065	# Symbol A probability
0.879032	# Symbol C probability
0.072581	# Symbol G probability
0.040323	# Symbol U probability
###DELETE_STATE 54
0.462778	# t_m1
0.479817	# t_d1
0.057405	# t_i0
###INSERT_STATE 54
0.462021	# t_m1
0.046210	# t_d1
0.491768	# t_i0
0.250000	# Symbol A probability
0.250000	# Symbol C probability
0.250000	# Symbol G probability
0.250000	# Symbol U probability
###MATCH_STATE 55 ( ) ( )
0.945248	# t_m1
0.027256	# t_d1
0.027496	# t_i0
0.040323	# Symbol A probability
0.395161	# Symbol C probability
0.362903	# Symbol G probability
0.201613	# Symbol U probability
###DELETE_STATE 55
0.462778	# t_m1
0.479817	# t_d1
0.057405	# t_i0
###INSERT_STATE 55
0.362373	# t_m1
0.028636	# t_d1
0.608991	# t_i0
0.250075	# Symbol A probability
0.249875	# Symbol C probability
0.249975	# Symbol G probability
0.250075	# Symbol U probability
###MATCH_STATE 56 ( ) ( )
0.944032	# t_m1
0.050063	# t_d1
0.005905	# t_i0
0.108333	# Symbol A probability
0.441667	# Symbol C probability
0.308333	# Symbol G probability
0.141667	# Symbol U probability
###DELETE_STATE 56
0.368960	# t_m1
0.585273	# t_d1
0.045768	# t_i0
###INSERT_STATE 56
0.462021	# t_m1
0.046210	# t_d1
0.491768	# t_i0
0.250000	# Symbol A probability
0.250000	# Symbol C probability
0.250000	# Symbol G probability
0.250000	# Symbol U probability
###MATCH_STATE 57 ( ) ( )
0.918199	# t_m1
0.075622	# t_d1
0.006179	# t_i0
0.080357	# Symbol A probability
0.223214	# Symbol C probability
0.044643	# Symbol G probability
0.651786	# Symbol U probability
###DELETE_STATE 57
0.262519	# t_m1
0.704916	# t_d1
0.032564	# t_i0
###INSERT_STATE 57
0.462021	# t_m1
0.046210	# t_d1
0.491768	# t_i0
0.250000	# Symbol A probability
0.250000	# Symbol C probability
0.250000	# Symbol G probability
0.250000	# Symbol U probability
###MATCH_STATE 58 ( ) ( )
0.912070	# t_m1
0.006367	# t_d1
0.081563	# t_i0
0.130000	# Symbol A probability
0.130000	# Symbol C probability
0.090000	# Symbol G probability
0.650000	# Symbol U probability
###DELETE_STATE 58
0.183230	# t_m1
0.794041	# t_d1
0.022729	# t_i0
###INSERT_STATE 58
0.319862	# t_m1
0.017803	# t_d1
0.662335	# t_i0
0.250275	# Symbol A probability
0.249675	# Symbol C probability
0.250075	# Symbol G probability
0.249975	# Symbol U probability
###MATCH_STATE 59 ( ) ( )
0.912070	# t_m1
0.081288	# t_d1
0.006642	# t_i0
0.090000	# Symbol A probability
0.330000	# Symbol C probability
0.090000	# Symbol G probability
0.490000	# Symbol U probability
###DELETE_STATE 59
0.283908	# t_m1
0.693364	# t_d1
0.022729	# t_i0
###INSERT_STATE 59
0.462021	# t_m1
0.046210	# t_d1
0.491768	# t_i0
0.250000	# Symbol A probability
0.250000	# Symbol C probability
0.250000	# Symbol G probability
0.250000	# Symbol U probability
###MATCH_STATE 60 ( ) ( )
0.960020	# t_m1
0.032988	# t_d1
0.006991	# t_i0
0.054348	# Symbol A probability
0.228261	# Symbol C probability
0.663043	# Symbol G probability
0.054348	# Symbol U probability
###DELETE_STATE 60
0.152520	# t_m1
0.828561	# t_d1
0.018919	# t_i0
###INSERT_STATE 60
0.462021	# t_m1
0.046210	# t_d1
0.491768	# t_i0
0.250000	# Symbol A probability
0.250000	# Symbol C probability
0.250000	# Symbol G probability
0.250000	# Symbol U probability
###MATCH_STATE 61 ( ) ( )
0.958941	# t_m1
0.033879	# t_d1
0.007180	# t_i0
0.102273	# Symbol A probability
0.556818	# Symbol C probability
0.147727	# Symbol G probability
0.193182	# Symbol U probability
###DELETE_STATE 61
0.140726	# t_m1
0.841817	# t_d1
0.017456	# t_i0
###INSERT_STATE 61
0.462021	# t_m1
0.046210	# t_d1
0.491768	# t_i0
0.250000	# Symbol A probability
0.250000	# Symbol C probability
0.250000	# Symbol G probability
0.250000	# Symbol U probability
###MATCH_STATE 62 ( ) ( )
0.957802	# t_m1
0.034819	# t_d1
0.007379	# t_i0
0.630952	# Symbol A probability
0.107143	# Symbol C probability
0.202381	# Symbol G probability
0.059524	# Symbol U probability
###DELETE_STATE 62
0.202399	# t_m1
0.781397	# t_d1
0.016203	# t_i0
###INSERT_STATE 62
0.462021	# t_m1
0.046210	# t_d1
0.491768	# t_i0
0.250000	# Symbol A probability
0.250000	# Symbol C probability
0.250000	# Symbol G probability
0.250000	# Symbol U probability
###MATCH_STATE 63 ( ) ( )
0.985547	# t_m1
0.007073	# t_d1
0.007379	# t_i0
0.345238	# Symbol A probability
0.011905	# Symbol C probability
0.107143	# Symbol G probability
0.535714	# Symbol U probability
###DELETE_STATE 63
0.130626	# t_m1
0.853171	# t_d1
0.016203	# t_i0
###INSERT_STATE 63
0.462021	# t_m1
0.046210	# t_d1
0.491768	# t_i0
0.250000	# Symbol A probability
0.250000	# Symbol C probability
0.250000	# Symbol G probability
0.250000	# Symbol U probability
###MATCH_STATE 64 ( ) ( )
0.957802	# t_m1
0.034819	# t_d1
0.007379	# t_i0
0.250000	# Symbol A probability
0.202381	# Symbol C probability
0.202381	# Symbol G probability
0.345238	# Symbol U probability
###DELETE_STATE 64
0.130626	# t_m1
0.853171	# t_d1
0.016203	# t_i0
###INSERT_STATE 64
0.462021	# t_m1
0.046210	# t_d1
0.491768	# t_i0
0.250000	# Symbol A probability
0.250000	# Symbol C probability
0.250000	# Symbol G probability
0.250000	# Symbol U probability
###MATCH_STATE 65 ( ) ( )
0.985135	# t_m1
0.007275	# t_d1
0.007590	# t_i0
0.112500	# Symbol A probability
0.412500	# Symbol C probability
0.062500	# Symbol G probability
0.412500	# Symbol U probability
###DELETE_STATE 65
0.188845	# t_m1
0.796036	# t_d1
0.015118	# t_i0
###INSERT_STATE 65
0.462021	# t_m1
0.046210	# t_d1
0.491768	# t_i0
0.250000	# Symbol A probability
0.250000	# Symbol C probability
0.250000	# Symbol G probability
0.250000	# Symbol U probability
###MATCH_STATE 66 ( ) ( )
0.985547	# t_m1
0.007073	# t_d1
0.007379	# t_i0
0.107143	# Symbol A probability
0.535714	# Symbol C probability
0.250000	# Symbol G probability
0.107143	# Symbol U probability
###DELETE_STATE 66
0.202399	# t_m1
0.781397	# t_d1
0.016203	# t_i0
###INSERT_STATE 66
0.462021	# t_m1
0.046210	# t_d1
0.491768	# t_i0
0.250000	# Symbol A probability
0.250000	# Symbol C probability
0.250000	# Symbol G probability
0.250000	# Symbol U probability
###MATCH_STATE 67 ( ) ( )
0.985937	# t_m1
0.006883	# t_d1
0.007180	# t_i0
0.102273	# Symbol A probability
0.147727	# Symbol C probability
0.556818	# Symbol G probability
0.193182	# Symbol U probability
###DELETE_STATE 67
0.295373	# t_m1
0.687171	# t_d1
0.017456	# t_i0
###INSERT_STATE 67
0.462021	# t_m1
0.046210	# t_d1
0.491768	# t_i0
0.250000	# Symbol A probability
0.250000	# Symbol C probability
0.250000	# Symbol G probability
0.250000	# Symbol U probability
###MATCH_STATE 68 ( ) ( )
0.986658	# t_m1
0.006530	# t_d1
0.006812	# t_i0
0.343750	# Symbol A probability
0.218750	# Symbol C probability
0.093750	# Symbol G probability
0.343750	# Symbol U probability
###DELETE_STATE 68
0.166470	# t_m1
0.812880	# t_d1
0.020650	# t_i0
###INSERT_STATE 68
0.462021	# t_m1
0.046210	# t_d1
0.491768	# t_i0
0.250000	# Symbol A probability
0.250000	# Symbol C probability
0.250000	# Symbol G probability
0.250000	# Symbol U probability
###MATCH_STATE 69 ( ) ( )
0.986658	# t_m1
0.006530	# t_d1
0.006812	# t_i0
0.218750	# Symbol A probability
0.052083	# Symbol C probability
0.343750	# Symbol G probability
0.385417	# Symbol U probability
###DELETE_STATE 69
0.257939	# t_m1
0.721411	# t_d1
0.020650	# t_i0
###INSERT_STATE 69
0.462021	# t_m1
0.046210	# t_d1
0.491768	# t_i0
0.250000	# Symbol A probability
0.250000	# Symbol C probability
0.250000	# Symbol G probability
0.250000	# Symbol U probability
###MATCH_STATE 70 ( ) ( )
0.986991	# t_m1
0.006367	# t_d1
0.006642	# t_i0
0.410000	# Symbol A probability
0.290000	# Symbol C probability
0.010000	# Symbol G probability
0.290000	# Symbol U probability
###DELETE_STATE 70
0.283908	# t_m1
0.693364	# t_d1
0.022729	# t_i0
###INSERT_STATE 70
0.462021	# t_m1
0.046210	# t_d1
0.491768	# t_i0
0.250000	# Symbol A probability
0.250000	# Symbol C probability
0.250000	# Symbol G probability
0.250000	# Symbol U probability
###MATCH_STATE 71 ( ) ( )
0.889847	# t_m1
0.103672	# t_d1
0.006480	# t_i0
0.278846	# Symbol A probability
0.278846	# Symbol C probability
0.278846	# Symbol G probability
0.163462	# Symbol U probability
###DELETE_STATE 71
0.427638	# t_m1
0.547088	# t_d1
0.025273	# t_i0
###INSERT_STATE 71
0.462021	# t_m1
0.046210	# t_d1
0.491768	# t_i0
0.250000	# Symbol A probability
0.250000	# Symbol C probability
0.250000	# Symbol G probability
0.250000	# Symbol U probability
###MATCH_STATE 72 ( ) ( )
0.704912	# t_m1
0.006530	# t_d1
0.288558	# t_i0
0.343750	# Symbol A probability
0.260417	# Symbol C probability
0.302083	# Symbol G probability
0.093750	# Symbol U probability
###DELETE_STATE 72
0.166470	# t_m1
0.812880	# t_d1
0.020650	# t_i0
###INSERT_STATE 72
0.086773	# t_m1
0.002213	# t_d1
0.911014	# t_i0
0.249754	# Symbol A probability
0.249656	# Symbol C probability
0.250935	# Symbol G probability
0.249656	# Symbol U probability
###MATCH_STATE 73 ( ) ( )
0.986658	# t_m1
0.006530	# t_d1
0.006812	# t_i0
0.218750	# Symbol A probability
0.010417	# Symbol C probability
0.343750	# Symbol G probability
0.427083	# Symbol U probability
###DELETE_STATE 73
0.440876	# t_m1
0.538474	# t_d1
0.020650	# t_i0
###INSERT_STATE 73
0.462021	# t_m1
0.046210	# t_d1
0.491768	# t_i0
0.250000	# Symbol A probability
0.250000	# Symbol C probability
0.250000	# Symbol G probability
0.250000	# Symbol U probability
###MATCH_STATE 74 ( ) ( )
0.987610	# t_m1
0.006064	# t_d1
0.006326	# t_i0
0.120370	# Symbol A probability
0.638889	# Symbol C probability
0.194444	# Symbol G probability
0.046296	# Symbol U probability
###DELETE_STATE 74
0.733667	# t_m1
0.237874	# t_d1
0.028459	# t_i0
###INSERT_STATE 74
0.462021	# t_m1
0.046210	# t_d1
0.491768	# t_i0
0.250000	# Symbol A probability
0.250000	# Symbol C probability
0.250000	# Symbol G probability
0.250000	# Symbol U probability
###MATCH_STATE 75 ( ) ( )
0.988686	# t_m1
0.005537	# t_d1
0.005777	# t_i0
0.459677	# Symbol A probability
0.008065	# Symbol C probability
0.491935	# Symbol G probability
0.040323	# Symbol U probability
###DELETE_STATE 75
0.462778	# t_m1
0.479817	# t_d1
0.057405	# t_i0
###INSERT_STATE 75
0.462021	# t_m1
0.046210	# t_d1
0.491768	# t_i0
0.250000	# Symbol A probability
0.250000	# Symbol C probability
0.250000	# Symbol G probability
0.250000	# Symbol U probability
###MATCH_STATE 76 ( ) ( )
0.966967	# t_m1
0.027256	# t_d1
0.005777	# t_i0
0.040323	# Symbol A probability
0.201613	# Symbol C probability
0.717742	# Symbol G probability
0.040323	# Symbol U probability
###DELETE_STATE 76
0.462778	# t_m1
0.479817	# t_d1
0.057405	# t_i0
###INSERT_STATE 76
0.462021	# t_m1
0.046210	# t_d1
0.491768	# t_i0
0.250000	# Symbol A probability
0.250000	# Symbol C probability
0.250000	# Symbol G probability
0.250000	# Symbol U probability
###MATCH_STATE 77 ( ) ( )
0.988435	# t_m1
0.005660	# t_d1
0.005905	# t_i0
0.175000	# Symbol A probability
0.508333	# Symbol C probability
0.008333	# Symbol G probability
0.308333	# Symbol U probability
###DELETE_STATE 77
0.368960	# t_m1
0.585273	# t_d1
0.045768	# t_i0
###INSERT_STATE 77
0.462021	# t_m1
0.046210	# t_d1
0.491768	# t_i0
0.250000	# Symbol A probability
0.250000	# Symbol C probability
0.250000	# Symbol G probability
0.250000	# Symbol U probability
###MATCH_STATE 78 ( ) ( )
0.988435	# t_m1
0.005660	# t_d1
0.005905	# t_i0
0.375000	# Symbol A probability
0.041667	# Symbol C probability
0.141667	# Symbol G probability
0.441667	# Symbol U probability
###DELETE_STATE 78
0.571688	# t_m1
0.382545	# t_d1
0.045768	# t_i0
###INSERT_STATE 78
0.462021	# t_m1
0.046210	# t_d1
0.491768	# t_i0
0.250000	# Symbol A probability
0.250000	# Symbol C probability
0.250000	# Symbol G probability
0.250000	# Symbol U probability
###MATCH_STATE 79 ( ) ( )
0.988686	# t_m1
0.005537	# t_d1
0.005777	# t_i0
0.008065	# Symbol A probability
0.008065	# Symbol C probability
0.975806	# Symbol G probability
0.008065	# Symbol U probability
###DELETE_STATE 79
0.462778	# t_m1
0.479817	# t_d1
0.057405	# t_i0
###INSERT_STATE 79
0.462021	# t_m1
0.046210	# t_d1
0.491768	# t_i0
0.250000	# Symbol A probability
0.250000	# Symbol C probability
0.250000	# Symbol G probability
0.250000	# Symbol U probability
###MATCH_STATE 80 ( ) ( )
0.966967	# t_m1
0.005537	# t_d1
0.027496	# t_i0
0.975806	# Symbol A probability
0.008065	# Symbol C probability
0.008065	# Symbol G probability
0.008065	# Symbol U probability
###DELETE_STATE 80
0.462778	# t_m1
0.479817	# t_d1
0.057405	# t_i0
###INSERT_STATE 80
0.520835	# t_m1
0.041159	# t_d1
0.438007	# t_i0
0.249975	# Symbol A probability
0.250075	# Symbol C probability
0.249975	# Symbol G probability
0.249975	# Symbol U probability
###MATCH_STATE 81 ( ) ( )
0.988686	# t_m1
0.005537	# t_d1
0.005777	# t_i0
0.104839	# Symbol A probability
0.137097	# Symbol C probability
0.008065	# Symbol G probability
0.750000	# Symbol U probability
###DELETE_STATE 81
0.462778	# t_m1
0.479817	# t_d1
0.057405	# t_i0
###INSERT_STATE 81
0.462021	# t_m1
0.046210	# t_d1
0.491768	# t_i0
0.250000	# Symbol A probability
0.250000	# Symbol C probability
0.250000	# Symbol G probability
0.250000	# Symbol U probability
###MATCH_STATE 82 ( ) ( )
0.988686	# t_m1
0.005537	# t_d1
0.005777	# t_i0
0.008065	# Symbol A probability
0.556452	# Symbol C probability
0.137097	# Symbol G probability
0.298387	# Symbol U probability
###DELETE_STATE 82
0.462778	# t_m1
0.479817	# t_d1
0.057405	# t_i0
###INSERT_STATE 82
0.462021	# t_m1
0.046210	# t_d1
0.491768	# t_i0
0.250000	# Symbol A probability
0.250000	# Symbol C probability
0.250000	# Symbol G probability
0.250000	# Symbol U probability
###MATCH_STATE 83 ( ) ( )
0.988686	# t_m1
0.005537	# t_d1
0.005777	# t_i0
0.040323	# Symbol A probability
0.620968	# Symbol C probability
0.008065	# Symbol G probability
0.330645	# Symbol U probability
###DELETE_STATE 83
0.462778	# t_m1
0.479817	# t_d1
0.057405	# t_i0
###INSERT_STATE 83
0.462021	# t_m1
0.046210	# t_d1
0.491768	# t_i0
0.250000	# Symbol A probability
0.250000	# Symbol C probability
0.250000	# Symbol G probability
0.250000	# Symbol U probability
###MATCH_STATE 84 ( ) ( )
0.988686	# t_m1
0.005537	# t_d1
0.005777	# t_i0
0.201613	# Symbol A probability
0.040323	# Symbol C probability
0.750000	# Symbol G probability
0.008065	# Symbol U probability
###DELETE_STATE 84
0.462778	# t_m1
0.479817	# t_d1
0.057405	# t_i0
###INSERT_STATE 84
0.462021	# t_m1
0.046210	# t_d1
0.491768	# t_i0
0.250000	# Symbol A probability
0.250000	# Symbol C probability
0.250000	# Symbol G probability
0.250000	# Symbol U probability
###MATCH_STATE 85 ( ) ( )
0.988686	# t_m1
0.005537	# t_d1
0.005777	# t_i0
0.008065	# Symbol A probability
0.008065	# Symbol C probability
0.975806	# Symbol G probability
0.008065	# Symbol U probability
###DELETE_STATE 85
0.462778	# t_m1
0.479817	# t_d1
0.057405	# t_i0
###INSERT_STATE 85
0.462021	# t_m1
0.046210	# t_d1
0.491768	# t_i0
0.250000	# Symbol A probability
0.250000	# Symbol C probability
0.250000	# Symbol G probability
0.250000	# Symbol U probability
###MATCH_STATE 86 ( ) ( )
0.988686	# t_m1
0.005537	# t_d1
0.005777	# t_i0
0.008065	# Symbol A probability
0.040323	# Symbol C probability
0.008065	# Symbol G probability
0.943548	# Symbol U probability
###DELETE_STATE 86
0.462778	# t_m1
0.479817	# t_d1
0.057405	# t_i0
###INSERT_STATE 86
0.462021	# t_m1
0.046210	# t_d1
0.491768	# t_i0
0.250000	# Symbol A probability
0.250000	# Symbol C probability
0.250000	# Symbol G probability
0.250000	# Symbol U probability
###MATCH_STATE 87 ( ) ( )
0.988686	# t_m1
0.005537	# t_d1
0.005777	# t_i0
0.008065	# Symbol A probability
0.040323	# Symbol C probability
0.846774	# Symbol G probability
0.104839	# Symbol U probability
###DELETE_STATE 87
0.462778	# t_m1
0.479817	# t_d1
0.057405	# t_i0
###INSERT_STATE 87
0.462021	# t_m1
0.046210	# t_d1
0.491768	# t_i0
0.250000	# Symbol A probability
0.250000	# Symbol C probability
0.250000	# Symbol G probability
0.250000	# Symbol U probability
###MATCH_STATE 88 ( ) ( )
0.988686	# t_m1
0.005537	# t_d1
0.005777	# t_i0
0.588710	# Symbol A probability
0.104839	# Symbol C probability
0.072581	# Symbol G probability
0.233871	# Symbol U probability
###DELETE_STATE 88
0.462778	# t_m1
0.479817	# t_d1
0.057405	# t_i0
###INSERT_STATE 88
0.462021	# t_m1
0.046210	# t_d1
0.491768	# t_i0
0.250000	# Symbol A probability
0.250000	# Symbol C probability
0.250000	# Symbol G probability
0.250000	# Symbol U probability
###MATCH_STATE 89 ( ) ( )
0.988686	# t_m1
0.005537	# t_d1
0.005777	# t_i0
0.491935	# Symbol A probability
0.008065	# Symbol C probability
0.491935	# Symbol G probability
0.008065	# Symbol U probability
###DELETE_STATE 89
0.462778	# t_m1
0.479817	# t_d1
0.057405	# t_i0
###INSERT_STATE 89
0.462021	# t_m1
0.046210	# t_d1
0.491768	# t_i0
0.250000	# Symbol A probability
0.250000	# Symbol C probability
0.250000	# Symbol G probability
0.250000	# Symbol U probability
###MATCH_STATE 90 ( ) ( )
0.966967	# t_m1
0.027256	# t_d1
0.005777	# t_i0
0.975806	# Symbol A probability
0.008065	# Symbol C probability
0.008065	# Symbol G probability
0.008065	# Symbol U probability
###DELETE_STATE 90
0.462778	# t_m1
0.479817	# t_d1
0.057405	# t_i0
###INSERT_STATE 90
0.462021	# t_m1
0.046210	# t_d1
0.491768	# t_i0
0.250000	# Symbol A probability
0.250000	# Symbol C probability
0.250000	# Symbol G probability
0.250000	# Symbol U probability
###MATCH_STATE 91 ( ) ( )
0.988435	# t_m1
0.005660	# t_d1
0.005905	# t_i0
0.175000	# Symbol A probability
0.175000	# Symbol C probability
0.075000	# Symbol G probability
0.575000	# Symbol U probability
###DELETE_STATE 91
0.571688	# t_m1
0.382545	# t_d1
0.045768	# t_i0
###INSERT_STATE 91
0.462021	# t_m1
0.046210	# t_d1
0.491768	# t_i0
0.250000	# Symbol A probability
0.250000	# Symbol C probability
0.250000	# Symbol G probability
0.250000	# Symbol U probability
###MATCH_STATE 92 ( ) ( )
0.988686	# t_m1
0.005537	# t_d1
0.005777	# t_i0
0.008065	# Symbol A probability
0.008065	# Symbol C probability
0.233871	# Symbol G probability
0.750000	# Symbol U probability
###DELETE_STATE 92
0.462778	# t_m1
0.479817	# t_d1
0.057405	# t_i0
###INSERT_STATE 92
0.462021	# t_m1
0.046210	# t_d1
0.491768	# t_i0
0.250000	# Symbol A probability
0.250000	# Symbol C probability
0.250000	# Symbol G probability
0.250000	# Symbol U probability
###MATCH_STATE 93 ( ) ( )
0.988686	# t_m1
0.005537	# t_d1
0.005777	# t_i0
0.008065	# Symbol A probability
0.975806	# Symbol C probability
0.008065	# Symbol G probability
0.008065	# Symbol U probability
###DELETE_STATE 93
0.462778	# t_m1
0.479817	# t_d1
0.057405	# t_i0
###INSERT_STATE 93
0.462021	# t_m1
0.046210	# t_d1
0.491768	# t_i0
0.250000	# Symbol A probability
0.250000	# Symbol C probability
0.250000	# Symbol G probability
0.250000	# Symbol U probability
###MATCH_STATE 94 ( ) ( )
0.988686	# t_m1
0.005537	# t_d1
0.005777	# t_i0
0.008065	# Symbol A probability
0.750000	# Symbol C probability
0.040323	# Symbol G probability
0.201613	# Symbol U probability
###DELETE_STATE 94
0.462778	# t_m1
0.479817	# t_d1
0.057405	# t_i0
###INSERT_STATE 94
0.462021	# t_m1
0.046210	# t_d1
0.491768	# t_i0
0.250000	# Symbol A probability
0.250000	# Symbol C probability
0.250000	# Symbol G probability
0.250000	# Symbol U probability
###MATCH_STATE 95 ( ) ( )
0.988686	# t_m1
0.005537	# t_d1
0.005777	# t_i0
0.330645	# Symbol A probability
0.008065	# Symbol C probability
0.620968	# Symbol G probability
0.040323	# Symbol U probability
###DELETE_STATE 95
0.462778	# t_m1
0.479817	# t_d1
0.057405	# t_i0
###INSERT_STATE 95
0.462021	# t_m1
0.046210	# t_d1
0.491768	# t_i0
0.250000	# Symbol A probability
0.250000	# Symbol C probability
0.250000	# Symbol G probability
0.250000	# Symbol U probability
###MATCH_STATE 96 ( ) ( )
0.988686	# t_m1
0.005537	# t_d1
0.005777	# t_i0
0.266129	# Symbol A probability
0.137097	# Symbol C probability
0.588710	# Symbol G probability
0.008065	# Symbol U probability
###DELETE_STATE 96
0.462778	# t_m1
0.479817	# t_d1
0.057405	# t_i0
###INSERT_STATE 96
0.462021	# t_m1
0.046210	# t_d1
0.491768	# t_i0
0.250000	# Symbol A probability
0.250000	# Symbol C probability
0.250000	# Symbol G probability
0.250000	# Symbol U probability
###MATCH_STATE 97 ( ) ( )
0.988686	# t_m1
0.005537	# t_d1
0.005777	# t_i0
0.491935	# Symbol A probability
0.008065	# Symbol C probability
0.395161	# Symbol G probability
0.104839	# Symbol U probability
###DELETE_STATE 97
0.462778	# t_m1
0.479817	# t_d1
0.057405	# t_i0
###INSERT_STATE 97
0.462021	# t_m1
0.046210	# t_d1
0.491768	# t_i0
0.250000	# Symbol A probability
0.250000	# Symbol C probability
0.250000	# Symbol G probability
0.250000	# Symbol U probability
###MATCH_STATE 98 ( ) ( )
0.988686	# t_m1
0.005537	# t_d1
0.005777	# t_i0
0.233871	# Symbol A probability
0.008065	# Symbol C probability
0.750000	# Symbol G probability
0.008065	# Symbol U probability
###DELETE_STATE 98
0.462778	# t_m1
0.479817	# t_d1
0.057405	# t_i0
###INSERT_STATE 98
0.462021	# t_m1
0.046210	# t_d1
0.491768	# t_i0
0.250000	# Symbol A probability
0.250000	# Symbol C probability
0.250000	# Symbol G probability
0.250000	# Symbol U probability
###MATCH_STATE 99 ( ) ( )
0.988686	# t_m1
0.005537	# t_d1
0.005777	# t_i0
0.008065	# Symbol A probability
0.943548	# Symbol C probability
0.040323	# Symbol G probability
0.008065	# Symbol U probability
###DELETE_STATE 99
0.462778	# t_m1
0.479817	# t_d1
0.057405	# t_i0
###INSERT_STATE 99
0.462021	# t_m1
0.046210	# t_d1
0.491768	# t_i0
0.250000	# Symbol A probability
0.250000	# Symbol C probability
0.250000	# Symbol G probability
0.250000	# Symbol U probability
###MATCH_STATE 100 ( ) ( )
0.988686	# t_m1
0.005537	# t_d1
0.005777	# t_i0
0.008065	# Symbol A probability
0.975806	# Symbol C probability
0.008065	# Symbol G probability
0.008065	# Symbol U probability
###DELETE_STATE 100
0.462778	# t_m1
0.479817	# t_d1
0.057405	# t_i0
###INSERT_STATE 100
0.462021	# t_m1
0.046210	# t_d1
0.491768	# t_i0
0.250000	# Symbol A probability
0.250000	# Symbol C probability
0.250000	# Symbol G probability
0.250000	# Symbol U probability
###MATCH_STATE 101 ( ) ( )
0.988686	# t_m1
0.005537	# t_d1
0.005777	# t_i0
0.008065	# Symbol A probability
0.008065	# Symbol C probability
0.975806	# Symbol G probability
0.008065	# Symbol U probability
###DELETE_STATE 101
0.462778	# t_m1
0.479817	# t_d1
0.057405	# t_i0
###INSERT_STATE 101
0.462021	# t_m1
0.046210	# t_d1
0.491768	# t_i0
0.250000	# Symbol A probability
0.250000	# Symbol C probability
0.250000	# Symbol G probability
0.250000	# Symbol U probability
###MATCH_STATE 102 ( ) ( )
0.988686	# t_m1
0.005537	# t_d1
0.005777	# t_i0
0.975806	# Symbol A probability
0.008065	# Symbol C probability
0.008065	# Symbol G probability
0.008065	# Symbol U probability
###DELETE_STATE 102
0.462778	# t_m1
0.479817	# t_d1
0.057405	# t_i0
###INSERT_STATE 102
0.462021	# t_m1
0.046210	# t_d1
0.491768	# t_i0
0.250000	# Symbol A probability
0.250000	# Symbol C probability
0.250000	# Symbol G probability
0.250000	# Symbol U probability
###MATCH_STATE 103 ( ) ( )
0.988686	# t_m1
0.005537	# t_d1
0.005777	# t_i0
0.008065	# Symbol A probability
0.975806	# Symbol C probability
0.008065	# Symbol G probability
0.008065	# Symbol U probability
###DELETE_STATE 103
0.462778	# t_m1
0.479817	# t_d1
0.057405	# t_i0
###INSERT_STATE 103
0.462021	# t_m1
0.046210	# t_d1
0.491768	# t_i0
0.250000	# Symbol A probability
0.250000	# Symbol C probability
0.250000	# Symbol G probability
0.250000	# Symbol U probability
###MATCH_STATE 104 ( ) ( )
0.988686	# t_m1
0.005537	# t_d1
0.005777	# t_i0
0.588710	# Symbol A probability
0.008065	# Symbol C probability
0.395161	# Symbol G probability
0.008065	# Symbol U probability
###DELETE_STATE 104
0.462778	# t_m1
0.479817	# t_d1
0.057405	# t_i0
###INSERT_STATE 104
0.462021	# t_m1
0.046210	# t_d1
0.491768	# t_i0
0.250000	# Symbol A probability
0.250000	# Symbol C probability
0.250000	# Symbol G probability
0.250000	# Symbol U probability
###MATCH_STATE 105 ( ) ( )
0.988686	# t_m1
0.005537	# t_d1
0.005777	# t_i0
0.008065	# Symbol A probability
0.008065	# Symbol C probability
0.975806	# Symbol G probability
0.008065	# Symbol U probability
###DELETE_STATE 105
0.462778	# t_m1
0.479817	# t_d1
0.057405	# t_i0
###INSERT_STATE 105
0.462021	# t_m1
0.046210	# t_d1
0.491768	# t_i0
0.250000	# Symbol A probability
0.250000	# Symbol C probability
0.250000	# Symbol G probability
0.250000	# Symbol U probability
###MATCH_STATE 106 ( ) ( )
0.641179	# t_m1
0.353044	# t_d1
0.005777	# t_i0
0.008065	# Symbol A probability
0.008065	# Symbol C probability
0.008065	# Symbol G probability
0.975806	# Symbol U probability
###DELETE_STATE 106
0.462778	# t_m1
0.479817	# t_d1
0.057405	# t_i0
###INSERT_STATE 106
0.462021	# t_m1
0.046210	# t_d1
0.491768	# t_i0
0.250000	# Symbol A probability
0.250000	# Symbol C probability
0.250000	# Symbol G probability
0.250000	# Symbol U probability
###MATCH_STATE 107 ( ) ( )
0.982661	# t_m1
0.008486	# t_d1
0.008853	# t_i0
0.083333	# Symbol A probability
0.216667	# Symbol C probability
0.216667	# Symbol G probability
0.483333	# Symbol U probability
###DELETE_STATE 107
0.894006	# t_m1
0.094668	# t_d1
0.011326	# t_i0
###INSERT_STATE 107
0.462021	# t_m1
0.046210	# t_d1
0.491768	# t_i0
0.250000	# Symbol A probability
0.250000	# Symbol C probability
0.250000	# Symbol G probability
0.250000	# Symbol U probability
###MATCH_STATE 108 ( ) ( )
0.988686	# t_m1
0.005537	# t_d1
0.005777	# t_i0
0.975806	# Symbol A probability
0.008065	# Symbol C probability
0.008065	# Symbol G probability
0.008065	# Symbol U probability
###DELETE_STATE 108
0.462778	# t_m1
0.479817	# t_d1
0.057405	# t_i0
###INSERT_STATE 108
0.462021	# t_m1
0.046210	# t_d1
0.491768	# t_i0
0.250000	# Symbol A probability
0.250000	# Symbol C probability
0.250000	# Symbol G probability
0.250000	# Symbol U probability
###MATCH_STATE 109 ( ) ( )
0.988686	# t_m1
0.005537	# t_d1
0.005777	# t_i0
0.395161	# Symbol A probability
0.104839	# Symbol C probability
0.104839	# Symbol G probability
0.395161	# Symbol U probability
###DELETE_STATE 109
0.462778	# t_m1
0.479817	# t_d1
0.057405	# t_i0
###INSERT_STATE 109
0.462021	# t_m1
0.046210	# t_d1
0.491768	# t_i0
0.250000	# Symbol A probability
0.250000	# Symbol C probability
0.250000	# Symbol G probability
0.250000	# Symbol U probability
###MATCH_STATE 110 ( ) ( )
0.988686	# t_m1
0.005537	# t_d1
0.005777	# t_i0
0.975806	# Symbol A probability
0.008065	# Symbol C probability
0.008065	# Symbol G probability
0.008065	# Symbol U probability
###DELETE_STATE 110
0.462778	# t_m1
0.479817	# t_d1
0.057405	# t_i0
###INSERT_STATE 110
0.462021	# t_m1
0.046210	# t_d1
0.491768	# t_i0
0.250000	# Symbol A probability
0.250000	# Symbol C probability
0.250000	# Symbol G probability
0.250000	# Symbol U probability
###MATCH_STATE 111 ( ) ( )
0.988686	# t_m1
0.005537	# t_d1
0.005777	# t_i0
0.008065	# Symbol A probability
0.008065	# Symbol C probability
0.975806	# Symbol G probability
0.008065	# Symbol U probability
###DELETE_STATE 111
0.462778	# t_m1
0.479817	# t_d1
0.057405	# t_i0
###INSERT_STATE 111
0.462021	# t_m1
0.046210	# t_d1
0.491768	# t_i0
0.250000	# Symbol A probability
0.250000	# Symbol C probability
0.250000	# Symbol G probability
0.250000	# Symbol U probability
###MATCH_STATE 112 ( ) ( )
0.988686	# t_m1
0.005537	# t_d1
0.005777	# t_i0
0.008065	# Symbol A probability
0.008065	# Symbol C probability
0.008065	# Symbol G probability
0.975806	# Symbol U probability
###DELETE_STATE 112
0.462778	# t_m1
0.479817	# t_d1
0.057405	# t_i0
###INSERT_STATE 112
0.462021	# t_m1
0.046210	# t_d1
0.491768	# t_i0
0.250000	# Symbol A probability
0.250000	# Symbol C probability
0.250000	# Symbol G probability
0.250000	# Symbol U probability
###MATCH_STATE 113 ( ) ( )
0.988686	# t_m1
0.005537	# t_d1
0.005777	# t_i0
0.008065	# Symbol A probability
0.975806	# Symbol C probability
0.008065	# Symbol G probability
0.008065	# Symbol U probability
###DELETE_STATE 113
0.462778	# t_m1
0.479817	# t_d1
0.057405	# t_i0
###INSERT_STATE 113
0.462021	# t_m1
0.046210	# t_d1
0.491768	# t_i0
0.250000	# Symbol A probability
0.250000	# Symbol C probability
0.250000	# Symbol G probability
0.250000	# Symbol U probability
###MATCH_STATE 114 ( ) ( )
0.988686	# t_m1
0.005537	# t_d1
0.005777	# t_i0
0.008065	# Symbol A probability
0.395161	# Symbol C probability
0.008065	# Symbol G probability
0.588710	# Symbol U probability
###DELETE_STATE 114
0.462778	# t_m1
0.479817	# t_d1
0.057405	# t_i0
###INSERT_STATE 114
0.462021	# t_m1
0.046210	# t_d1
0.491768	# t_i0
0.250000	# Symbol A probability
0.250000	# Symbol C probability
0.250000	# Symbol G probability
0.250000	# Symbol U probability
###MATCH_STATE 115 ( ) ( )
0.988686	# t_m1
0.005537	# t_d1
0.005777	# t_i0
0.008065	# Symbol A probability
0.008065	# Symbol C probability
0.975806	# Symbol G probability
0.008065	# Symbol U probability
###DELETE_STATE 115
0.462778	# t_m1
0.479817	# t_d1
0.057405	# t_i0
###INSERT_STATE 115
0.462021	# t_m1
0.046210	# t_d1
0.491768	# t_i0
0.250000	# Symbol A probability
0.250000	# Symbol C probability
0.250000	# Symbol G probability
0.250000	# Symbol U probability
###MATCH_STATE 116 ( ) ( )
0.988686	# t_m1
0.005537	# t_d1
0.005777	# t_i0
0.008065	# Symbol A probability
0.008065	# Symbol C probability
0.975806	# Symbol G probability
0.008065	# Symbol U probability
###DELETE_STATE 116
0.462778	# t_m1
0.479817	# t_d1
0.057405	# t_i0
###INSERT_STATE 116
0.462021	# t_m1
0.046210	# t_d1
0.491768	# t_i0
0.250000	# Symbol A probability
0.250000	# Symbol C probability
0.250000	# Symbol G probability
0.250000	# Symbol U probability
###MATCH_STATE 117 ( ) ( )
0.988686	# t_m1
0.005537	# t_d1
0.005777	# t_i0
0.975806	# Symbol A probability
0.008065	# Symbol C probability
0.008065	# Symbol G probability
0.008065	# Symbol U probability
###DELETE_STATE 117
0.462778	# t_m1
0.479817	# t_d1
0.057405	# t_i0
###INSERT_STATE 117
0.462021	# t_m1
0.046210	# t_d1
0.491768	# t_i0
0.250000	# Symbol A probability
0.250000	# Symbol C probability
0.250000	# Symbol G probability
0.250000	# Symbol U probability
###MATCH_STATE 118 ( ) ( )
0.966967	# t_m1
0.005537	# t_d1
0.027496	# t_i0
0.008065	# Symbol A probability
0.040323	# Symbol C probability
0.008065	# Symbol G probability
0.943548	# Symbol U probability
###DELETE_STATE 118
0.462778	# t_m1
0.479817	# t_d1
0.057405	# t_i0
###INSERT_STATE 118
0.427388	# t_m1
0.033774	# t_d1
0.538838	# t_i0
0.250225	# Symbol A probability
0.249925	# Symbol C probability
0.249925	# Symbol G probability
0.249925	# Symbol U probability
###MATCH_STATE 119 ( ) ( )
0.988686	# t_m1
0.005537	# t_d1
0.005777	# t_i0
0.008065	# Symbol A probability
0.008065	# Symbol C probability
0.975806	# Symbol G probability
0.008065	# Symbol U probability
###DELETE_STATE 119
0.462778	# t_m1
0.479817	# t_d1
0.057405	# t_i0
###INSERT_STATE 119
0.462021	# t_m1
0.046210	# t_d1
0.491768	# t_i0
0.250000	# Symbol A probability
0.250000	# Symbol C probability
0.250000	# Symbol G probability
0.250000	# Symbol U probability
###MATCH_STATE 120 ( ) ( )
0.988686	# t_m1
0.005537	# t_d1
0.005777	# t_i0
0.395161	# Symbol A probability
0.008065	# Symbol C probability
0.588710	# Symbol G probability
0.008065	# Symbol U probability
###DELETE_STATE 120
0.462778	# t_m1
0.479817	# t_d1
0.057405	# t_i0
###INSERT_STATE 120
0.462021	# t_m1
0.046210	# t_d1
0.491768	# t_i0
0.250000	# Symbol A probability
0.250000	# Symbol C probability
0.250000	# Symbol G probability
0.250000	# Symbol U probability
###MATCH_STATE 121 ( ) ( )
0.988686	# t_m1
0.005537	# t_d1
0.005777	# t_i0
0.459677	# Symbol A probability
0.008065	# Symbol C probability
0.524194	# Symbol G probability
0.008065	# Symbol U probability
###DELETE_STATE 121
0.462778	# t_m1
0.479817	# t_d1
0.057405	# t_i0
###INSERT_STATE 121
0.462021	# t_m1
0.046210	# t_d1
0.491768	# t_i0
0.250000	# Symbol A probability
0.250000	# Symbol C probability
0.250000	# Symbol G probability
0.250000	# Symbol U probability
###MATCH_STATE 122 ( ) ( )
0.988686	# t_m1
0.005537	# t_d1
0.005777	# t_i0
0.975806	# Symbol A probability
0.008065	# Symbol C probability
0.008065	# Symbol G probability
0.008065	# Symbol U probability
###DELETE_STATE 122
0.462778	# t_m1
0.479817	# t_d1
0.057405	# t_i0
###INSERT_STATE 122
0.462021	# t_m1
0.046210	# t_d1
0.491768	# t_i0
0.250000	# Symbol A probability
0.250000	# Symbol C probability
0.250000	# Symbol G probability
0.250000	# Symbol U probability
###MATCH_STATE 123 ( ) ( )
0.945248	# t_m1
0.048976	# t_d1
0.005777	# t_i0
0.008065	# Symbol A probability
0.008065	# Symbol C probability
0.975806	# Symbol G probability
0.008065	# Symbol U probability
###DELETE_STATE 123
0.462778	# t_m1
0.479817	# t_d1
0.057405	# t_i0
###INSERT_STATE 123
0.462021	# t_m1
0.046210	# t_d1
0.491768	# t_i0
0.250000	# Symbol A probability
0.250000	# Symbol C probability
0.250000	# Symbol G probability
0.250000	# Symbol U probability
###MATCH_STATE 124 ( ) ( )
0.965467	# t_m1
0.028494	# t_d1
0.006039	# t_i0
0.974138	# Symbol A probability
0.008621	# Symbol C probability
0.008621	# Symbol G probability
0.008621	# Symbol U probability
###DELETE_STATE 124
0.306769	# t_m1
0.655178	# t_d1
0.038053	# t_i0
###INSERT_STATE 124
0.462021	# t_m1
0.046210	# t_d1
0.491768	# t_i0
0.250000	# Symbol A probability
0.250000	# Symbol C probability
0.250000	# Symbol G probability
0.250000	# Symbol U probability
###MATCH_STATE 125 ( ) ( )
0.941432	# t_m1
0.052389	# t_d1
0.006179	# t_i0
0.723214	# Symbol A probability
0.008929	# Symbol C probability
0.258929	# Symbol G probability
0.008929	# Symbol U probability
###DELETE_STATE 125
0.262519	# t_m1
0.704916	# t_d1
0.032564	# t_i0
###INSERT_STATE 125
0.462021	# t_m1
0.046210	# t_d1
0.491768	# t_i0
0.250000	# Symbol A probability
0.250000	# Symbol C probability
0.250000	# Symbol G probability
0.250000	# Symbol U probability
###MATCH_STATE 126 ( ) ( )
0.865482	# t_m1
0.128037	# t_d1
0.006480	# t_i0
0.240385	# Symbol A probability
0.009615	# Symbol C probability
0.740385	# Symbol G probability
0.009615	# Symbol U probability
###DELETE_STATE 126
0.203742	# t_m1
0.770984	# t_d1
0.025273	# t_i0
###INSERT_STATE 126
0.462021	# t_m1
0.046210	# t_d1
0.491768	# t_i0
0.250000	# Symbol A probability
0.250000	# Symbol C probability
0.250000	# Symbol G probability
0.250000	# Symbol U probability
###MATCH_STATE 127 ( ) ( )
0.985547	# t_m1
0.007073	# t_d1
0.007379	# t_i0
0.821429	# Symbol A probability
0.011905	# Symbol C probability
0.154762	# Symbol G probability
0.011905	# Symbol U probability
###DELETE_STATE 127
0.130626	# t_m1
0.853171	# t_d1
0.016203	# t_i0
###INSERT_STATE 127
0.462021	# t_m1
0.046210	# t_d1
0.491768	# t_i0
0.250000	# Symbol A probability
0.250000	# Symbol C probability
0.250000	# Symbol G probability
0.250000	# Symbol U probability
###MATCH_STATE 128 ( ) ( )
0.957802	# t_m1
0.034819	# t_d1
0.007379	# t_i0
0.059524	# Symbol A probability
0.297619	# Symbol C probability
0.011905	# Symbol G probability
0.630952	# Symbol U probability
###DELETE_STATE 128
0.130626	# t_m1
0.853171	# t_d1
0.016203	# t_i0
###INSERT_STATE 128
0.462021	# t_m1
0.046210	# t_d1
0.491768	# t_i0
0.250000	# Symbol A probability
0.250000	# Symbol C probability
0.250000	# Symbol G probability
0.250000	# Symbol U probability
###MATCH_STATE 129 ( ) ( )
0.785376	# t_m1
0.207034	# t_d1
0.007590	# t_i0
0.512500	# Symbol A probability
0.012500	# Symbol C probability
0.462500	# Symbol G probability
0.012500	# Symbol U probability
###DELETE_STATE 129
0.121878	# t_m1
0.863003	# t_d1
0.015118	# t_i0
###INSERT_STATE 129
0.462021	# t_m1
0.046210	# t_d1
0.491768	# t_i0
0.250000	# Symbol A probability
0.250000	# Symbol C probability
0.250000	# Symbol G probability
0.250000	# Symbol U probability
###MATCH_STATE 130 ( ) ( )
0.558577	# t_m1
0.000000	# t_d1
0.441423	# t_i0
0.942308	# Symbol A probability
0.019231	# Symbol C probability
0.019231	# Symbol G probability
0.019231	# Symbol U probability
###DELETE_STATE 130
0.190563	# t_m1
0.000000	# t_d1
0.809437	# t_i0
###INSERT_STATE 130
0.286756	# t_m1
0.000000	# t_d1
0.713244	# t_i0
0.250421	# Symbol A probability
0.248837	# Symbol C probability
0.251509	# Symbol G probability
0.249233	# Symbol U probability
