# Supplementary material for: Riboswitch Detection Using Profile Hidden Markov Models
Source: BMC Bioinformatics. 2009 Oct 8;10:325. doi: 10.1186/1471-2105-10-325 (PMC2770071; doi:10.1186/1471-2105-10-325)
Supplement: Additional file 11 — profile Hidden Markov Model for Cobalamin riboswitch family. Text file displaying profile Hidden Markov Model for Cobalamin riboswitch family. [file 1471-2105-10-325-S11.TXT]

# HMM v1.7
201	# M -- length of model
4	# alphabet length
2	# alphabet type
ACGU	# alphabet
no	# Optional reference line annotation?
no	# Optional consensus structure annotation?
###MATCH_STATE 0 ( ) ( )
0.131698	# t_m1
0.062048	# t_d1
0.806255	# t_i0
0.250000	# Symbol A probability
0.250000	# Symbol C probability
0.250000	# Symbol G probability
0.250000	# Symbol U probability
###DELETE_STATE 0
0.000000	# t_m1
0.000000	# t_d1
0.000000	# t_i0
###INSERT_STATE 0
0.001555	# t_m1
0.044349	# t_d1
0.954096	# t_i0
0.252074	# Symbol A probability
0.243938	# Symbol C probability
0.251430	# Symbol G probability
0.252558	# Symbol U probability
###MATCH_STATE 1 ( ) ( )
0.971128	# t_m1
0.014130	# t_d1
0.014741	# t_i0
0.083333	# Symbol A probability
0.416667	# Symbol C probability
0.083333	# Symbol G probability
0.416667	# Symbol U probability
###DELETE_STATE 1
0.065751	# t_m1
0.932351	# t_d1
0.001898	# t_i0
###INSERT_STATE 1
0.462021	# t_m1
0.046210	# t_d1
0.491768	# t_i0
0.250000	# Symbol A probability
0.250000	# Symbol C probability
0.250000	# Symbol G probability
0.250000	# Symbol U probability
###MATCH_STATE 2 ( ) ( )
0.978334	# t_m1
0.010604	# t_d1
0.011062	# t_i0
0.361111	# Symbol A probability
0.583333	# Symbol C probability
0.027778	# Symbol G probability
0.027778	# Symbol U probability
###DELETE_STATE 2
0.042680	# t_m1
0.955321	# t_d1
0.001999	# t_i0
###INSERT_STATE 2
0.462021	# t_m1
0.046210	# t_d1
0.491768	# t_i0
0.250000	# Symbol A probability
0.250000	# Symbol C probability
0.250000	# Symbol G probability
0.250000	# Symbol U probability
###MATCH_STATE 3 ( ) ( )
0.980737	# t_m1
0.009428	# t_d1
0.009835	# t_i0
0.020833	# Symbol A probability
0.770833	# Symbol C probability
0.020833	# Symbol G probability
0.187500	# Symbol U probability
###DELETE_STATE 3
0.034748	# t_m1
0.963198	# t_d1
0.002054	# t_i0
###INSERT_STATE 3
0.462021	# t_m1
0.046210	# t_d1
0.491768	# t_i0
0.250000	# Symbol A probability
0.250000	# Symbol C probability
0.250000	# Symbol G probability
0.250000	# Symbol U probability
###MATCH_STATE 4 ( ) ( )
0.982064	# t_m1
0.008778	# t_d1
0.009158	# t_i0
0.160714	# Symbol A probability
0.517857	# Symbol C probability
0.089286	# Symbol G probability
0.232143	# Symbol U probability
###DELETE_STATE 4
0.053922	# t_m1
0.943986	# t_d1
0.002092	# t_i0
###INSERT_STATE 4
0.462021	# t_m1
0.046210	# t_d1
0.491768	# t_i0
0.250000	# Symbol A probability
0.250000	# Symbol C probability
0.250000	# Symbol G probability
0.250000	# Symbol U probability
###MATCH_STATE 5 ( ) ( )
0.984235	# t_m1
0.007716	# t_d1
0.008049	# t_i0
0.069444	# Symbol A probability
0.013889	# Symbol C probability
0.013889	# Symbol G probability
0.902778	# Symbol U probability
###DELETE_STATE 5
0.075241	# t_m1
0.922587	# t_d1
0.002172	# t_i0
###INSERT_STATE 5
0.462021	# t_m1
0.046210	# t_d1
0.491768	# t_i0
0.250000	# Symbol A probability
0.250000	# Symbol C probability
0.250000	# Symbol G probability
0.250000	# Symbol U probability
###MATCH_STATE 6 ( ) ( )
0.986658	# t_m1
0.006530	# t_d1
0.006812	# t_i0
0.510417	# Symbol A probability
0.093750	# Symbol C probability
0.052083	# Symbol G probability
0.343750	# Symbol U probability
###DELETE_STATE 6
0.049217	# t_m1
0.948478	# t_d1
0.002305	# t_i0
###INSERT_STATE 6
0.462021	# t_m1
0.046210	# t_d1
0.491768	# t_i0
0.250000	# Symbol A probability
0.250000	# Symbol C probability
0.250000	# Symbol G probability
0.250000	# Symbol U probability
###MATCH_STATE 7 ( ) ( )
0.987610	# t_m1
0.006064	# t_d1
0.006326	# t_i0
0.083333	# Symbol A probability
0.120370	# Symbol C probability
0.342593	# Symbol G probability
0.453704	# Symbol U probability
###DELETE_STATE 7
0.019171	# t_m1
0.978451	# t_d1
0.002378	# t_i0
###INSERT_STATE 7
0.462021	# t_m1
0.046210	# t_d1
0.491768	# t_i0
0.250000	# Symbol A probability
0.250000	# Symbol C probability
0.250000	# Symbol G probability
0.250000	# Symbol U probability
###MATCH_STATE 8 ( ) ( )
0.987610	# t_m1
0.006064	# t_d1
0.006326	# t_i0
0.009259	# Symbol A probability
0.305556	# Symbol C probability
0.564815	# Symbol G probability
0.120370	# Symbol U probability
###DELETE_STATE 8
0.040239	# t_m1
0.957383	# t_d1
0.002378	# t_i0
###INSERT_STATE 8
0.462021	# t_m1
0.046210	# t_d1
0.491768	# t_i0
0.250000	# Symbol A probability
0.250000	# Symbol C probability
0.250000	# Symbol G probability
0.250000	# Symbol U probability
###MATCH_STATE 9 ( ) ( )
0.988172	# t_m1
0.005789	# t_d1
0.006039	# t_i0
0.077586	# Symbol A probability
0.525862	# Symbol C probability
0.284483	# Symbol G probability
0.112069	# Symbol U probability
###DELETE_STATE 9
0.030344	# t_m1
0.967227	# t_d1
0.002429	# t_i0
###INSERT_STATE 9
0.462021	# t_m1
0.046210	# t_d1
0.491768	# t_i0
0.250000	# Symbol A probability
0.250000	# Symbol C probability
0.250000	# Symbol G probability
0.250000	# Symbol U probability
###MATCH_STATE 10 ( ) ( )
0.966234	# t_m1
0.027861	# t_d1
0.005905	# t_i0
0.041667	# Symbol A probability
0.341667	# Symbol C probability
0.175000	# Symbol G probability
0.441667	# Symbol U probability
###DELETE_STATE 10
0.030674	# t_m1
0.966870	# t_d1
0.002456	# t_i0
###INSERT_STATE 10
0.462021	# t_m1
0.046210	# t_d1
0.491768	# t_i0
0.250000	# Symbol A probability
0.250000	# Symbol C probability
0.250000	# Symbol G probability
0.250000	# Symbol U probability
###MATCH_STATE 11 ( ) ( )
0.988435	# t_m1
0.005660	# t_d1
0.005905	# t_i0
0.175000	# Symbol A probability
0.508333	# Symbol C probability
0.208333	# Symbol G probability
0.108333	# Symbol U probability
###DELETE_STATE 11
0.041552	# t_m1
0.955992	# t_d1
0.002456	# t_i0
###INSERT_STATE 11
0.462021	# t_m1
0.046210	# t_d1
0.491768	# t_i0
0.250000	# Symbol A probability
0.250000	# Symbol C probability
0.250000	# Symbol G probability
0.250000	# Symbol U probability
###MATCH_STATE 12 ( ) ( )
0.988927	# t_m1
0.005419	# t_d1
0.005654	# t_i0
0.007812	# Symbol A probability
0.195312	# Symbol C probability
0.570312	# Symbol G probability
0.226562	# Symbol U probability
###DELETE_STATE 12
0.031356	# t_m1
0.966133	# t_d1
0.002510	# t_i0
###INSERT_STATE 12
0.462021	# t_m1
0.046210	# t_d1
0.491768	# t_i0
0.250000	# Symbol A probability
0.250000	# Symbol C probability
0.250000	# Symbol G probability
0.250000	# Symbol U probability
###MATCH_STATE 13 ( ) ( )
0.968342	# t_m1
0.005307	# t_d1
0.026351	# t_i0
0.007576	# Symbol A probability
0.431818	# Symbol C probability
0.037879	# Symbol G probability
0.522727	# Symbol U probability
###DELETE_STATE 13
0.054198	# t_m1
0.943264	# t_d1
0.002539	# t_i0
###INSERT_STATE 13
0.520835	# t_m1
0.041159	# t_d1
0.438007	# t_i0
0.249975	# Symbol A probability
0.249975	# Symbol C probability
0.249975	# Symbol G probability
0.250075	# Symbol U probability
###MATCH_STATE 14 ( ) ( )
0.989794	# t_m1
0.004995	# t_d1
0.005211	# t_i0
0.090278	# Symbol A probability
0.395833	# Symbol C probability
0.451389	# Symbol G probability
0.062500	# Symbol U probability
###DELETE_STATE 14
0.044453	# t_m1
0.952920	# t_d1
0.002627	# t_i0
###INSERT_STATE 14
0.462021	# t_m1
0.046210	# t_d1
0.491768	# t_i0
0.250000	# Symbol A probability
0.250000	# Symbol C probability
0.250000	# Symbol G probability
0.250000	# Symbol U probability
###MATCH_STATE 15 ( ) ( )
0.990179	# t_m1
0.004806	# t_d1
0.005014	# t_i0
0.059211	# Symbol A probability
0.217105	# Symbol C probability
0.427632	# Symbol G probability
0.296053	# Symbol U probability
###DELETE_STATE 15
0.033598	# t_m1
0.963712	# t_d1
0.002690	# t_i0
###INSERT_STATE 15
0.462021	# t_m1
0.046210	# t_d1
0.491768	# t_i0
0.250000	# Symbol A probability
0.250000	# Symbol C probability
0.250000	# Symbol G probability
0.250000	# Symbol U probability
###MATCH_STATE 16 ( ) ( )
0.990361	# t_m1
0.004717	# t_d1
0.004921	# t_i0
0.237179	# Symbol A probability
0.211538	# Symbol C probability
0.083333	# Symbol G probability
0.467949	# Symbol U probability
###DELETE_STATE 16
0.021945	# t_m1
0.975333	# t_d1
0.002722	# t_i0
###INSERT_STATE 16
0.462021	# t_m1
0.046210	# t_d1
0.491768	# t_i0
0.250000	# Symbol A probability
0.250000	# Symbol C probability
0.250000	# Symbol G probability
0.250000	# Symbol U probability
###MATCH_STATE 17 ( ) ( )
0.990361	# t_m1
0.004717	# t_d1
0.004921	# t_i0
0.134615	# Symbol A probability
0.262821	# Symbol C probability
0.237179	# Symbol G probability
0.365385	# Symbol U probability
###DELETE_STATE 17
0.021945	# t_m1
0.975333	# t_d1
0.002722	# t_i0
###INSERT_STATE 17
0.462021	# t_m1
0.046210	# t_d1
0.491768	# t_i0
0.250000	# Symbol A probability
0.250000	# Symbol C probability
0.250000	# Symbol G probability
0.250000	# Symbol U probability
###MATCH_STATE 18 ( ) ( )
0.971857	# t_m1
0.023222	# t_d1
0.004921	# t_i0
0.160256	# Symbol A probability
0.416667	# Symbol C probability
0.262821	# Symbol G probability
0.160256	# Symbol U probability
###DELETE_STATE 18
0.034003	# t_m1
0.963275	# t_d1
0.002722	# t_i0
###INSERT_STATE 18
0.462021	# t_m1
0.046210	# t_d1
0.491768	# t_i0
0.250000	# Symbol A probability
0.250000	# Symbol C probability
0.250000	# Symbol G probability
0.250000	# Symbol U probability
###MATCH_STATE 19 ( ) ( )
0.990361	# t_m1
0.004717	# t_d1
0.004921	# t_i0
0.467949	# Symbol A probability
0.083333	# Symbol C probability
0.006410	# Symbol G probability
0.442308	# Symbol U probability
###DELETE_STATE 19
0.046061	# t_m1
0.951217	# t_d1
0.002722	# t_i0
###INSERT_STATE 19
0.462021	# t_m1
0.046210	# t_d1
0.491768	# t_i0
0.250000	# Symbol A probability
0.250000	# Symbol C probability
0.250000	# Symbol G probability
0.250000	# Symbol U probability
###MATCH_STATE 20 ( ) ( )
0.990705	# t_m1
0.004549	# t_d1
0.004746	# t_i0
0.030488	# Symbol A probability
0.006098	# Symbol C probability
0.884146	# Symbol G probability
0.079268	# Symbol U probability
###DELETE_STATE 20
0.022487	# t_m1
0.974723	# t_d1
0.002789	# t_i0
###INSERT_STATE 20
0.462021	# t_m1
0.046210	# t_d1
0.491768	# t_i0
0.250000	# Symbol A probability
0.250000	# Symbol C probability
0.250000	# Symbol G probability
0.250000	# Symbol U probability
###MATCH_STATE 21 ( ) ( )
0.990705	# t_m1
0.004549	# t_d1
0.004746	# t_i0
0.030488	# Symbol A probability
0.006098	# Symbol C probability
0.957317	# Symbol G probability
0.006098	# Symbol U probability
###DELETE_STATE 21
0.108979	# t_m1
0.888231	# t_d1
0.002789	# t_i0
###INSERT_STATE 21
0.462021	# t_m1
0.046210	# t_d1
0.491768	# t_i0
0.250000	# Symbol A probability
0.250000	# Symbol C probability
0.250000	# Symbol G probability
0.250000	# Symbol U probability
###MATCH_STATE 22 ( ) ( )
0.991737	# t_m1
0.004044	# t_d1
0.004219	# t_i0
0.046875	# Symbol A probability
0.005208	# Symbol C probability
0.026042	# Symbol G probability
0.921875	# Symbol U probability
###DELETE_STATE 22
0.078720	# t_m1
0.918227	# t_d1
0.003054	# t_i0
###INSERT_STATE 22
0.462021	# t_m1
0.046210	# t_d1
0.491768	# t_i0
0.250000	# Symbol A probability
0.250000	# Symbol C probability
0.250000	# Symbol G probability
0.250000	# Symbol U probability
###MATCH_STATE 23 ( ) ( )
0.992230	# t_m1
0.003803	# t_d1
0.003967	# t_i0
0.081731	# Symbol A probability
0.081731	# Symbol C probability
0.370192	# Symbol G probability
0.466346	# Symbol U probability
###DELETE_STATE 23
0.083222	# t_m1
0.913549	# t_d1
0.003228	# t_i0
###INSERT_STATE 23
0.462021	# t_m1
0.046210	# t_d1
0.491768	# t_i0
0.250000	# Symbol A probability
0.250000	# Symbol C probability
0.250000	# Symbol G probability
0.250000	# Symbol U probability
###MATCH_STATE 24 ( ) ( )
0.964515	# t_m1
0.017665	# t_d1
0.017820	# t_i0
0.058036	# Symbol A probability
0.647321	# Symbol C probability
0.004464	# Symbol G probability
0.290179	# Symbol U probability
###DELETE_STATE 24
0.103438	# t_m1
0.893138	# t_d1
0.003424	# t_i0
###INSERT_STATE 24
0.392204	# t_m1
0.030994	# t_d1
0.576802	# t_i0
0.250000	# Symbol A probability
0.249900	# Symbol C probability
0.250200	# Symbol G probability
0.249900	# Symbol U probability
###MATCH_STATE 25 ( ) ( )
0.939755	# t_m1
0.030049	# t_d1
0.030196	# t_i0
0.054167	# Symbol A probability
0.287500	# Symbol C probability
0.220833	# Symbol G probability
0.437500	# Symbol U probability
###DELETE_STATE 25
0.077826	# t_m1
0.918529	# t_d1
0.003645	# t_i0
###INSERT_STATE 25
0.438434	# t_m1
0.028636	# t_d1
0.532929	# t_i0
0.249975	# Symbol A probability
0.249975	# Symbol C probability
0.250175	# Symbol G probability
0.249875	# Symbol U probability
###MATCH_STATE 26 ( ) ( )
0.979999	# t_m1
0.016503	# t_d1
0.003498	# t_i0
0.168033	# Symbol A probability
0.545082	# Symbol C probability
0.053279	# Symbol G probability
0.233607	# Symbol U probability
###DELETE_STATE 26
0.062692	# t_m1
0.933603	# t_d1
0.003705	# t_i0
###INSERT_STATE 26
0.462021	# t_m1
0.046210	# t_d1
0.491768	# t_i0
0.250000	# Symbol A probability
0.250000	# Symbol C probability
0.250000	# Symbol G probability
0.250000	# Symbol U probability
###MATCH_STATE 27 ( ) ( )
0.941319	# t_m1
0.042249	# t_d1
0.016432	# t_i0
0.036290	# Symbol A probability
0.294355	# Symbol C probability
0.229839	# Symbol G probability
0.439516	# Symbol U probability
###DELETE_STATE 27
0.047052	# t_m1
0.949181	# t_d1
0.003767	# t_i0
###INSERT_STATE 27
0.427388	# t_m1
0.033774	# t_d1
0.538838	# t_i0
0.249925	# Symbol A probability
0.250125	# Symbol C probability
0.250025	# Symbol G probability
0.249925	# Symbol U probability
###MATCH_STATE 28 ( ) ( )
0.966407	# t_m1
0.016723	# t_d1
0.016870	# t_i0
0.337500	# Symbol A probability
0.404167	# Symbol C probability
0.204167	# Symbol G probability
0.054167	# Symbol U probability
###DELETE_STATE 28
0.061679	# t_m1
0.934675	# t_d1
0.003645	# t_i0
###INSERT_STATE 28
0.362373	# t_m1
0.028636	# t_d1
0.608991	# t_i0
0.249975	# Symbol A probability
0.250175	# Symbol C probability
0.249975	# Symbol G probability
0.249875	# Symbol U probability
###MATCH_STATE 29 ( ) ( )
0.993150	# t_m1
0.003353	# t_d1
0.003498	# t_i0
0.233607	# Symbol A probability
0.151639	# Symbol C probability
0.479508	# Symbol G probability
0.135246	# Symbol U probability
###DELETE_STATE 29
0.111926	# t_m1
0.884369	# t_d1
0.003705	# t_i0
###INSERT_STATE 29
0.462021	# t_m1
0.046210	# t_d1
0.491768	# t_i0
0.250000	# Symbol A probability
0.250000	# Symbol C probability
0.250000	# Symbol G probability
0.250000	# Symbol U probability
###MATCH_STATE 30 ( ) ( )
0.993572	# t_m1
0.003146	# t_d1
0.003282	# t_i0
0.140152	# Symbol A probability
0.064394	# Symbol C probability
0.397727	# Symbol G probability
0.397727	# Symbol U probability
###DELETE_STATE 30
0.086174	# t_m1
0.909789	# t_d1
0.004036	# t_i0
###INSERT_STATE 30
0.462021	# t_m1
0.046210	# t_d1
0.491768	# t_i0
0.250000	# Symbol A probability
0.250000	# Symbol C probability
0.250000	# Symbol G probability
0.250000	# Symbol U probability
###MATCH_STATE 31 ( ) ( )
0.993802	# t_m1
0.003034	# t_d1
0.003165	# t_i0
0.018116	# Symbol A probability
0.192029	# Symbol C probability
0.423913	# Symbol G probability
0.365942	# Symbol U probability
###DELETE_STATE 31
0.091058	# t_m1
0.904677	# t_d1
0.004265	# t_i0
###INSERT_STATE 31
0.462021	# t_m1
0.046210	# t_d1
0.491768	# t_i0
0.250000	# Symbol A probability
0.250000	# Symbol C probability
0.250000	# Symbol G probability
0.250000	# Symbol U probability
###MATCH_STATE 32 ( ) ( )
0.994015	# t_m1
0.002929	# t_d1
0.003056	# t_i0
0.072917	# Symbol A probability
0.364583	# Symbol C probability
0.267361	# Symbol G probability
0.295139	# Symbol U probability
###DELETE_STATE 32
0.056475	# t_m1
0.939003	# t_d1
0.004521	# t_i0
###INSERT_STATE 32
0.462021	# t_m1
0.046210	# t_d1
0.491768	# t_i0
0.250000	# Symbol A probability
0.250000	# Symbol C probability
0.250000	# Symbol G probability
0.250000	# Symbol U probability
###MATCH_STATE 33 ( ) ( )
0.971367	# t_m1
0.014254	# t_d1
0.014379	# t_i0
0.208904	# Symbol A probability
0.400685	# Symbol C probability
0.030822	# Symbol G probability
0.359589	# Symbol U probability
###DELETE_STATE 33
0.078066	# t_m1
0.917321	# t_d1
0.004614	# t_i0
###INSERT_STATE 33
0.392204	# t_m1
0.030994	# t_d1
0.576802	# t_i0
0.250000	# Symbol A probability
0.249900	# Symbol C probability
0.250200	# Symbol G probability
0.249900	# Symbol U probability
###MATCH_STATE 34 ( ) ( )
0.982919	# t_m1
0.014094	# t_d1
0.002987	# t_i0
0.165541	# Symbol A probability
0.354730	# Symbol C probability
0.192568	# Symbol G probability
0.287162	# Symbol U probability
###DELETE_STATE 34
0.058832	# t_m1
0.936458	# t_d1
0.004710	# t_i0
###INSERT_STATE 34
0.462021	# t_m1
0.046210	# t_d1
0.491768	# t_i0
0.250000	# Symbol A probability
0.250000	# Symbol C probability
0.250000	# Symbol G probability
0.250000	# Symbol U probability
###MATCH_STATE 35 ( ) ( )
0.994150	# t_m1
0.002863	# t_d1
0.002987	# t_i0
0.152027	# Symbol A probability
0.327703	# Symbol C probability
0.354730	# Symbol G probability
0.165541	# Symbol U probability
###DELETE_STATE 35
0.058832	# t_m1
0.936458	# t_d1
0.004710	# t_i0
###INSERT_STATE 35
0.462021	# t_m1
0.046210	# t_d1
0.491768	# t_i0
0.250000	# Symbol A probability
0.250000	# Symbol C probability
0.250000	# Symbol G probability
0.250000	# Symbol U probability
###MATCH_STATE 36 ( ) ( )
0.994215	# t_m1
0.002831	# t_d1
0.002954	# t_i0
0.163333	# Symbol A probability
0.403333	# Symbol C probability
0.283333	# Symbol G probability
0.150000	# Symbol U probability
###DELETE_STATE 36
0.060085	# t_m1
0.935104	# t_d1
0.004810	# t_i0
###INSERT_STATE 36
0.462021	# t_m1
0.046210	# t_d1
0.491768	# t_i0
0.250000	# Symbol A probability
0.250000	# Symbol C probability
0.250000	# Symbol G probability
0.250000	# Symbol U probability
###MATCH_STATE 37 ( ) ( )
0.983294	# t_m1
0.002800	# t_d1
0.013905	# t_i0
0.200658	# Symbol A probability
0.148026	# Symbol C probability
0.226974	# Symbol G probability
0.424342	# Symbol U probability
###DELETE_STATE 37
0.061394	# t_m1
0.933692	# t_d1
0.004915	# t_i0
###INSERT_STATE 37
0.520835	# t_m1
0.041159	# t_d1
0.438007	# t_i0
0.250075	# Symbol A probability
0.249975	# Symbol C probability
0.249975	# Symbol G probability
0.249975	# Symbol U probability
###MATCH_STATE 38 ( ) ( )
0.994341	# t_m1
0.002770	# t_d1
0.002890	# t_i0
0.133117	# Symbol A probability
0.392857	# Symbol C probability
0.340909	# Symbol G probability
0.133117	# Symbol U probability
###DELETE_STATE 38
0.085015	# t_m1
0.909960	# t_d1
0.005024	# t_i0
###INSERT_STATE 38
0.462021	# t_m1
0.046210	# t_d1
0.491768	# t_i0
0.250000	# Symbol A probability
0.250000	# Symbol C probability
0.250000	# Symbol G probability
0.250000	# Symbol U probability
###MATCH_STATE 39 ( ) ( )
0.994461	# t_m1
0.002711	# t_d1
0.002828	# t_i0
0.182692	# Symbol A probability
0.285256	# Symbol C probability
0.272436	# Symbol G probability
0.259615	# Symbol U probability
###DELETE_STATE 39
0.065684	# t_m1
0.929058	# t_d1
0.005258	# t_i0
###INSERT_STATE 39
0.462021	# t_m1
0.046210	# t_d1
0.491768	# t_i0
0.250000	# Symbol A probability
0.250000	# Symbol C probability
0.250000	# Symbol G probability
0.250000	# Symbol U probability
###MATCH_STATE 40 ( ) ( )
0.952433	# t_m1
0.023726	# t_d1
0.023842	# t_i0
0.290625	# Symbol A probability
0.203125	# Symbol C probability
0.340625	# Symbol G probability
0.165625	# Symbol U probability
###DELETE_STATE 40
0.067250	# t_m1
0.927366	# t_d1
0.005384	# t_i0
###INSERT_STATE 40
0.517097	# t_m1
0.033774	# t_d1
0.449129	# t_i0
0.249925	# Symbol A probability
0.250025	# Symbol C probability
0.250025	# Symbol G probability
0.250025	# Symbol U probability
###MATCH_STATE 41 ( ) ( )
0.973194	# t_m1
0.023978	# t_d1
0.002828	# t_i0
0.281646	# Symbol A probability
0.205696	# Symbol C probability
0.408228	# Symbol G probability
0.104430	# Symbol U probability
###DELETE_STATE 41
0.042391	# t_m1
0.952350	# t_d1
0.005258	# t_i0
###INSERT_STATE 41
0.462021	# t_m1
0.046210	# t_d1
0.491768	# t_i0
0.250000	# Symbol A probability
0.250000	# Symbol C probability
0.250000	# Symbol G probability
0.250000	# Symbol U probability
###MATCH_STATE 42 ( ) ( )
0.983476	# t_m1
0.013634	# t_d1
0.002890	# t_i0
0.211039	# Symbol A probability
0.224026	# Symbol C probability
0.224026	# Symbol G probability
0.340909	# Symbol U probability
###DELETE_STATE 42
0.263059	# t_m1
0.731916	# t_d1
0.005024	# t_i0
###INSERT_STATE 42
0.462021	# t_m1
0.046210	# t_d1
0.491768	# t_i0
0.250000	# Symbol A probability
0.250000	# Symbol C probability
0.250000	# Symbol G probability
0.250000	# Symbol U probability
###MATCH_STATE 43 ( ) ( )
0.965154	# t_m1
0.002523	# t_d1
0.032323	# t_i0
0.084302	# Symbol A probability
0.142442	# Symbol C probability
0.677326	# Symbol G probability
0.095930	# Symbol U probability
###DELETE_STATE 43
0.189798	# t_m1
0.803919	# t_d1
0.006283	# t_i0
###INSERT_STATE 43
0.478129	# t_m1
0.026612	# t_d1
0.495259	# t_i0
0.250150	# Symbol A probability
0.249950	# Symbol C probability
0.250050	# Symbol G probability
0.249850	# Symbol U probability
###MATCH_STATE 44 ( ) ( )
0.976227	# t_m1
0.021265	# t_d1
0.002508	# t_i0
0.310440	# Symbol A probability
0.002747	# Symbol C probability
0.684066	# Symbol G probability
0.002747	# Symbol U probability
###DELETE_STATE 44
0.123493	# t_m1
0.869209	# t_d1
0.007298	# t_i0
###INSERT_STATE 44
0.462021	# t_m1
0.046210	# t_d1
0.491768	# t_i0
0.250000	# Symbol A probability
0.250000	# Symbol C probability
0.250000	# Symbol G probability
0.250000	# Symbol U probability
###MATCH_STATE 45 ( ) ( )
0.995088	# t_m1
0.002404	# t_d1
0.002508	# t_i0
0.376374	# Symbol A probability
0.112637	# Symbol C probability
0.431319	# Symbol G probability
0.079670	# Symbol U probability
###DELETE_STATE 45
0.155821	# t_m1
0.836880	# t_d1
0.007298	# t_i0
###INSERT_STATE 45
0.462021	# t_m1
0.046210	# t_d1
0.491768	# t_i0
0.250000	# Symbol A probability
0.250000	# Symbol C probability
0.250000	# Symbol G probability
0.250000	# Symbol U probability
###MATCH_STATE 46 ( ) ( )
0.995223	# t_m1
0.002338	# t_d1
0.002439	# t_i0
0.098404	# Symbol A probability
0.130319	# Symbol C probability
0.087766	# Symbol G probability
0.683511	# Symbol U probability
###DELETE_STATE 46
0.244157	# t_m1
0.747761	# t_d1
0.008082	# t_i0
###INSERT_STATE 46
0.462021	# t_m1
0.046210	# t_d1
0.491768	# t_i0
0.250000	# Symbol A probability
0.250000	# Symbol C probability
0.250000	# Symbol G probability
0.250000	# Symbol U probability
###MATCH_STATE 47 ( ) ( )
0.907745	# t_m1
0.028542	# t_d1
0.063713	# t_i0
0.002525	# Symbol A probability
0.012626	# Symbol C probability
0.477273	# Symbol G probability
0.507576	# Symbol U probability
###DELETE_STATE 47
0.079361	# t_m1
0.910794	# t_d1
0.009844	# t_i0
###INSERT_STATE 47
0.428047	# t_m1
0.014971	# t_d1
0.556982	# t_i0
0.249676	# Symbol A probability
0.250474	# Symbol C probability
0.249875	# Symbol G probability
0.249975	# Symbol U probability
###MATCH_STATE 48 ( ) ( )
0.995309	# t_m1
0.002296	# t_d1
0.002395	# t_i0
0.971354	# Symbol A probability
0.013021	# Symbol C probability
0.013021	# Symbol G probability
0.002604	# Symbol U probability
###DELETE_STATE 48
0.185865	# t_m1
0.805430	# t_d1
0.008706	# t_i0
###INSERT_STATE 48
0.462021	# t_m1
0.046210	# t_d1
0.491768	# t_i0
0.250000	# Symbol A probability
0.250000	# Symbol C probability
0.250000	# Symbol G probability
0.250000	# Symbol U probability
###MATCH_STATE 49 ( ) ( )
0.995432	# t_m1
0.002236	# t_d1
0.002332	# t_i0
0.982323	# Symbol A probability
0.002525	# Symbol C probability
0.002525	# Symbol G probability
0.012626	# Symbol U probability
###DELETE_STATE 49
0.297391	# t_m1
0.692765	# t_d1
0.009844	# t_i0
###INSERT_STATE 49
0.462021	# t_m1
0.046210	# t_d1
0.491768	# t_i0
0.250000	# Symbol A probability
0.250000	# Symbol C probability
0.250000	# Symbol G probability
0.250000	# Symbol U probability
###MATCH_STATE 50 ( ) ( )
0.995624	# t_m1
0.002142	# t_d1
0.002234	# t_i0
0.560096	# Symbol A probability
0.050481	# Symbol C probability
0.213942	# Symbol G probability
0.175481	# Symbol U probability
###DELETE_STATE 50
0.213017	# t_m1
0.774394	# t_d1
0.012589	# t_i0
###INSERT_STATE 50
0.462021	# t_m1
0.046210	# t_d1
0.491768	# t_i0
0.250000	# Symbol A probability
0.250000	# Symbol C probability
0.250000	# Symbol G probability
0.250000	# Symbol U probability
###MATCH_STATE 51 ( ) ( )
0.937865	# t_m1
0.002106	# t_d1
0.060028	# t_i0
0.728774	# Symbol A probability
0.219340	# Symbol C probability
0.021226	# Symbol G probability
0.030660	# Symbol U probability
###DELETE_STATE 51
0.428048	# t_m1
0.557782	# t_d1
0.014169	# t_i0
###INSERT_STATE 51
0.666628	# t_m1
0.023316	# t_d1
0.310056	# t_i0
0.249800	# Symbol A probability
0.250100	# Symbol C probability
0.249900	# Symbol G probability
0.250200	# Symbol U probability
###MATCH_STATE 52 ( ) ( )
0.995867	# t_m1
0.002023	# t_d1
0.002110	# t_i0
0.029279	# Symbol A probability
0.002252	# Symbol C probability
0.966216	# Symbol G probability
0.002252	# Symbol U probability
###DELETE_STATE 52
0.623813	# t_m1
0.355537	# t_d1
0.020650	# t_i0
###INSERT_STATE 52
0.462021	# t_m1
0.046210	# t_d1
0.491768	# t_i0
0.250000	# Symbol A probability
0.250000	# Symbol C probability
0.250000	# Symbol G probability
0.250000	# Symbol U probability
###MATCH_STATE 53 ( ) ( )
0.996025	# t_m1
0.001946	# t_d1
0.002030	# t_i0
0.019397	# Symbol A probability
0.002155	# Symbol C probability
0.976293	# Symbol G probability
0.002155	# Symbol U probability
###DELETE_STATE 53
0.475326	# t_m1
0.486621	# t_d1
0.038053	# t_i0
###INSERT_STATE 53
0.462021	# t_m1
0.046210	# t_d1
0.491768	# t_i0
0.250000	# Symbol A probability
0.250000	# Symbol C probability
0.250000	# Symbol G probability
0.250000	# Symbol U probability
###MATCH_STATE 54 ( ) ( )
0.996055	# t_m1
0.001931	# t_d1
0.002014	# t_i0
0.019231	# Symbol A probability
0.002137	# Symbol C probability
0.976496	# Symbol G probability
0.002137	# Symbol U probability
###DELETE_STATE 54
0.368960	# t_m1
0.585273	# t_d1
0.045768	# t_i0
###INSERT_STATE 54
0.462021	# t_m1
0.046210	# t_d1
0.491768	# t_i0
0.250000	# Symbol A probability
0.250000	# Symbol C probability
0.250000	# Symbol G probability
0.250000	# Symbol U probability
###MATCH_STATE 55 ( ) ( )
0.996055	# t_m1
0.001931	# t_d1
0.002014	# t_i0
0.993590	# Symbol A probability
0.002137	# Symbol C probability
0.002137	# Symbol G probability
0.002137	# Symbol U probability
###DELETE_STATE 55
0.368960	# t_m1
0.585273	# t_d1
0.045768	# t_i0
###INSERT_STATE 55
0.462021	# t_m1
0.046210	# t_d1
0.491768	# t_i0
0.250000	# Symbol A probability
0.250000	# Symbol C probability
0.250000	# Symbol G probability
0.250000	# Symbol U probability
###MATCH_STATE 56 ( ) ( )
0.935468	# t_m1
0.001931	# t_d1
0.062601	# t_i0
0.985043	# Symbol A probability
0.002137	# Symbol C probability
0.010684	# Symbol G probability
0.002137	# Symbol U probability
###DELETE_STATE 56
0.368960	# t_m1
0.585273	# t_d1
0.045768	# t_i0
###INSERT_STATE 56
0.686069	# t_m1
0.021956	# t_d1
0.291974	# t_i0
0.249875	# Symbol A probability
0.249975	# Symbol C probability
0.250275	# Symbol G probability
0.249875	# Symbol U probability
###MATCH_STATE 57 ( ) ( )
0.988482	# t_m1
0.009504	# t_d1
0.002014	# t_i0
0.121795	# Symbol A probability
0.198718	# Symbol C probability
0.284188	# Symbol G probability
0.395299	# Symbol U probability
###DELETE_STATE 57
0.368960	# t_m1
0.585273	# t_d1
0.045768	# t_i0
###INSERT_STATE 57
0.462021	# t_m1
0.046210	# t_d1
0.491768	# t_i0
0.250000	# Symbol A probability
0.250000	# Symbol C probability
0.250000	# Symbol G probability
0.250000	# Symbol U probability
###MATCH_STATE 58 ( ) ( )
0.965500	# t_m1
0.001946	# t_d1
0.032554	# t_i0
0.114224	# Symbol A probability
0.631465	# Symbol C probability
0.174569	# Symbol G probability
0.079741	# Symbol U probability
###DELETE_STATE 58
0.306769	# t_m1
0.655178	# t_d1
0.038053	# t_i0
###INSERT_STATE 58
0.639174	# t_m1
0.030994	# t_d1
0.329833	# t_i0
0.250100	# Symbol A probability
0.249900	# Symbol C probability
0.249900	# Symbol G probability
0.250100	# Symbol U probability
###MATCH_STATE 59 ( ) ( )
0.988394	# t_m1
0.009577	# t_d1
0.002030	# t_i0
0.114224	# Symbol A probability
0.665948	# Symbol C probability
0.079741	# Symbol G probability
0.140086	# Symbol U probability
###DELETE_STATE 59
0.306769	# t_m1
0.655178	# t_d1
0.038053	# t_i0
###INSERT_STATE 59
0.462021	# t_m1
0.046210	# t_d1
0.491768	# t_i0
0.250000	# Symbol A probability
0.250000	# Symbol C probability
0.250000	# Symbol G probability
0.250000	# Symbol U probability
###MATCH_STATE 60 ( ) ( )
0.995994	# t_m1
0.001960	# t_d1
0.002045	# t_i0
0.054348	# Symbol A probability
0.002174	# Symbol C probability
0.932609	# Symbol G probability
0.010870	# Symbol U probability
###DELETE_STATE 60
0.406763	# t_m1
0.560673	# t_d1
0.032564	# t_i0
###INSERT_STATE 60
0.462021	# t_m1
0.046210	# t_d1
0.491768	# t_i0
0.250000	# Symbol A probability
0.250000	# Symbol C probability
0.250000	# Symbol G probability
0.250000	# Symbol U probability
###MATCH_STATE 61 ( ) ( )
0.980763	# t_m1
0.017208	# t_d1
0.002030	# t_i0
0.019397	# Symbol A probability
0.002155	# Symbol C probability
0.976293	# Symbol G probability
0.002155	# Symbol U probability
###DELETE_STATE 61
0.306769	# t_m1
0.655178	# t_d1
0.038053	# t_i0
###INSERT_STATE 61
0.462021	# t_m1
0.046210	# t_d1
0.491768	# t_i0
0.250000	# Symbol A probability
0.250000	# Symbol C probability
0.250000	# Symbol G probability
0.250000	# Symbol U probability
###MATCH_STATE 62 ( ) ( )
0.980464	# t_m1
0.017474	# t_d1
0.002061	# t_i0
0.019737	# Symbol A probability
0.010965	# Symbol C probability
0.002193	# Symbol G probability
0.967105	# Symbol U probability
###DELETE_STATE 62
0.481547	# t_m1
0.489994	# t_d1
0.028459	# t_i0
###INSERT_STATE 62
0.462021	# t_m1
0.046210	# t_d1
0.491768	# t_i0
0.250000	# Symbol A probability
0.250000	# Symbol C probability
0.250000	# Symbol G probability
0.250000	# Symbol U probability
###MATCH_STATE 63 ( ) ( )
0.995963	# t_m1
0.001976	# t_d1
0.002061	# t_i0
0.019737	# Symbol A probability
0.019737	# Symbol C probability
0.896930	# Symbol G probability
0.063596	# Symbol U probability
###DELETE_STATE 63
0.607607	# t_m1
0.363934	# t_d1
0.028459	# t_i0
###INSERT_STATE 63
0.462021	# t_m1
0.046210	# t_d1
0.491768	# t_i0
0.250000	# Symbol A probability
0.250000	# Symbol C probability
0.250000	# Symbol G probability
0.250000	# Symbol U probability
###MATCH_STATE 64 ( ) ( )
0.996055	# t_m1
0.001931	# t_d1
0.002014	# t_i0
0.378205	# Symbol A probability
0.369658	# Symbol C probability
0.104701	# Symbol G probability
0.147436	# Symbol U probability
###DELETE_STATE 64
0.368960	# t_m1
0.585273	# t_d1
0.045768	# t_i0
###INSERT_STATE 64
0.462021	# t_m1
0.046210	# t_d1
0.491768	# t_i0
0.250000	# Symbol A probability
0.250000	# Symbol C probability
0.250000	# Symbol G probability
0.250000	# Symbol U probability
###MATCH_STATE 65 ( ) ( )
0.746135	# t_m1
0.001931	# t_d1
0.251934	# t_i0
0.514957	# Symbol A probability
0.036325	# Symbol C probability
0.446581	# Symbol G probability
0.002137	# Symbol U probability
###DELETE_STATE 65
0.368960	# t_m1
0.585273	# t_d1
0.045768	# t_i0
###INSERT_STATE 65
0.051721	# t_m1
0.008754	# t_d1
0.939525	# t_i0
0.246747	# Symbol A probability
0.254950	# Symbol C probability
0.252593	# Symbol G probability
0.245710	# Symbol U probability
###MATCH_STATE 66 ( ) ( )
0.995900	# t_m1
0.002007	# t_d1
0.002094	# t_i0
0.984375	# Symbol A probability
0.002232	# Symbol C probability
0.011161	# Symbol G probability
0.002232	# Symbol U probability
###DELETE_STATE 66
0.485262	# t_m1
0.492009	# t_d1
0.022729	# t_i0
###INSERT_STATE 66
0.462021	# t_m1
0.046210	# t_d1
0.491768	# t_i0
0.250000	# Symbol A probability
0.250000	# Symbol C probability
0.250000	# Symbol G probability
0.250000	# Symbol U probability
###MATCH_STATE 67 ( ) ( )
0.995994	# t_m1
0.001960	# t_d1
0.002045	# t_i0
0.576087	# Symbol A probability
0.028261	# Symbol C probability
0.141304	# Symbol G probability
0.254348	# Symbol U probability
###DELETE_STATE 67
0.262519	# t_m1
0.704916	# t_d1
0.032564	# t_i0
###INSERT_STATE 67
0.462021	# t_m1
0.046210	# t_d1
0.491768	# t_i0
0.250000	# Symbol A probability
0.250000	# Symbol C probability
0.250000	# Symbol G probability
0.250000	# Symbol U probability
###MATCH_STATE 68 ( ) ( )
0.988304	# t_m1
0.001960	# t_d1
0.009735	# t_i0
0.063043	# Symbol A probability
0.019565	# Symbol C probability
0.210870	# Symbol G probability
0.706522	# Symbol U probability
###DELETE_STATE 68
0.551007	# t_m1
0.416429	# t_d1
0.032564	# t_i0
###INSERT_STATE 68
0.520835	# t_m1
0.041159	# t_d1
0.438007	# t_i0
0.249975	# Symbol A probability
0.249975	# Symbol C probability
0.250075	# Symbol G probability
0.249975	# Symbol U probability
###MATCH_STATE 69 ( ) ( )
0.980908	# t_m1
0.017077	# t_d1
0.002014	# t_i0
0.002137	# Symbol A probability
0.993590	# Symbol C probability
0.002137	# Symbol G probability
0.002137	# Symbol U probability
###DELETE_STATE 69
0.571688	# t_m1
0.382545	# t_d1
0.045768	# t_i0
###INSERT_STATE 69
0.462021	# t_m1
0.046210	# t_d1
0.491768	# t_i0
0.250000	# Symbol A probability
0.250000	# Symbol C probability
0.250000	# Symbol G probability
0.250000	# Symbol U probability
###MATCH_STATE 70 ( ) ( )
0.996025	# t_m1
0.001946	# t_d1
0.002030	# t_i0
0.002155	# Symbol A probability
0.941810	# Symbol C probability
0.010776	# Symbol G probability
0.045259	# Symbol U probability
###DELETE_STATE 70
0.643883	# t_m1
0.318064	# t_d1
0.038053	# t_i0
###INSERT_STATE 70
0.462021	# t_m1
0.046210	# t_d1
0.491768	# t_i0
0.250000	# Symbol A probability
0.250000	# Symbol C probability
0.250000	# Symbol G probability
0.250000	# Symbol U probability
###MATCH_STATE 71 ( ) ( )
0.996085	# t_m1
0.001916	# t_d1
0.001999	# t_i0
0.120763	# Symbol A probability
0.069915	# Symbol C probability
0.680085	# Symbol G probability
0.129237	# Symbol U probability
###DELETE_STATE 71
0.462778	# t_m1
0.479817	# t_d1
0.057405	# t_i0
###INSERT_STATE 71
0.462021	# t_m1
0.046210	# t_d1
0.491768	# t_i0
0.250000	# Symbol A probability
0.250000	# Symbol C probability
0.250000	# Symbol G probability
0.250000	# Symbol U probability
###MATCH_STATE 72 ( ) ( )
0.996085	# t_m1
0.001916	# t_d1
0.001999	# t_i0
0.086864	# Symbol A probability
0.180085	# Symbol C probability
0.612288	# Symbol G probability
0.120763	# Symbol U probability
###DELETE_STATE 72
0.462778	# t_m1
0.479817	# t_d1
0.057405	# t_i0
###INSERT_STATE 72
0.462021	# t_m1
0.046210	# t_d1
0.491768	# t_i0
0.250000	# Symbol A probability
0.250000	# Symbol C probability
0.250000	# Symbol G probability
0.250000	# Symbol U probability
###MATCH_STATE 73 ( ) ( )
0.988568	# t_m1
0.001916	# t_d1
0.009516	# t_i0
0.324153	# Symbol A probability
0.324153	# Symbol C probability
0.239407	# Symbol G probability
0.112288	# Symbol U probability
###DELETE_STATE 73
0.462778	# t_m1
0.479817	# t_d1
0.057405	# t_i0
###INSERT_STATE 73
0.520835	# t_m1
0.041159	# t_d1
0.438007	# t_i0
0.250075	# Symbol A probability
0.249975	# Symbol C probability
0.249975	# Symbol G probability
0.249975	# Symbol U probability
###MATCH_STATE 74 ( ) ( )
0.996085	# t_m1
0.001916	# t_d1
0.001999	# t_i0
0.408898	# Symbol A probability
0.002119	# Symbol C probability
0.586864	# Symbol G probability
0.002119	# Symbol U probability
###DELETE_STATE 74
0.462778	# t_m1
0.479817	# t_d1
0.057405	# t_i0
###INSERT_STATE 74
0.462021	# t_m1
0.046210	# t_d1
0.491768	# t_i0
0.250000	# Symbol A probability
0.250000	# Symbol C probability
0.250000	# Symbol G probability
0.250000	# Symbol U probability
###MATCH_STATE 75 ( ) ( )
0.996085	# t_m1
0.001916	# t_d1
0.001999	# t_i0
0.002119	# Symbol A probability
0.993644	# Symbol C probability
0.002119	# Symbol G probability
0.002119	# Symbol U probability
###DELETE_STATE 75
0.462778	# t_m1
0.479817	# t_d1
0.057405	# t_i0
###INSERT_STATE 75
0.462021	# t_m1
0.046210	# t_d1
0.491768	# t_i0
0.250000	# Symbol A probability
0.250000	# Symbol C probability
0.250000	# Symbol G probability
0.250000	# Symbol U probability
###MATCH_STATE 76 ( ) ( )
0.996085	# t_m1
0.001916	# t_d1
0.001999	# t_i0
0.180085	# Symbol A probability
0.019068	# Symbol C probability
0.205508	# Symbol G probability
0.595339	# Symbol U probability
###DELETE_STATE 76
0.462778	# t_m1
0.479817	# t_d1
0.057405	# t_i0
###INSERT_STATE 76
0.462021	# t_m1
0.046210	# t_d1
0.491768	# t_i0
0.250000	# Symbol A probability
0.250000	# Symbol C probability
0.250000	# Symbol G probability
0.250000	# Symbol U probability
###MATCH_STATE 77 ( ) ( )
0.627781	# t_m1
0.370220	# t_d1
0.001999	# t_i0
0.019068	# Symbol A probability
0.002119	# Symbol C probability
0.951271	# Symbol G probability
0.027542	# Symbol U probability
###DELETE_STATE 77
0.462778	# t_m1
0.479817	# t_d1
0.057405	# t_i0
###INSERT_STATE 77
0.462021	# t_m1
0.046210	# t_d1
0.491768	# t_i0
0.250000	# Symbol A probability
0.250000	# Symbol C probability
0.250000	# Symbol G probability
0.250000	# Symbol U probability
###MATCH_STATE 78 ( ) ( )
0.993802	# t_m1
0.003034	# t_d1
0.003165	# t_i0
0.076087	# Symbol A probability
0.800725	# Symbol C probability
0.003623	# Symbol G probability
0.119565	# Symbol U probability
###DELETE_STATE 78
0.960086	# t_m1
0.035649	# t_d1
0.004265	# t_i0
###INSERT_STATE 78
0.462021	# t_m1
0.046210	# t_d1
0.491768	# t_i0
0.250000	# Symbol A probability
0.250000	# Symbol C probability
0.250000	# Symbol G probability
0.250000	# Symbol U probability
###MATCH_STATE 79 ( ) ( )
0.996085	# t_m1
0.001916	# t_d1
0.001999	# t_i0
0.137712	# Symbol A probability
0.527542	# Symbol C probability
0.044492	# Symbol G probability
0.290254	# Symbol U probability
###DELETE_STATE 79
0.462778	# t_m1
0.479817	# t_d1
0.057405	# t_i0
###INSERT_STATE 79
0.462021	# t_m1
0.046210	# t_d1
0.491768	# t_i0
0.250000	# Symbol A probability
0.250000	# Symbol C probability
0.250000	# Symbol G probability
0.250000	# Symbol U probability
###MATCH_STATE 80 ( ) ( )
0.988568	# t_m1
0.001916	# t_d1
0.009516	# t_i0
0.010593	# Symbol A probability
0.976695	# Symbol C probability
0.002119	# Symbol G probability
0.010593	# Symbol U probability
###DELETE_STATE 80
0.462778	# t_m1
0.479817	# t_d1
0.057405	# t_i0
###INSERT_STATE 80
0.520835	# t_m1
0.041159	# t_d1
0.438007	# t_i0
0.250075	# Symbol A probability
0.249975	# Symbol C probability
0.249975	# Symbol G probability
0.249975	# Symbol U probability
###MATCH_STATE 81 ( ) ( )
0.996085	# t_m1
0.001916	# t_d1
0.001999	# t_i0
0.010593	# Symbol A probability
0.908898	# Symbol C probability
0.052966	# Symbol G probability
0.027542	# Symbol U probability
###DELETE_STATE 81
0.462778	# t_m1
0.479817	# t_d1
0.057405	# t_i0
###INSERT_STATE 81
0.462021	# t_m1
0.046210	# t_d1
0.491768	# t_i0
0.250000	# Symbol A probability
0.250000	# Symbol C probability
0.250000	# Symbol G probability
0.250000	# Symbol U probability
###MATCH_STATE 82 ( ) ( )
0.988568	# t_m1
0.001916	# t_d1
0.009516	# t_i0
0.010593	# Symbol A probability
0.925847	# Symbol C probability
0.044492	# Symbol G probability
0.019068	# Symbol U probability
###DELETE_STATE 82
0.462778	# t_m1
0.479817	# t_d1
0.057405	# t_i0
###INSERT_STATE 82
0.469507	# t_m1
0.037102	# t_d1
0.493391	# t_i0
0.250050	# Symbol A probability
0.249950	# Symbol C probability
0.249950	# Symbol G probability
0.250050	# Symbol U probability
###MATCH_STATE 83 ( ) ( )
0.996085	# t_m1
0.001916	# t_d1
0.001999	# t_i0
0.019068	# Symbol A probability
0.010593	# Symbol C probability
0.951271	# Symbol G probability
0.019068	# Symbol U probability
###DELETE_STATE 83
0.462778	# t_m1
0.479817	# t_d1
0.057405	# t_i0
###INSERT_STATE 83
0.462021	# t_m1
0.046210	# t_d1
0.491768	# t_i0
0.250000	# Symbol A probability
0.250000	# Symbol C probability
0.250000	# Symbol G probability
0.250000	# Symbol U probability
###MATCH_STATE 84 ( ) ( )
0.996085	# t_m1
0.001916	# t_d1
0.001999	# t_i0
0.019068	# Symbol A probability
0.951271	# Symbol C probability
0.002119	# Symbol G probability
0.027542	# Symbol U probability
###DELETE_STATE 84
0.462778	# t_m1
0.479817	# t_d1
0.057405	# t_i0
###INSERT_STATE 84
0.462021	# t_m1
0.046210	# t_d1
0.491768	# t_i0
0.250000	# Symbol A probability
0.250000	# Symbol C probability
0.250000	# Symbol G probability
0.250000	# Symbol U probability
###MATCH_STATE 85 ( ) ( )
0.996085	# t_m1
0.001916	# t_d1
0.001999	# t_i0
0.595339	# Symbol A probability
0.205508	# Symbol C probability
0.019068	# Symbol G probability
0.180085	# Symbol U probability
###DELETE_STATE 85
0.462778	# t_m1
0.479817	# t_d1
0.057405	# t_i0
###INSERT_STATE 85
0.462021	# t_m1
0.046210	# t_d1
0.491768	# t_i0
0.250000	# Symbol A probability
0.250000	# Symbol C probability
0.250000	# Symbol G probability
0.250000	# Symbol U probability
###MATCH_STATE 86 ( ) ( )
0.996085	# t_m1
0.001916	# t_d1
0.001999	# t_i0
0.663136	# Symbol A probability
0.002119	# Symbol C probability
0.332627	# Symbol G probability
0.002119	# Symbol U probability
###DELETE_STATE 86
0.462778	# t_m1
0.479817	# t_d1
0.057405	# t_i0
###INSERT_STATE 86
0.462021	# t_m1
0.046210	# t_d1
0.491768	# t_i0
0.250000	# Symbol A probability
0.250000	# Symbol C probability
0.250000	# Symbol G probability
0.250000	# Symbol U probability
###MATCH_STATE 87 ( ) ( )
0.996085	# t_m1
0.001916	# t_d1
0.001999	# t_i0
0.010593	# Symbol A probability
0.985169	# Symbol C probability
0.002119	# Symbol G probability
0.002119	# Symbol U probability
###DELETE_STATE 87
0.462778	# t_m1
0.479817	# t_d1
0.057405	# t_i0
###INSERT_STATE 87
0.462021	# t_m1
0.046210	# t_d1
0.491768	# t_i0
0.250000	# Symbol A probability
0.250000	# Symbol C probability
0.250000	# Symbol G probability
0.250000	# Symbol U probability
###MATCH_STATE 88 ( ) ( )
0.996085	# t_m1
0.001916	# t_d1
0.001999	# t_i0
0.002119	# Symbol A probability
0.027542	# Symbol C probability
0.264830	# Symbol G probability
0.705508	# Symbol U probability
###DELETE_STATE 88
0.462778	# t_m1
0.479817	# t_d1
0.057405	# t_i0
###INSERT_STATE 88
0.462021	# t_m1
0.046210	# t_d1
0.491768	# t_i0
0.250000	# Symbol A probability
0.250000	# Symbol C probability
0.250000	# Symbol G probability
0.250000	# Symbol U probability
###MATCH_STATE 89 ( ) ( )
0.996085	# t_m1
0.001916	# t_d1
0.001999	# t_i0
0.002119	# Symbol A probability
0.002119	# Symbol C probability
0.993644	# Symbol G probability
0.002119	# Symbol U probability
###DELETE_STATE 89
0.462778	# t_m1
0.479817	# t_d1
0.057405	# t_i0
###INSERT_STATE 89
0.462021	# t_m1
0.046210	# t_d1
0.491768	# t_i0
0.250000	# Symbol A probability
0.250000	# Symbol C probability
0.250000	# Symbol G probability
0.250000	# Symbol U probability
###MATCH_STATE 90 ( ) ( )
0.996085	# t_m1
0.001916	# t_d1
0.001999	# t_i0
0.002119	# Symbol A probability
0.002119	# Symbol C probability
0.002119	# Symbol G probability
0.993644	# Symbol U probability
###DELETE_STATE 90
0.462778	# t_m1
0.479817	# t_d1
0.057405	# t_i0
###INSERT_STATE 90
0.462021	# t_m1
0.046210	# t_d1
0.491768	# t_i0
0.250000	# Symbol A probability
0.250000	# Symbol C probability
0.250000	# Symbol G probability
0.250000	# Symbol U probability
###MATCH_STATE 91 ( ) ( )
0.988568	# t_m1
0.001916	# t_d1
0.009516	# t_i0
0.654661	# Symbol A probability
0.036017	# Symbol C probability
0.290254	# Symbol G probability
0.019068	# Symbol U probability
###DELETE_STATE 91
0.462778	# t_m1
0.479817	# t_d1
0.057405	# t_i0
###INSERT_STATE 91
0.520835	# t_m1
0.041159	# t_d1
0.438007	# t_i0
0.249975	# Symbol A probability
0.249975	# Symbol C probability
0.250075	# Symbol G probability
0.249975	# Symbol U probability
###MATCH_STATE 92 ( ) ( )
0.988568	# t_m1
0.009433	# t_d1
0.001999	# t_i0
0.841102	# Symbol A probability
0.002119	# Symbol C probability
0.061441	# Symbol G probability
0.095339	# Symbol U probability
###DELETE_STATE 92
0.462778	# t_m1
0.479817	# t_d1
0.057405	# t_i0
###INSERT_STATE 92
0.462021	# t_m1
0.046210	# t_d1
0.491768	# t_i0
0.250000	# Symbol A probability
0.250000	# Symbol C probability
0.250000	# Symbol G probability
0.250000	# Symbol U probability
###MATCH_STATE 93 ( ) ( )
0.784002	# t_m1
0.123104	# t_d1
0.092894	# t_i0
0.181624	# Symbol A probability
0.061966	# Symbol C probability
0.557692	# Symbol G probability
0.198718	# Symbol U probability
###DELETE_STATE 93
0.368960	# t_m1
0.585273	# t_d1
0.045768	# t_i0
###INSERT_STATE 93
0.207023	# t_m1
0.004944	# t_d1
0.788033	# t_i0
0.249603	# Symbol A probability
0.250000	# Symbol C probability
0.249603	# Symbol G probability
0.250795	# Symbol U probability
###MATCH_STATE 94 ( ) ( )
0.952423	# t_m1
0.036667	# t_d1
0.010910	# t_i0
0.101485	# Symbol A probability
0.596535	# Symbol C probability
0.091584	# Symbol G probability
0.210396	# Symbol U probability
###DELETE_STATE 94
0.707981	# t_m1
0.281234	# t_d1
0.010785	# t_i0
###INSERT_STATE 94
0.520835	# t_m1
0.041159	# t_d1
0.438007	# t_i0
0.250075	# Symbol A probability
0.249975	# Symbol C probability
0.249975	# Symbol G probability
0.249975	# Symbol U probability
###MATCH_STATE 95 ( ) ( )
0.939853	# t_m1
0.018033	# t_d1
0.042114	# t_i0
0.138636	# Symbol A probability
0.038636	# Symbol C probability
0.747727	# Symbol G probability
0.075000	# Symbol U probability
###DELETE_STATE 95
0.236323	# t_m1
0.744758	# t_d1
0.018919	# t_i0
###INSERT_STATE 95
0.542768	# t_m1
0.023316	# t_d1
0.433917	# t_i0
0.250200	# Symbol A probability
0.250000	# Symbol C probability
0.249800	# Symbol G probability
0.250000	# Symbol U probability
###MATCH_STATE 96 ( ) ( )
0.995801	# t_m1
0.002055	# t_d1
0.002144	# t_i0
0.185780	# Symbol A probability
0.121560	# Symbol C probability
0.598624	# Symbol G probability
0.094037	# Symbol U probability
###DELETE_STATE 96
0.218050	# t_m1
0.764494	# t_d1
0.017456	# t_i0
###INSERT_STATE 96
0.462021	# t_m1
0.046210	# t_d1
0.491768	# t_i0
0.250000	# Symbol A probability
0.250000	# Symbol C probability
0.250000	# Symbol G probability
0.250000	# Symbol U probability
###MATCH_STATE 97 ( ) ( )
0.995834	# t_m1
0.002039	# t_d1
0.002127	# t_i0
0.156818	# Symbol A probability
0.247727	# Symbol C probability
0.329545	# Symbol G probability
0.265909	# Symbol U probability
###DELETE_STATE 97
0.571536	# t_m1
0.409545	# t_d1
0.018919	# t_i0
###INSERT_STATE 97
0.462021	# t_m1
0.046210	# t_d1
0.491768	# t_i0
0.250000	# Symbol A probability
0.250000	# Symbol C probability
0.250000	# Symbol G probability
0.250000	# Symbol U probability
###MATCH_STATE 98 ( ) ( )
0.995994	# t_m1
0.001960	# t_d1
0.002045	# t_i0
0.158696	# Symbol A probability
0.045652	# Symbol C probability
0.689130	# Symbol G probability
0.106522	# Symbol U probability
###DELETE_STATE 98
0.262519	# t_m1
0.704916	# t_d1
0.032564	# t_i0
###INSERT_STATE 98
0.462021	# t_m1
0.046210	# t_d1
0.491768	# t_i0
0.250000	# Symbol A probability
0.250000	# Symbol C probability
0.250000	# Symbol G probability
0.250000	# Symbol U probability
###MATCH_STATE 99 ( ) ( )
0.742231	# t_m1
0.248034	# t_d1
0.009735	# t_i0
0.836957	# Symbol A probability
0.115217	# Symbol C probability
0.002174	# Symbol G probability
0.045652	# Symbol U probability
###DELETE_STATE 99
0.262519	# t_m1
0.704916	# t_d1
0.032564	# t_i0
###INSERT_STATE 99
0.469507	# t_m1
0.037102	# t_d1
0.493391	# t_i0
0.250050	# Symbol A probability
0.249950	# Symbol C probability
0.249950	# Symbol G probability
0.250050	# Symbol U probability
###MATCH_STATE 100 ( ) ( )
0.984487	# t_m1
0.012800	# t_d1
0.002713	# t_i0
0.087349	# Symbol A probability
0.087349	# Symbol C probability
0.774096	# Symbol G probability
0.051205	# Symbol U probability
###DELETE_STATE 100
0.688880	# t_m1
0.305321	# t_d1
0.005799	# t_i0
###INSERT_STATE 100
0.462021	# t_m1
0.046210	# t_d1
0.491768	# t_i0
0.250000	# Symbol A probability
0.250000	# Symbol C probability
0.250000	# Symbol G probability
0.250000	# Symbol U probability
###MATCH_STATE 101 ( ) ( )
0.971150	# t_m1
0.018477	# t_d1
0.010373	# t_i0
0.189252	# Symbol A probability
0.497664	# Symbol C probability
0.039720	# Symbol G probability
0.273364	# Symbol U probability
###DELETE_STATE 101
0.389746	# t_m1
0.595135	# t_d1
0.015118	# t_i0
###INSERT_STATE 101
0.520835	# t_m1
0.041159	# t_d1
0.438007	# t_i0
0.249975	# Symbol A probability
0.250075	# Symbol C probability
0.249975	# Symbol G probability
0.249975	# Symbol U probability
###MATCH_STATE 102 ( ) ( )
0.995801	# t_m1
0.002055	# t_d1
0.002144	# t_i0
0.139908	# Symbol A probability
0.194954	# Symbol C probability
0.516055	# Symbol G probability
0.149083	# Symbol U probability
###DELETE_STATE 102
0.372696	# t_m1
0.609848	# t_d1
0.017456	# t_i0
###INSERT_STATE 102
0.462021	# t_m1
0.046210	# t_d1
0.491768	# t_i0
0.250000	# Symbol A probability
0.250000	# Symbol C probability
0.250000	# Symbol G probability
0.250000	# Symbol U probability
###MATCH_STATE 103 ( ) ( )
0.995900	# t_m1
0.002007	# t_d1
0.002094	# t_i0
0.484375	# Symbol A probability
0.118304	# Symbol C probability
0.154018	# Symbol G probability
0.243304	# Symbol U probability
###DELETE_STATE 103
0.585940	# t_m1
0.391331	# t_d1
0.022729	# t_i0
###INSERT_STATE 103
0.462021	# t_m1
0.046210	# t_d1
0.491768	# t_i0
0.250000	# Symbol A probability
0.250000	# Symbol C probability
0.250000	# Symbol G probability
0.250000	# Symbol U probability
###MATCH_STATE 104 ( ) ( )
0.973131	# t_m1
0.017208	# t_d1
0.009661	# t_i0
0.381466	# Symbol A probability
0.200431	# Symbol C probability
0.122845	# Symbol G probability
0.295259	# Symbol U probability
###DELETE_STATE 104
0.306769	# t_m1
0.655178	# t_d1
0.038053	# t_i0
###INSERT_STATE 104
0.520835	# t_m1
0.041159	# t_d1
0.438007	# t_i0
0.249975	# Symbol A probability
0.249975	# Symbol C probability
0.250075	# Symbol G probability
0.249975	# Symbol U probability
###MATCH_STATE 105 ( ) ( )
0.964966	# t_m1
0.032973	# t_d1
0.002061	# t_i0
0.142544	# Symbol A probability
0.449561	# Symbol C probability
0.125000	# Symbol G probability
0.282895	# Symbol U probability
###DELETE_STATE 105
0.229426	# t_m1
0.742115	# t_d1
0.028459	# t_i0
###INSERT_STATE 105
0.462021	# t_m1
0.046210	# t_d1
0.491768	# t_i0
0.250000	# Symbol A probability
0.250000	# Symbol C probability
0.250000	# Symbol G probability
0.250000	# Symbol U probability
###MATCH_STATE 106 ( ) ( )
0.979840	# t_m1
0.018033	# t_d1
0.002127	# t_i0
0.084091	# Symbol A probability
0.247727	# Symbol C probability
0.393182	# Symbol G probability
0.275000	# Symbol U probability
###DELETE_STATE 106
0.320126	# t_m1
0.660955	# t_d1
0.018919	# t_i0
###INSERT_STATE 106
0.462021	# t_m1
0.046210	# t_d1
0.491768	# t_i0
0.250000	# Symbol A probability
0.250000	# Symbol C probability
0.250000	# Symbol G probability
0.250000	# Symbol U probability
###MATCH_STATE 107 ( ) ( )
0.939853	# t_m1
0.058020	# t_d1
0.002127	# t_i0
0.038636	# Symbol A probability
0.602273	# Symbol C probability
0.156818	# Symbol G probability
0.202273	# Symbol U probability
###DELETE_STATE 107
0.320126	# t_m1
0.660955	# t_d1
0.018919	# t_i0
###INSERT_STATE 107
0.462021	# t_m1
0.046210	# t_d1
0.491768	# t_i0
0.250000	# Symbol A probability
0.250000	# Symbol C probability
0.250000	# Symbol G probability
0.250000	# Symbol U probability
###MATCH_STATE 108 ( ) ( )
0.795731	# t_m1
0.202053	# t_d1
0.002216	# t_i0
0.021429	# Symbol A probability
0.697619	# Symbol C probability
0.097619	# Symbol G probability
0.183333	# Symbol U probability
###DELETE_STATE 108
0.461826	# t_m1
0.524841	# t_d1
0.013333	# t_i0
###INSERT_STATE 108
0.462021	# t_m1
0.046210	# t_d1
0.491768	# t_i0
0.250000	# Symbol A probability
0.250000	# Symbol C probability
0.250000	# Symbol G probability
0.250000	# Symbol U probability
###MATCH_STATE 109 ( ) ( )
0.965496	# t_m1
0.031898	# t_d1
0.002606	# t_i0
0.313218	# Symbol A probability
0.117816	# Symbol C probability
0.393678	# Symbol G probability
0.175287	# Symbol U probability
###DELETE_STATE 109
0.252485	# t_m1
0.741053	# t_d1
0.006463	# t_i0
###INSERT_STATE 109
0.462021	# t_m1
0.046210	# t_d1
0.491768	# t_i0
0.250000	# Symbol A probability
0.250000	# Symbol C probability
0.250000	# Symbol G probability
0.250000	# Symbol U probability
###MATCH_STATE 110 ( ) ( )
0.768763	# t_m1
0.030695	# t_d1
0.200542	# t_i0
0.277473	# Symbol A probability
0.233516	# Symbol C probability
0.013736	# Symbol G probability
0.475275	# Symbol U probability
###DELETE_STATE 110
0.414447	# t_m1
0.578255	# t_d1
0.007298	# t_i0
###INSERT_STATE 110
0.056910	# t_m1
0.000865	# t_d1
0.942225	# t_i0
0.248969	# Symbol A probability
0.249449	# Symbol C probability
0.251367	# Symbol G probability
0.250216	# Symbol U probability
###MATCH_STATE 111 ( ) ( )
0.977895	# t_m1
0.019773	# t_d1
0.002332	# t_i0
0.335859	# Symbol A probability
0.295455	# Symbol C probability
0.184343	# Symbol G probability
0.184343	# Symbol U probability
###DELETE_STATE 111
0.515420	# t_m1
0.474736	# t_d1
0.009844	# t_i0
###INSERT_STATE 111
0.462021	# t_m1
0.046210	# t_d1
0.491768	# t_i0
0.250000	# Symbol A probability
0.250000	# Symbol C probability
0.250000	# Symbol G probability
0.250000	# Symbol U probability
###MATCH_STATE 112 ( ) ( )
0.979344	# t_m1
0.018477	# t_d1
0.002179	# t_i0
0.478972	# Symbol A probability
0.105140	# Symbol C probability
0.095794	# Symbol G probability
0.320093	# Symbol U probability
###DELETE_STATE 112
0.456713	# t_m1
0.528168	# t_d1
0.015118	# t_i0
###INSERT_STATE 112
0.462021	# t_m1
0.046210	# t_d1
0.491768	# t_i0
0.250000	# Symbol A probability
0.250000	# Symbol C probability
0.250000	# Symbol G probability
0.250000	# Symbol U probability
###MATCH_STATE 113 ( ) ( )
0.971842	# t_m1
0.010036	# t_d1
0.018122	# t_i0
0.265909	# Symbol A probability
0.211364	# Symbol C probability
0.211364	# Symbol G probability
0.311364	# Symbol U probability
###DELETE_STATE 113
0.487732	# t_m1
0.493348	# t_d1
0.018919	# t_i0
###INSERT_STATE 113
0.568056	# t_m1
0.037102	# t_d1
0.394842	# t_i0
0.249950	# Symbol A probability
0.249950	# Symbol C probability
0.250150	# Symbol G probability
0.249950	# Symbol U probability
###MATCH_STATE 114 ( ) ( )
0.995932	# t_m1
0.001991	# t_d1
0.002077	# t_i0
0.586283	# Symbol A probability
0.152655	# Symbol C probability
0.073009	# Symbol G probability
0.188053	# Symbol U probability
###DELETE_STATE 114
0.203742	# t_m1
0.770984	# t_d1
0.025273	# t_i0
###INSERT_STATE 114
0.462021	# t_m1
0.046210	# t_d1
0.491768	# t_i0
0.250000	# Symbol A probability
0.250000	# Symbol C probability
0.250000	# Symbol G probability
0.250000	# Symbol U probability
###MATCH_STATE 115 ( ) ( )
0.995932	# t_m1
0.001991	# t_d1
0.002077	# t_i0
0.356195	# Symbol A probability
0.126106	# Symbol C probability
0.170354	# Symbol G probability
0.347345	# Symbol U probability
###DELETE_STATE 115
0.203742	# t_m1
0.770984	# t_d1
0.025273	# t_i0
###INSERT_STATE 115
0.462021	# t_m1
0.046210	# t_d1
0.491768	# t_i0
0.250000	# Symbol A probability
0.250000	# Symbol C probability
0.250000	# Symbol G probability
0.250000	# Symbol U probability
###MATCH_STATE 116 ( ) ( )
0.941262	# t_m1
0.056661	# t_d1
0.002077	# t_i0
0.117257	# Symbol A probability
0.002212	# Symbol C probability
0.842920	# Symbol G probability
0.037611	# Symbol U probability
###DELETE_STATE 116
0.315690	# t_m1
0.659036	# t_d1
0.025273	# t_i0
###INSERT_STATE 116
0.462021	# t_m1
0.046210	# t_d1
0.491768	# t_i0
0.250000	# Symbol A probability
0.250000	# Symbol C probability
0.250000	# Symbol G probability
0.250000	# Symbol U probability
###MATCH_STATE 117 ( ) ( )
0.995732	# t_m1
0.002089	# t_d1
0.002179	# t_i0
0.058411	# Symbol A probability
0.824766	# Symbol C probability
0.021028	# Symbol G probability
0.095794	# Symbol U probability
###DELETE_STATE 117
0.456713	# t_m1
0.528168	# t_d1
0.015118	# t_i0
###INSERT_STATE 117
0.462021	# t_m1
0.046210	# t_d1
0.491768	# t_i0
0.250000	# Symbol A probability
0.250000	# Symbol C probability
0.250000	# Symbol G probability
0.250000	# Symbol U probability
###MATCH_STATE 118 ( ) ( )
0.980157	# t_m1
0.009878	# t_d1
0.009965	# t_i0
0.002232	# Symbol A probability
0.993304	# Symbol C probability
0.002232	# Symbol G probability
0.002232	# Symbol U probability
###DELETE_STATE 118
0.183230	# t_m1
0.794041	# t_d1
0.022729	# t_i0
###INSERT_STATE 118
0.520835	# t_m1
0.041159	# t_d1
0.438007	# t_i0
0.249975	# Symbol A probability
0.249975	# Symbol C probability
0.250075	# Symbol G probability
0.249975	# Symbol U probability
###MATCH_STATE 119 ( ) ( )
0.987933	# t_m1
0.009957	# t_d1
0.002110	# t_i0
0.984234	# Symbol A probability
0.011261	# Symbol C probability
0.002252	# Symbol G probability
0.002252	# Symbol U probability
###DELETE_STATE 119
0.257939	# t_m1
0.721411	# t_d1
0.020650	# t_i0
###INSERT_STATE 119
0.462021	# t_m1
0.046210	# t_d1
0.491768	# t_i0
0.250000	# Symbol A probability
0.250000	# Symbol C probability
0.250000	# Symbol G probability
0.250000	# Symbol U probability
###MATCH_STATE 120 ( ) ( )
0.987933	# t_m1
0.009957	# t_d1
0.002110	# t_i0
0.002252	# Symbol A probability
0.948198	# Symbol C probability
0.002252	# Symbol G probability
0.047297	# Symbol U probability
###DELETE_STATE 120
0.257939	# t_m1
0.721411	# t_d1
0.020650	# t_i0
###INSERT_STATE 120
0.462021	# t_m1
0.046210	# t_d1
0.491768	# t_i0
0.250000	# Symbol A probability
0.250000	# Symbol C probability
0.250000	# Symbol G probability
0.250000	# Symbol U probability
###MATCH_STATE 121 ( ) ( )
0.995867	# t_m1
0.002023	# t_d1
0.002110	# t_i0
0.011261	# Symbol A probability
0.011261	# Symbol C probability
0.029279	# Symbol G probability
0.948198	# Symbol U probability
###DELETE_STATE 121
0.349407	# t_m1
0.629943	# t_d1
0.020650	# t_i0
###INSERT_STATE 121
0.462021	# t_m1
0.046210	# t_d1
0.491768	# t_i0
0.250000	# Symbol A probability
0.250000	# Symbol C probability
0.250000	# Symbol G probability
0.250000	# Symbol U probability
###MATCH_STATE 122 ( ) ( )
0.980312	# t_m1
0.017611	# t_d1
0.002077	# t_i0
0.028761	# Symbol A probability
0.037611	# Symbol C probability
0.931416	# Symbol G probability
0.002212	# Symbol U probability
###DELETE_STATE 122
0.203742	# t_m1
0.770984	# t_d1
0.025273	# t_i0
###INSERT_STATE 122
0.462021	# t_m1
0.046210	# t_d1
0.491768	# t_i0
0.250000	# Symbol A probability
0.250000	# Symbol C probability
0.250000	# Symbol G probability
0.250000	# Symbol U probability
###MATCH_STATE 123 ( ) ( )
0.972066	# t_m1
0.025824	# t_d1
0.002110	# t_i0
0.173423	# Symbol A probability
0.128378	# Symbol C probability
0.407658	# Symbol G probability
0.290541	# Symbol U probability
###DELETE_STATE 123
0.349407	# t_m1
0.629943	# t_d1
0.020650	# t_i0
###INSERT_STATE 123
0.462021	# t_m1
0.046210	# t_d1
0.491768	# t_i0
0.250000	# Symbol A probability
0.250000	# Symbol C probability
0.250000	# Symbol G probability
0.250000	# Symbol U probability
###MATCH_STATE 124 ( ) ( )
0.995834	# t_m1
0.002039	# t_d1
0.002127	# t_i0
0.229545	# Symbol A probability
0.211364	# Symbol C probability
0.329545	# Symbol G probability
0.229545	# Symbol U probability
###DELETE_STATE 124
0.152520	# t_m1
0.828561	# t_d1
0.018919	# t_i0
###INSERT_STATE 124
0.462021	# t_m1
0.046210	# t_d1
0.491768	# t_i0
0.250000	# Symbol A probability
0.250000	# Symbol C probability
0.250000	# Symbol G probability
0.250000	# Symbol U probability
###MATCH_STATE 125 ( ) ( )
0.979840	# t_m1
0.002039	# t_d1
0.018122	# t_i0
0.229545	# Symbol A probability
0.384091	# Symbol C probability
0.184091	# Symbol G probability
0.202273	# Symbol U probability
###DELETE_STATE 125
0.403929	# t_m1
0.577152	# t_d1
0.018919	# t_i0
###INSERT_STATE 125
0.517097	# t_m1
0.033774	# t_d1
0.449129	# t_i0
0.249925	# Symbol A probability
0.250025	# Symbol C probability
0.250025	# Symbol G probability
0.250025	# Symbol U probability
###MATCH_STATE 126 ( ) ( )
0.964692	# t_m1
0.033231	# t_d1
0.002077	# t_i0
0.303097	# Symbol A probability
0.241150	# Symbol C probability
0.143805	# Symbol G probability
0.311947	# Symbol U probability
###DELETE_STATE 126
0.203742	# t_m1
0.770984	# t_d1
0.025273	# t_i0
###INSERT_STATE 126
0.462021	# t_m1
0.046210	# t_d1
0.491768	# t_i0
0.250000	# Symbol A probability
0.250000	# Symbol C probability
0.250000	# Symbol G probability
0.250000	# Symbol U probability
###MATCH_STATE 127 ( ) ( )
0.995801	# t_m1
0.002055	# t_d1
0.002144	# t_i0
0.176606	# Symbol A probability
0.378440	# Symbol C probability
0.139908	# Symbol G probability
0.305046	# Symbol U probability
###DELETE_STATE 127
0.140726	# t_m1
0.841817	# t_d1
0.017456	# t_i0
###INSERT_STATE 127
0.462021	# t_m1
0.046210	# t_d1
0.491768	# t_i0
0.250000	# Symbol A probability
0.250000	# Symbol C probability
0.250000	# Symbol G probability
0.250000	# Symbol U probability
###MATCH_STATE 128 ( ) ( )
0.955492	# t_m1
0.042364	# t_d1
0.002144	# t_i0
0.369266	# Symbol A probability
0.231651	# Symbol C probability
0.176606	# Symbol G probability
0.222477	# Symbol U probability
###DELETE_STATE 128
0.140726	# t_m1
0.841817	# t_d1
0.017456	# t_i0
###INSERT_STATE 128
0.462021	# t_m1
0.046210	# t_d1
0.491768	# t_i0
0.250000	# Symbol A probability
0.250000	# Symbol C probability
0.250000	# Symbol G probability
0.250000	# Symbol U probability
###MATCH_STATE 129 ( ) ( )
0.659609	# t_m1
0.338157	# t_d1
0.002234	# t_i0
0.329327	# Symbol A probability
0.137019	# Symbol C probability
0.290865	# Symbol G probability
0.242788	# Symbol U probability
###DELETE_STATE 129
0.157253	# t_m1
0.830158	# t_d1
0.012589	# t_i0
###INSERT_STATE 129
0.462021	# t_m1
0.046210	# t_d1
0.491768	# t_i0
0.250000	# Symbol A probability
0.250000	# Symbol C probability
0.250000	# Symbol G probability
0.250000	# Symbol U probability
###MATCH_STATE 130 ( ) ( )
0.743624	# t_m1
0.215573	# t_d1
0.040803	# t_i0
0.219231	# Symbol A probability
0.419231	# Symbol C probability
0.096154	# Symbol G probability
0.265385	# Symbol U probability
###DELETE_STATE 130
0.154919	# t_m1
0.841115	# t_d1
0.003965	# t_i0
###INSERT_STATE 130
0.556851	# t_m1
0.030994	# t_d1
0.412156	# t_i0
0.249900	# Symbol A probability
0.250100	# Symbol C probability
0.250100	# Symbol G probability
0.249900	# Symbol U probability
###MATCH_STATE 131 ( ) ( )
0.607081	# t_m1
0.003640	# t_d1
0.389279	# t_i0
0.422727	# Symbol A probability
0.095455	# Symbol C probability
0.222727	# Symbol G probability
0.259091	# Symbol U probability
###DELETE_STATE 131
0.042131	# t_m1
0.954496	# t_d1
0.003373	# t_i0
###INSERT_STATE 131
0.069110	# t_m1
0.000846	# t_d1
0.930044	# t_i0
0.249401	# Symbol A probability
0.250359	# Symbol C probability
0.251892	# Symbol G probability
0.248347	# Symbol U probability
###MATCH_STATE 132 ( ) ( )
0.964515	# t_m1
0.003589	# t_d1
0.031896	# t_i0
0.183036	# Symbol A probability
0.218750	# Symbol C probability
0.433036	# Symbol G probability
0.165179	# Symbol U probability
###DELETE_STATE 132
0.270275	# t_m1
0.726301	# t_d1
0.003424	# t_i0
###INSERT_STATE 132
0.568056	# t_m1
0.037102	# t_d1
0.394842	# t_i0
0.250050	# Symbol A probability
0.249950	# Symbol C probability
0.250050	# Symbol G probability
0.249950	# Symbol U probability
###MATCH_STATE 133 ( ) ( )
0.994015	# t_m1
0.002929	# t_d1
0.003056	# t_i0
0.128472	# Symbol A probability
0.142361	# Symbol C probability
0.628472	# Symbol G probability
0.100694	# Symbol U probability
###DELETE_STATE 133
0.316826	# t_m1
0.678653	# t_d1
0.004521	# t_i0
###INSERT_STATE 133
0.462021	# t_m1
0.046210	# t_d1
0.491768	# t_i0
0.250000	# Symbol A probability
0.250000	# Symbol C probability
0.250000	# Symbol G probability
0.250000	# Symbol U probability
###MATCH_STATE 134 ( ) ( )
0.984948	# t_m1
0.012420	# t_d1
0.002632	# t_i0
0.247093	# Symbol A probability
0.258721	# Symbol C probability
0.188953	# Symbol G probability
0.305233	# Symbol U probability
###DELETE_STATE 134
0.579416	# t_m1
0.414302	# t_d1
0.006283	# t_i0
###INSERT_STATE 134
0.462021	# t_m1
0.046210	# t_d1
0.491768	# t_i0
0.250000	# Symbol A probability
0.250000	# Symbol C probability
0.250000	# Symbol G probability
0.250000	# Symbol U probability
###MATCH_STATE 135 ( ) ( )
0.995624	# t_m1
0.002142	# t_d1
0.002234	# t_i0
0.204327	# Symbol A probability
0.435096	# Symbol C probability
0.175481	# Symbol G probability
0.185096	# Symbol U probability
###DELETE_STATE 135
0.547601	# t_m1
0.439810	# t_d1
0.012589	# t_i0
###INSERT_STATE 135
0.462021	# t_m1
0.046210	# t_d1
0.491768	# t_i0
0.250000	# Symbol A probability
0.250000	# Symbol C probability
0.250000	# Symbol G probability
0.250000	# Symbol U probability
###MATCH_STATE 136 ( ) ( )
0.995900	# t_m1
0.002007	# t_d1
0.002094	# t_i0
0.002232	# Symbol A probability
0.546875	# Symbol C probability
0.020089	# Symbol G probability
0.430804	# Symbol U probability
###DELETE_STATE 136
0.183230	# t_m1
0.794041	# t_d1
0.022729	# t_i0
###INSERT_STATE 136
0.462021	# t_m1
0.046210	# t_d1
0.491768	# t_i0
0.250000	# Symbol A probability
0.250000	# Symbol C probability
0.250000	# Symbol G probability
0.250000	# Symbol U probability
###MATCH_STATE 137 ( ) ( )
0.995900	# t_m1
0.002007	# t_d1
0.002094	# t_i0
0.002232	# Symbol A probability
0.002232	# Symbol C probability
0.948661	# Symbol G probability
0.046875	# Symbol U probability
###DELETE_STATE 137
0.283908	# t_m1
0.693364	# t_d1
0.022729	# t_i0
###INSERT_STATE 137
0.462021	# t_m1
0.046210	# t_d1
0.491768	# t_i0
0.250000	# Symbol A probability
0.250000	# Symbol C probability
0.250000	# Symbol G probability
0.250000	# Symbol U probability
###MATCH_STATE 138 ( ) ( )
0.995932	# t_m1
0.001991	# t_d1
0.002077	# t_i0
0.046460	# Symbol A probability
0.037611	# Symbol C probability
0.913717	# Symbol G probability
0.002212	# Symbol U probability
###DELETE_STATE 138
0.203742	# t_m1
0.770984	# t_d1
0.025273	# t_i0
###INSERT_STATE 138
0.462021	# t_m1
0.046210	# t_d1
0.491768	# t_i0
0.250000	# Symbol A probability
0.250000	# Symbol C probability
0.250000	# Symbol G probability
0.250000	# Symbol U probability
###MATCH_STATE 139 ( ) ( )
0.995932	# t_m1
0.001991	# t_d1
0.002077	# t_i0
0.011062	# Symbol A probability
0.002212	# Symbol C probability
0.966814	# Symbol G probability
0.019912	# Symbol U probability
###DELETE_STATE 139
0.203742	# t_m1
0.770984	# t_d1
0.025273	# t_i0
###INSERT_STATE 139
0.462021	# t_m1
0.046210	# t_d1
0.491768	# t_i0
0.250000	# Symbol A probability
0.250000	# Symbol C probability
0.250000	# Symbol G probability
0.250000	# Symbol U probability
###MATCH_STATE 140 ( ) ( )
0.988122	# t_m1
0.001991	# t_d1
0.009887	# t_i0
0.984513	# Symbol A probability
0.002212	# Symbol C probability
0.002212	# Symbol G probability
0.011062	# Symbol U probability
###DELETE_STATE 140
0.203742	# t_m1
0.770984	# t_d1
0.025273	# t_i0
###INSERT_STATE 140
0.520835	# t_m1
0.041159	# t_d1
0.438007	# t_i0
0.249975	# Symbol A probability
0.249975	# Symbol C probability
0.250075	# Symbol G probability
0.249975	# Symbol U probability
###MATCH_STATE 141 ( ) ( )
0.995932	# t_m1
0.001991	# t_d1
0.002077	# t_i0
0.984513	# Symbol A probability
0.002212	# Symbol C probability
0.011062	# Symbol G probability
0.002212	# Symbol U probability
###DELETE_STATE 141
0.203742	# t_m1
0.770984	# t_d1
0.025273	# t_i0
###INSERT_STATE 141
0.462021	# t_m1
0.046210	# t_d1
0.491768	# t_i0
0.250000	# Symbol A probability
0.250000	# Symbol C probability
0.250000	# Symbol G probability
0.250000	# Symbol U probability
###MATCH_STATE 142 ( ) ( )
0.933452	# t_m1
0.064470	# t_d1
0.002077	# t_i0
0.011062	# Symbol A probability
0.002212	# Symbol C probability
0.984513	# Symbol G probability
0.002212	# Symbol U probability
###DELETE_STATE 142
0.203742	# t_m1
0.770984	# t_d1
0.025273	# t_i0
###INSERT_STATE 142
0.462021	# t_m1
0.046210	# t_d1
0.491768	# t_i0
0.250000	# Symbol A probability
0.250000	# Symbol C probability
0.250000	# Symbol G probability
0.250000	# Symbol U probability
###MATCH_STATE 143 ( ) ( )
0.995661	# t_m1
0.002124	# t_d1
0.002216	# t_i0
0.030952	# Symbol A probability
0.002381	# Symbol C probability
0.897619	# Symbol G probability
0.069048	# Symbol U probability
###DELETE_STATE 143
0.461826	# t_m1
0.524841	# t_d1
0.013333	# t_i0
###INSERT_STATE 143
0.462021	# t_m1
0.046210	# t_d1
0.491768	# t_i0
0.250000	# Symbol A probability
0.250000	# Symbol C probability
0.250000	# Symbol G probability
0.250000	# Symbol U probability
###MATCH_STATE 144 ( ) ( )
0.916529	# t_m1
0.073427	# t_d1
0.010044	# t_i0
0.065315	# Symbol A probability
0.759009	# Symbol C probability
0.011261	# Symbol G probability
0.164414	# Symbol U probability
###DELETE_STATE 144
0.257939	# t_m1
0.721411	# t_d1
0.020650	# t_i0
###INSERT_STATE 144
0.520835	# t_m1
0.041159	# t_d1
0.438007	# t_i0
0.249975	# Symbol A probability
0.249975	# Symbol C probability
0.249975	# Symbol G probability
0.250075	# Symbol U probability
###MATCH_STATE 145 ( ) ( )
0.775327	# t_m1
0.002160	# t_d1
0.222513	# t_i0
0.118932	# Symbol A probability
0.118932	# Symbol C probability
0.682039	# Symbol G probability
0.080097	# Symbol U probability
###DELETE_STATE 145
0.518677	# t_m1
0.469398	# t_d1
0.011924	# t_i0
###INSERT_STATE 145
0.055104	# t_m1
0.000697	# t_d1
0.944199	# t_i0
0.246202	# Symbol A probability
0.253323	# Symbol C probability
0.252469	# Symbol G probability
0.248006	# Symbol U probability
###MATCH_STATE 146 ( ) ( )
0.995867	# t_m1
0.002023	# t_d1
0.002110	# t_i0
0.281532	# Symbol A probability
0.110360	# Symbol C probability
0.425676	# Symbol G probability
0.182432	# Symbol U probability
###DELETE_STATE 146
0.349407	# t_m1
0.629943	# t_d1
0.020650	# t_i0
###INSERT_STATE 146
0.462021	# t_m1
0.046210	# t_d1
0.491768	# t_i0
0.250000	# Symbol A probability
0.250000	# Symbol C probability
0.250000	# Symbol G probability
0.250000	# Symbol U probability
###MATCH_STATE 147 ( ) ( )
0.995932	# t_m1
0.001991	# t_d1
0.002077	# t_i0
0.311947	# Symbol A probability
0.214602	# Symbol C probability
0.356195	# Symbol G probability
0.117257	# Symbol U probability
###DELETE_STATE 147
0.203742	# t_m1
0.770984	# t_d1
0.025273	# t_i0
###INSERT_STATE 147
0.462021	# t_m1
0.046210	# t_d1
0.491768	# t_i0
0.250000	# Symbol A probability
0.250000	# Symbol C probability
0.250000	# Symbol G probability
0.250000	# Symbol U probability
###MATCH_STATE 148 ( ) ( )
0.902213	# t_m1
0.095710	# t_d1
0.002077	# t_i0
0.214602	# Symbol A probability
0.241150	# Symbol C probability
0.418142	# Symbol G probability
0.126106	# Symbol U probability
###DELETE_STATE 148
0.203742	# t_m1
0.770984	# t_d1
0.025273	# t_i0
###INSERT_STATE 148
0.462021	# t_m1
0.046210	# t_d1
0.491768	# t_i0
0.250000	# Symbol A probability
0.250000	# Symbol C probability
0.250000	# Symbol G probability
0.250000	# Symbol U probability
###MATCH_STATE 149 ( ) ( )
0.986893	# t_m1
0.002197	# t_d1
0.010910	# t_i0
0.160891	# Symbol A probability
0.457921	# Symbol C probability
0.269802	# Symbol G probability
0.111386	# Symbol U probability
###DELETE_STATE 149
0.469121	# t_m1
0.520094	# t_d1
0.010785	# t_i0
###INSERT_STATE 149
0.427388	# t_m1
0.033774	# t_d1
0.538838	# t_i0
0.250025	# Symbol A probability
0.249925	# Symbol C probability
0.249925	# Symbol G probability
0.250125	# Symbol U probability
###MATCH_STATE 150 ( ) ( )
0.995801	# t_m1
0.002055	# t_d1
0.002144	# t_i0
0.451835	# Symbol A probability
0.121560	# Symbol C probability
0.268349	# Symbol G probability
0.158257	# Symbol U probability
###DELETE_STATE 150
0.295373	# t_m1
0.687171	# t_d1
0.017456	# t_i0
###INSERT_STATE 150
0.462021	# t_m1
0.046210	# t_d1
0.491768	# t_i0
0.250000	# Symbol A probability
0.250000	# Symbol C probability
0.250000	# Symbol G probability
0.250000	# Symbol U probability
###MATCH_STATE 151 ( ) ( )
0.821323	# t_m1
0.176567	# t_d1
0.002110	# t_i0
0.479730	# Symbol A probability
0.173423	# Symbol C probability
0.254505	# Symbol G probability
0.092342	# Symbol U probability
###DELETE_STATE 151
0.349407	# t_m1
0.629943	# t_d1
0.020650	# t_i0
###INSERT_STATE 151
0.462021	# t_m1
0.046210	# t_d1
0.491768	# t_i0
0.250000	# Symbol A probability
0.250000	# Symbol C probability
0.250000	# Symbol G probability
0.250000	# Symbol U probability
###MATCH_STATE 152 ( ) ( )
0.995088	# t_m1
0.002404	# t_d1
0.002508	# t_i0
0.222527	# Symbol A probability
0.211538	# Symbol C probability
0.266484	# Symbol G probability
0.299451	# Symbol U probability
###DELETE_STATE 152
0.479104	# t_m1
0.513598	# t_d1
0.007298	# t_i0
###INSERT_STATE 152
0.462021	# t_m1
0.046210	# t_d1
0.491768	# t_i0
0.250000	# Symbol A probability
0.250000	# Symbol C probability
0.250000	# Symbol G probability
0.250000	# Symbol U probability
###MATCH_STATE 153 ( ) ( )
0.970423	# t_m1
0.002142	# t_d1
0.027435	# t_i0
0.271635	# Symbol A probability
0.175481	# Symbol C probability
0.281250	# Symbol G probability
0.271635	# Symbol U probability
###DELETE_STATE 153
0.547601	# t_m1
0.439810	# t_d1
0.012589	# t_i0
###INSERT_STATE 153
0.372740	# t_m1
0.020746	# t_d1
0.606514	# t_i0
0.249850	# Symbol A probability
0.250350	# Symbol C probability
0.250050	# Symbol G probability
0.249750	# Symbol U probability
###MATCH_STATE 154 ( ) ( )
0.995900	# t_m1
0.002007	# t_d1
0.002094	# t_i0
0.350446	# Symbol A probability
0.073661	# Symbol C probability
0.484375	# Symbol G probability
0.091518	# Symbol U probability
###DELETE_STATE 154
0.183230	# t_m1
0.794041	# t_d1
0.022729	# t_i0
###INSERT_STATE 154
0.462021	# t_m1
0.046210	# t_d1
0.491768	# t_i0
0.250000	# Symbol A probability
0.250000	# Symbol C probability
0.250000	# Symbol G probability
0.250000	# Symbol U probability
###MATCH_STATE 155 ( ) ( )
0.995900	# t_m1
0.002007	# t_d1
0.002094	# t_i0
0.171875	# Symbol A probability
0.386161	# Symbol C probability
0.279018	# Symbol G probability
0.162946	# Symbol U probability
###DELETE_STATE 155
0.283908	# t_m1
0.693364	# t_d1
0.022729	# t_i0
###INSERT_STATE 155
0.462021	# t_m1
0.046210	# t_d1
0.491768	# t_i0
0.250000	# Symbol A probability
0.250000	# Symbol C probability
0.250000	# Symbol G probability
0.250000	# Symbol U probability
###MATCH_STATE 156 ( ) ( )
0.995932	# t_m1
0.001991	# t_d1
0.002077	# t_i0
0.170354	# Symbol A probability
0.090708	# Symbol C probability
0.568584	# Symbol G probability
0.170354	# Symbol U probability
###DELETE_STATE 156
0.203742	# t_m1
0.770984	# t_d1
0.025273	# t_i0
###INSERT_STATE 156
0.462021	# t_m1
0.046210	# t_d1
0.491768	# t_i0
0.250000	# Symbol A probability
0.250000	# Symbol C probability
0.250000	# Symbol G probability
0.250000	# Symbol U probability
###MATCH_STATE 157 ( ) ( )
0.988122	# t_m1
0.009801	# t_d1
0.002077	# t_i0
0.542035	# Symbol A probability
0.055310	# Symbol C probability
0.241150	# Symbol G probability
0.161504	# Symbol U probability
###DELETE_STATE 157
0.203742	# t_m1
0.770984	# t_d1
0.025273	# t_i0
###INSERT_STATE 157
0.462021	# t_m1
0.046210	# t_d1
0.491768	# t_i0
0.250000	# Symbol A probability
0.250000	# Symbol C probability
0.250000	# Symbol G probability
0.250000	# Symbol U probability
###MATCH_STATE 158 ( ) ( )
0.885700	# t_m1
0.112206	# t_d1
0.002094	# t_i0
0.198661	# Symbol A probability
0.234375	# Symbol C probability
0.055804	# Symbol G probability
0.511161	# Symbol U probability
###DELETE_STATE 158
0.183230	# t_m1
0.794041	# t_d1
0.022729	# t_i0
###INSERT_STATE 158
0.462021	# t_m1
0.046210	# t_d1
0.491768	# t_i0
0.250000	# Symbol A probability
0.250000	# Symbol C probability
0.250000	# Symbol G probability
0.250000	# Symbol U probability
###MATCH_STATE 159 ( ) ( )
0.898083	# t_m1
0.090718	# t_d1
0.011199	# t_i0
0.033163	# Symbol A probability
0.073980	# Symbol C probability
0.890306	# Symbol G probability
0.002551	# Symbol U probability
###DELETE_STATE 159
0.243181	# t_m1
0.747386	# t_d1
0.009433	# t_i0
###INSERT_STATE 159
0.469507	# t_m1
0.037102	# t_d1
0.493391	# t_i0
0.249950	# Symbol A probability
0.249950	# Symbol C probability
0.250050	# Symbol G probability
0.250050	# Symbol U probability
###MATCH_STATE 160 ( ) ( )
0.883028	# t_m1
0.011724	# t_d1
0.105248	# t_i0
0.741848	# Symbol A probability
0.144022	# Symbol C probability
0.111413	# Symbol G probability
0.002717	# Symbol U probability
###DELETE_STATE 160
0.261252	# t_m1
0.731206	# t_d1
0.007542	# t_i0
###INSERT_STATE 160
0.179729	# t_m1
0.004583	# t_d1
0.815688	# t_i0
0.249454	# Symbol A probability
0.251142	# Symbol C probability
0.249851	# Symbol G probability
0.249553	# Symbol U probability
###MATCH_STATE 161 ( ) ( )
0.977500	# t_m1
0.011201	# t_d1
0.011299	# t_i0
0.229381	# Symbol A probability
0.466495	# Symbol C probability
0.043814	# Symbol G probability
0.260309	# Symbol U probability
###DELETE_STATE 161
0.193319	# t_m1
0.797626	# t_d1
0.009055	# t_i0
###INSERT_STATE 161
0.469507	# t_m1
0.037102	# t_d1
0.493391	# t_i0
0.250050	# Symbol A probability
0.249950	# Symbol C probability
0.250050	# Symbol G probability
0.249950	# Symbol U probability
###MATCH_STATE 162 ( ) ( )
0.986664	# t_m1
0.011004	# t_d1
0.002332	# t_i0
0.042929	# Symbol A probability
0.578283	# Symbol C probability
0.174242	# Symbol G probability
0.204545	# Symbol U probability
###DELETE_STATE 162
0.166573	# t_m1
0.823583	# t_d1
0.009844	# t_i0
###INSERT_STATE 162
0.462021	# t_m1
0.046210	# t_d1
0.491768	# t_i0
0.250000	# Symbol A probability
0.250000	# Symbol C probability
0.250000	# Symbol G probability
0.250000	# Symbol U probability
###MATCH_STATE 163 ( ) ( )
0.839008	# t_m1
0.158680	# t_d1
0.002312	# t_i0
0.012500	# Symbol A probability
0.782500	# Symbol C probability
0.002500	# Symbol G probability
0.202500	# Symbol U probability
###DELETE_STATE 163
0.219762	# t_m1
0.769945	# t_d1
0.010293	# t_i0
###INSERT_STATE 163
0.462021	# t_m1
0.046210	# t_d1
0.491768	# t_i0
0.250000	# Symbol A probability
0.250000	# Symbol C probability
0.250000	# Symbol G probability
0.250000	# Symbol U probability
###MATCH_STATE 164 ( ) ( )
0.984797	# t_m1
0.002548	# t_d1
0.012654	# t_i0
0.155882	# Symbol A probability
0.073529	# Symbol C probability
0.661765	# Symbol G probability
0.108824	# Symbol U probability
###DELETE_STATE 164
0.726185	# t_m1
0.267703	# t_d1
0.006113	# t_i0
###INSERT_STATE 164
0.520835	# t_m1
0.041159	# t_d1
0.438007	# t_i0
0.249975	# Symbol A probability
0.249975	# Symbol C probability
0.249975	# Symbol G probability
0.250075	# Symbol U probability
###MATCH_STATE 165 ( ) ( )
0.987837	# t_m1
0.002039	# t_d1
0.010124	# t_i0
0.038636	# Symbol A probability
0.484091	# Symbol C probability
0.075000	# Symbol G probability
0.402273	# Symbol U probability
###DELETE_STATE 165
0.236323	# t_m1
0.744758	# t_d1
0.018919	# t_i0
###INSERT_STATE 165
0.520835	# t_m1
0.041159	# t_d1
0.438007	# t_i0
0.249975	# Symbol A probability
0.249975	# Symbol C probability
0.250075	# Symbol G probability
0.249975	# Symbol U probability
###MATCH_STATE 166 ( ) ( )
0.995867	# t_m1
0.002023	# t_d1
0.002110	# t_i0
0.470721	# Symbol A probability
0.038288	# Symbol C probability
0.461712	# Symbol G probability
0.029279	# Symbol U probability
###DELETE_STATE 166
0.349407	# t_m1
0.629943	# t_d1
0.020650	# t_i0
###INSERT_STATE 166
0.462021	# t_m1
0.046210	# t_d1
0.491768	# t_i0
0.250000	# Symbol A probability
0.250000	# Symbol C probability
0.250000	# Symbol G probability
0.250000	# Symbol U probability
###MATCH_STATE 167 ( ) ( )
0.980312	# t_m1
0.009801	# t_d1
0.009887	# t_i0
0.993363	# Symbol A probability
0.002212	# Symbol C probability
0.002212	# Symbol G probability
0.002212	# Symbol U probability
###DELETE_STATE 167
0.203742	# t_m1
0.770984	# t_d1
0.025273	# t_i0
###INSERT_STATE 167
0.520835	# t_m1
0.041159	# t_d1
0.438007	# t_i0
0.249975	# Symbol A probability
0.249975	# Symbol C probability
0.250075	# Symbol G probability
0.249975	# Symbol U probability
###MATCH_STATE 168 ( ) ( )
0.995900	# t_m1
0.002007	# t_d1
0.002094	# t_i0
0.002232	# Symbol A probability
0.002232	# Symbol C probability
0.993304	# Symbol G probability
0.002232	# Symbol U probability
###DELETE_STATE 168
0.183230	# t_m1
0.794041	# t_d1
0.022729	# t_i0
###INSERT_STATE 168
0.462021	# t_m1
0.046210	# t_d1
0.491768	# t_i0
0.250000	# Symbol A probability
0.250000	# Symbol C probability
0.250000	# Symbol G probability
0.250000	# Symbol U probability
###MATCH_STATE 169 ( ) ( )
0.995900	# t_m1
0.002007	# t_d1
0.002094	# t_i0
0.002232	# Symbol A probability
0.537946	# Symbol C probability
0.002232	# Symbol G probability
0.457589	# Symbol U probability
###DELETE_STATE 169
0.283908	# t_m1
0.693364	# t_d1
0.022729	# t_i0
###INSERT_STATE 169
0.462021	# t_m1
0.046210	# t_d1
0.491768	# t_i0
0.250000	# Symbol A probability
0.250000	# Symbol C probability
0.250000	# Symbol G probability
0.250000	# Symbol U probability
###MATCH_STATE 170 ( ) ( )
0.995932	# t_m1
0.001991	# t_d1
0.002077	# t_i0
0.002212	# Symbol A probability
0.993363	# Symbol C probability
0.002212	# Symbol G probability
0.002212	# Symbol U probability
###DELETE_STATE 170
0.203742	# t_m1
0.770984	# t_d1
0.025273	# t_i0
###INSERT_STATE 170
0.462021	# t_m1
0.046210	# t_d1
0.491768	# t_i0
0.250000	# Symbol A probability
0.250000	# Symbol C probability
0.250000	# Symbol G probability
0.250000	# Symbol U probability
###MATCH_STATE 171 ( ) ( )
0.995932	# t_m1
0.001991	# t_d1
0.002077	# t_i0
0.719027	# Symbol A probability
0.241150	# Symbol C probability
0.028761	# Symbol G probability
0.011062	# Symbol U probability
###DELETE_STATE 171
0.203742	# t_m1
0.770984	# t_d1
0.025273	# t_i0
###INSERT_STATE 171
0.462021	# t_m1
0.046210	# t_d1
0.491768	# t_i0
0.250000	# Symbol A probability
0.250000	# Symbol C probability
0.250000	# Symbol G probability
0.250000	# Symbol U probability
###MATCH_STATE 172 ( ) ( )
0.995932	# t_m1
0.001991	# t_d1
0.002077	# t_i0
0.002212	# Symbol A probability
0.002212	# Symbol C probability
0.984513	# Symbol G probability
0.011062	# Symbol U probability
###DELETE_STATE 172
0.203742	# t_m1
0.770984	# t_d1
0.025273	# t_i0
###INSERT_STATE 172
0.462021	# t_m1
0.046210	# t_d1
0.491768	# t_i0
0.250000	# Symbol A probability
0.250000	# Symbol C probability
0.250000	# Symbol G probability
0.250000	# Symbol U probability
###MATCH_STATE 173 ( ) ( )
0.995932	# t_m1
0.001991	# t_d1
0.002077	# t_i0
0.338496	# Symbol A probability
0.011062	# Symbol C probability
0.648230	# Symbol G probability
0.002212	# Symbol U probability
###DELETE_STATE 173
0.203742	# t_m1
0.770984	# t_d1
0.025273	# t_i0
###INSERT_STATE 173
0.462021	# t_m1
0.046210	# t_d1
0.491768	# t_i0
0.250000	# Symbol A probability
0.250000	# Symbol C probability
0.250000	# Symbol G probability
0.250000	# Symbol U probability
###MATCH_STATE 174 ( ) ( )
0.995932	# t_m1
0.001991	# t_d1
0.002077	# t_i0
0.993363	# Symbol A probability
0.002212	# Symbol C probability
0.002212	# Symbol G probability
0.002212	# Symbol U probability
###DELETE_STATE 174
0.203742	# t_m1
0.770984	# t_d1
0.025273	# t_i0
###INSERT_STATE 174
0.462021	# t_m1
0.046210	# t_d1
0.491768	# t_i0
0.250000	# Symbol A probability
0.250000	# Symbol C probability
0.250000	# Symbol G probability
0.250000	# Symbol U probability
###MATCH_STATE 175 ( ) ( )
0.988122	# t_m1
0.009801	# t_d1
0.002077	# t_i0
0.046460	# Symbol A probability
0.019912	# Symbol C probability
0.825221	# Symbol G probability
0.108407	# Symbol U probability
###DELETE_STATE 175
0.203742	# t_m1
0.770984	# t_d1
0.025273	# t_i0
###INSERT_STATE 175
0.462021	# t_m1
0.046210	# t_d1
0.491768	# t_i0
0.250000	# Symbol A probability
0.250000	# Symbol C probability
0.250000	# Symbol G probability
0.250000	# Symbol U probability
###MATCH_STATE 176 ( ) ( )
0.995900	# t_m1
0.002007	# t_d1
0.002094	# t_i0
0.993304	# Symbol A probability
0.002232	# Symbol C probability
0.002232	# Symbol G probability
0.002232	# Symbol U probability
###DELETE_STATE 176
0.183230	# t_m1
0.794041	# t_d1
0.022729	# t_i0
###INSERT_STATE 176
0.462021	# t_m1
0.046210	# t_d1
0.491768	# t_i0
0.250000	# Symbol A probability
0.250000	# Symbol C probability
0.250000	# Symbol G probability
0.250000	# Symbol U probability
###MATCH_STATE 177 ( ) ( )
0.980157	# t_m1
0.017750	# t_d1
0.002094	# t_i0
0.011161	# Symbol A probability
0.975446	# Symbol C probability
0.002232	# Symbol G probability
0.011161	# Symbol U probability
###DELETE_STATE 177
0.183230	# t_m1
0.794041	# t_d1
0.022729	# t_i0
###INSERT_STATE 177
0.462021	# t_m1
0.046210	# t_d1
0.491768	# t_i0
0.250000	# Symbol A probability
0.250000	# Symbol C probability
0.250000	# Symbol G probability
0.250000	# Symbol U probability
###MATCH_STATE 178 ( ) ( )
0.987837	# t_m1
0.010036	# t_d1
0.002127	# t_i0
0.002273	# Symbol A probability
0.938636	# Symbol C probability
0.002273	# Symbol G probability
0.056818	# Symbol U probability
###DELETE_STATE 178
0.152520	# t_m1
0.828561	# t_d1
0.018919	# t_i0
###INSERT_STATE 178
0.462021	# t_m1
0.046210	# t_d1
0.491768	# t_i0
0.250000	# Symbol A probability
0.250000	# Symbol C probability
0.250000	# Symbol G probability
0.250000	# Symbol U probability
###MATCH_STATE 179 ( ) ( )
0.995801	# t_m1
0.002055	# t_d1
0.002144	# t_i0
0.020642	# Symbol A probability
0.048165	# Symbol C probability
0.240826	# Symbol G probability
0.690367	# Symbol U probability
###DELETE_STATE 179
0.218050	# t_m1
0.764494	# t_d1
0.017456	# t_i0
###INSERT_STATE 179
0.462021	# t_m1
0.046210	# t_d1
0.491768	# t_i0
0.250000	# Symbol A probability
0.250000	# Symbol C probability
0.250000	# Symbol G probability
0.250000	# Symbol U probability
###MATCH_STATE 180 ( ) ( )
0.995834	# t_m1
0.002039	# t_d1
0.002127	# t_i0
0.084091	# Symbol A probability
0.002273	# Symbol C probability
0.911364	# Symbol G probability
0.002273	# Symbol U probability
###DELETE_STATE 180
0.152520	# t_m1
0.828561	# t_d1
0.018919	# t_i0
###INSERT_STATE 180
0.462021	# t_m1
0.046210	# t_d1
0.491768	# t_i0
0.250000	# Symbol A probability
0.250000	# Symbol C probability
0.250000	# Symbol G probability
0.250000	# Symbol U probability
###MATCH_STATE 181 ( ) ( )
0.963845	# t_m1
0.034028	# t_d1
0.002127	# t_i0
0.011364	# Symbol A probability
0.965909	# Symbol C probability
0.002273	# Symbol G probability
0.020455	# Symbol U probability
###DELETE_STATE 181
0.152520	# t_m1
0.828561	# t_d1
0.018919	# t_i0
###INSERT_STATE 181
0.462021	# t_m1
0.046210	# t_d1
0.491768	# t_i0
0.250000	# Symbol A probability
0.250000	# Symbol C probability
0.250000	# Symbol G probability
0.250000	# Symbol U probability
###MATCH_STATE 182 ( ) ( )
0.954389	# t_m1
0.043414	# t_d1
0.002197	# t_i0
0.002358	# Symbol A probability
0.926887	# Symbol C probability
0.002358	# Symbol G probability
0.068396	# Symbol U probability
###DELETE_STATE 182
0.114229	# t_m1
0.871602	# t_d1
0.014169	# t_i0
###INSERT_STATE 182
0.462021	# t_m1
0.046210	# t_d1
0.491768	# t_i0
0.250000	# Symbol A probability
0.250000	# Symbol C probability
0.250000	# Symbol G probability
0.250000	# Symbol U probability
###MATCH_STATE 183 ( ) ( )
0.995511	# t_m1
0.002197	# t_d1
0.002292	# t_i0
0.289604	# Symbol A probability
0.042079	# Symbol C probability
0.190594	# Symbol G probability
0.477723	# Symbol U probability
###DELETE_STATE 183
0.086944	# t_m1
0.902271	# t_d1
0.010785	# t_i0
###INSERT_STATE 183
0.462021	# t_m1
0.046210	# t_d1
0.491768	# t_i0
0.250000	# Symbol A probability
0.250000	# Symbol C probability
0.250000	# Symbol G probability
0.250000	# Symbol U probability
###MATCH_STATE 184 ( ) ( )
0.935188	# t_m1
0.062520	# t_d1
0.002292	# t_i0
0.141089	# Symbol A probability
0.160891	# Symbol C probability
0.358911	# Symbol G probability
0.339109	# Symbol U probability
###DELETE_STATE 184
0.086944	# t_m1
0.902271	# t_d1
0.010785	# t_i0
###INSERT_STATE 184
0.462021	# t_m1
0.046210	# t_d1
0.491768	# t_i0
0.250000	# Symbol A probability
0.250000	# Symbol C probability
0.250000	# Symbol G probability
0.250000	# Symbol U probability
###MATCH_STATE 185 ( ) ( )
0.958540	# t_m1
0.039021	# t_d1
0.002439	# t_i0
0.279255	# Symbol A probability
0.215426	# Symbol C probability
0.236702	# Symbol G probability
0.268617	# Symbol U probability
###DELETE_STATE 185
0.065156	# t_m1
0.926762	# t_d1
0.008082	# t_i0
###INSERT_STATE 185
0.462021	# t_m1
0.046210	# t_d1
0.491768	# t_i0
0.250000	# Symbol A probability
0.250000	# Symbol C probability
0.250000	# Symbol G probability
0.250000	# Symbol U probability
###MATCH_STATE 186 ( ) ( )
0.947441	# t_m1
0.050027	# t_d1
0.002532	# t_i0
0.436111	# Symbol A probability
0.102778	# Symbol C probability
0.091667	# Symbol G probability
0.369444	# Symbol U probability
###DELETE_STATE 186
0.056994	# t_m1
0.935936	# t_d1
0.007070	# t_i0
###INSERT_STATE 186
0.462021	# t_m1
0.046210	# t_d1
0.491768	# t_i0
0.250000	# Symbol A probability
0.250000	# Symbol C probability
0.250000	# Symbol G probability
0.250000	# Symbol U probability
###MATCH_STATE 187 ( ) ( )
0.974802	# t_m1
0.022540	# t_d1
0.002659	# t_i0
0.379412	# Symbol A probability
0.273529	# Symbol C probability
0.155882	# Symbol G probability
0.191176	# Symbol U probability
###DELETE_STATE 187
0.049278	# t_m1
0.944609	# t_d1
0.006113	# t_i0
###INSERT_STATE 187
0.462021	# t_m1
0.046210	# t_d1
0.491768	# t_i0
0.250000	# Symbol A probability
0.250000	# Symbol C probability
0.250000	# Symbol G probability
0.250000	# Symbol U probability
###MATCH_STATE 188 ( ) ( )
0.994687	# t_m1
0.002600	# t_d1
0.002713	# t_i0
0.388554	# Symbol A probability
0.256024	# Symbol C probability
0.183735	# Symbol G probability
0.171687	# Symbol U probability
###DELETE_STATE 188
0.046747	# t_m1
0.947455	# t_d1
0.005799	# t_i0
###INSERT_STATE 188
0.462021	# t_m1
0.046210	# t_d1
0.491768	# t_i0
0.250000	# Symbol A probability
0.250000	# Symbol C probability
0.250000	# Symbol G probability
0.250000	# Symbol U probability
###MATCH_STATE 189 ( ) ( )
0.994687	# t_m1
0.002600	# t_d1
0.002713	# t_i0
0.304217	# Symbol A probability
0.207831	# Symbol C probability
0.243976	# Symbol G probability
0.243976	# Symbol U probability
###DELETE_STATE 189
0.046747	# t_m1
0.947455	# t_d1
0.005799	# t_i0
###INSERT_STATE 189
0.462021	# t_m1
0.046210	# t_d1
0.491768	# t_i0
0.250000	# Symbol A probability
0.250000	# Symbol C probability
0.250000	# Symbol G probability
0.250000	# Symbol U probability
###MATCH_STATE 190 ( ) ( )
0.964088	# t_m1
0.033199	# t_d1
0.002713	# t_i0
0.400602	# Symbol A probability
0.027108	# Symbol C probability
0.328313	# Symbol G probability
0.243976	# Symbol U probability
###DELETE_STATE 190
0.046747	# t_m1
0.947455	# t_d1
0.005799	# t_i0
###INSERT_STATE 190
0.462021	# t_m1
0.046210	# t_d1
0.491768	# t_i0
0.250000	# Symbol A probability
0.250000	# Symbol C probability
0.250000	# Symbol G probability
0.250000	# Symbol U probability
###MATCH_STATE 191 ( ) ( )
0.931389	# t_m1
0.065812	# t_d1
0.002798	# t_i0
0.240625	# Symbol A probability
0.165625	# Symbol C probability
0.140625	# Symbol G probability
0.453125	# Symbol U probability
###DELETE_STATE 191
0.043402	# t_m1
0.951214	# t_d1
0.005384	# t_i0
###INSERT_STATE 191
0.462021	# t_m1
0.046210	# t_d1
0.491768	# t_i0
0.250000	# Symbol A probability
0.250000	# Symbol C probability
0.250000	# Symbol G probability
0.250000	# Symbol U probability
###MATCH_STATE 192 ( ) ( )
0.971689	# t_m1
0.025324	# t_d1
0.002987	# t_i0
0.354730	# Symbol A probability
0.179054	# Symbol C probability
0.097973	# Symbol G probability
0.368243	# Symbol U probability
###DELETE_STATE 192
0.037969	# t_m1
0.957321	# t_d1
0.004710	# t_i0
###INSERT_STATE 192
0.462021	# t_m1
0.046210	# t_d1
0.491768	# t_i0
0.250000	# Symbol A probability
0.250000	# Symbol C probability
0.250000	# Symbol G probability
0.250000	# Symbol U probability
###MATCH_STATE 193 ( ) ( )
0.959549	# t_m1
0.037395	# t_d1
0.003056	# t_i0
0.489583	# Symbol A probability
0.017361	# Symbol C probability
0.253472	# Symbol G probability
0.239583	# Symbol U probability
###DELETE_STATE 193
0.036448	# t_m1
0.959030	# t_d1
0.004521	# t_i0
###INSERT_STATE 193
0.462021	# t_m1
0.046210	# t_d1
0.491768	# t_i0
0.250000	# Symbol A probability
0.250000	# Symbol C probability
0.250000	# Symbol G probability
0.250000	# Symbol U probability
###MATCH_STATE 194 ( ) ( )
0.922409	# t_m1
0.074426	# t_d1
0.003165	# t_i0
0.322464	# Symbol A probability
0.278986	# Symbol C probability
0.076087	# Symbol G probability
0.322464	# Symbol U probability
###DELETE_STATE 194
0.034383	# t_m1
0.961352	# t_d1
0.004265	# t_i0
###INSERT_STATE 194
0.462021	# t_m1
0.046210	# t_d1
0.491768	# t_i0
0.250000	# Symbol A probability
0.250000	# Symbol C probability
0.250000	# Symbol G probability
0.250000	# Symbol U probability
###MATCH_STATE 195 ( ) ( )
0.865190	# t_m1
0.131402	# t_d1
0.003408	# t_i0
0.432540	# Symbol A probability
0.210317	# Symbol C probability
0.115079	# Symbol G probability
0.242063	# Symbol U probability
###DELETE_STATE 195
0.030882	# t_m1
0.965287	# t_d1
0.003831	# t_i0
###INSERT_STATE 195
0.462021	# t_m1
0.046210	# t_d1
0.491768	# t_i0
0.250000	# Symbol A probability
0.250000	# Symbol C probability
0.250000	# Symbol G probability
0.250000	# Symbol U probability
###MATCH_STATE 196 ( ) ( )
0.845377	# t_m1
0.150714	# t_d1
0.003909	# t_i0
0.004717	# Symbol A probability
0.400943	# Symbol C probability
0.061321	# Symbol G probability
0.533019	# Symbol U probability
###DELETE_STATE 196
0.026402	# t_m1
0.970323	# t_d1
0.003275	# t_i0
###INSERT_STATE 196
0.462021	# t_m1
0.046210	# t_d1
0.491768	# t_i0
0.250000	# Symbol A probability
0.250000	# Symbol C probability
0.250000	# Symbol G probability
0.250000	# Symbol U probability
###MATCH_STATE 197 ( ) ( )
0.904881	# t_m1
0.090537	# t_d1
0.004582	# t_i0
0.331395	# Symbol A probability
0.447674	# Symbol C probability
0.122093	# Symbol G probability
0.098837	# Symbol U probability
###DELETE_STATE 197
0.023057	# t_m1
0.974083	# t_d1
0.002860	# t_i0
###INSERT_STATE 197
0.462021	# t_m1
0.046210	# t_d1
0.491768	# t_i0
0.250000	# Symbol A probability
0.250000	# Symbol C probability
0.250000	# Symbol G probability
0.250000	# Symbol U probability
###MATCH_STATE 198 ( ) ( )
0.801650	# t_m1
0.193335	# t_d1
0.005014	# t_i0
0.111842	# Symbol A probability
0.217105	# Symbol C probability
0.006579	# Symbol G probability
0.664474	# Symbol U probability
###DELETE_STATE 198
0.021684	# t_m1
0.975627	# t_d1
0.002690	# t_i0
###INSERT_STATE 198
0.462021	# t_m1
0.046210	# t_d1
0.491768	# t_i0
0.250000	# Symbol A probability
0.250000	# Symbol C probability
0.250000	# Symbol G probability
0.250000	# Symbol U probability
###MATCH_STATE 199 ( ) ( )
0.685869	# t_m1
0.307952	# t_d1
0.006179	# t_i0
0.437500	# Symbol A probability
0.008929	# Symbol C probability
0.044643	# Symbol G probability
0.508929	# Symbol U probability
###DELETE_STATE 199
0.019375	# t_m1
0.978221	# t_d1
0.002403	# t_i0
###INSERT_STATE 199
0.462021	# t_m1
0.046210	# t_d1
0.491768	# t_i0
0.250000	# Symbol A probability
0.250000	# Symbol C probability
0.250000	# Symbol G probability
0.250000	# Symbol U probability
###MATCH_STATE 200 ( ) ( )
0.516650	# t_m1
0.474497	# t_d1
0.008853	# t_i0
0.016667	# Symbol A probability
0.950000	# Symbol C probability
0.016667	# Symbol G probability
0.016667	# Symbol U probability
###DELETE_STATE 200
0.017020	# t_m1
0.980869	# t_d1
0.002111	# t_i0
###INSERT_STATE 200
0.462021	# t_m1
0.046210	# t_d1
0.491768	# t_i0
0.250000	# Symbol A probability
0.250000	# Symbol C probability
0.250000	# Symbol G probability
0.250000	# Symbol U probability
###MATCH_STATE 201 ( ) ( )
0.983153	# t_m1
0.000000	# t_d1
0.016847	# t_i0
0.250000	# Symbol A probability
0.250000	# Symbol C probability
0.250000	# Symbol G probability
0.250000	# Symbol U probability
###DELETE_STATE 201
0.132890	# t_m1
0.000000	# t_d1
0.867110	# t_i0
###INSERT_STATE 201
0.082778	# t_m1
0.000000	# t_d1
0.917222	# t_i0
0.241535	# Symbol A probability
0.260415	# Symbol C probability
0.257135	# Symbol G probability
0.240915	# Symbol U probability
