# Supplementary material for: Riboswitch Detection Using Profile Hidden Markov Models
Source: BMC Bioinformatics. 2009 Oct 8;10:325. doi: 10.1186/1471-2105-10-325 (PMC2770071; doi:10.1186/1471-2105-10-325)
Supplement: Additional file 12 — profile Hidden Markov Model for PreQ1 riboswitch family. Text file displaying profile Hidden Markov Model for PreQ1 riboswitch family. [file 1471-2105-10-325-S12.TXT]

# HMM v1.7
44	# M -- length of model
4	# alphabet length
2	# alphabet type
ACGU	# alphabet
no	# Optional reference line annotation?
no	# Optional consensus structure annotation?
###MATCH_STATE 0 ( ) ( )
0.430643	# t_m1
0.118054	# t_d1
0.451303	# t_i0
0.250000	# Symbol A probability
0.250000	# Symbol C probability
0.250000	# Symbol G probability
0.250000	# Symbol U probability
###DELETE_STATE 0
0.000000	# t_m1
0.000000	# t_d1
0.000000	# t_i0
###INSERT_STATE 0
0.073596	# t_m1
0.320183	# t_d1
0.606221	# t_i0
0.250722	# Symbol A probability
0.250423	# Symbol C probability
0.249427	# Symbol G probability
0.249427	# Symbol U probability
###MATCH_STATE 1 ( ) ( )
0.967529	# t_m1
0.015892	# t_d1
0.016579	# t_i0
0.250000	# Symbol A probability
0.250000	# Symbol C probability
0.250000	# Symbol G probability
0.250000	# Symbol U probability
###DELETE_STATE 1
0.201397	# t_m1
0.789170	# t_d1
0.009433	# t_i0
###INSERT_STATE 1
0.462021	# t_m1
0.046210	# t_d1
0.491768	# t_i0
0.250000	# Symbol A probability
0.250000	# Symbol C probability
0.250000	# Symbol G probability
0.250000	# Symbol U probability
###MATCH_STATE 2 ( ) ( )
0.972644	# t_m1
0.013388	# t_d1
0.013967	# t_i0
0.062500	# Symbol A probability
0.062500	# Symbol C probability
0.812500	# Symbol G probability
0.062500	# Symbol U probability
###DELETE_STATE 2
0.469121	# t_m1
0.520094	# t_d1
0.010785	# t_i0
###INSERT_STATE 2
0.462021	# t_m1
0.046210	# t_d1
0.491768	# t_i0
0.250000	# Symbol A probability
0.250000	# Symbol C probability
0.250000	# Symbol G probability
0.250000	# Symbol U probability
###MATCH_STATE 3 ( ) ( )
0.980737	# t_m1
0.009428	# t_d1
0.009835	# t_i0
0.020833	# Symbol A probability
0.104167	# Symbol C probability
0.104167	# Symbol G probability
0.770833	# Symbol U probability
###DELETE_STATE 3
0.218050	# t_m1
0.764494	# t_d1
0.017456	# t_i0
###INSERT_STATE 3
0.462021	# t_m1
0.046210	# t_d1
0.491768	# t_i0
0.250000	# Symbol A probability
0.250000	# Symbol C probability
0.250000	# Symbol G probability
0.250000	# Symbol U probability
###MATCH_STATE 4 ( ) ( )
0.981424	# t_m1
0.009091	# t_d1
0.009485	# t_i0
0.326923	# Symbol A probability
0.403846	# Symbol C probability
0.019231	# Symbol G probability
0.250000	# Symbol U probability
###DELETE_STATE 4
0.320126	# t_m1
0.660955	# t_d1
0.018919	# t_i0
###INSERT_STATE 4
0.462021	# t_m1
0.046210	# t_d1
0.491768	# t_i0
0.250000	# Symbol A probability
0.250000	# Symbol C probability
0.250000	# Symbol G probability
0.250000	# Symbol U probability
###MATCH_STATE 5 ( ) ( )
0.982661	# t_m1
0.008486	# t_d1
0.008853	# t_i0
0.283333	# Symbol A probability
0.016667	# Symbol C probability
0.416667	# Symbol G probability
0.283333	# Symbol U probability
###DELETE_STATE 5
0.384585	# t_m1
0.592686	# t_d1
0.022729	# t_i0
###INSERT_STATE 5
0.462021	# t_m1
0.046210	# t_d1
0.491768	# t_i0
0.250000	# Symbol A probability
0.250000	# Symbol C probability
0.250000	# Symbol G probability
0.250000	# Symbol U probability
###MATCH_STATE 6 ( ) ( )
0.983743	# t_m1
0.007956	# t_d1
0.008301	# t_i0
0.132353	# Symbol A probability
0.308824	# Symbol C probability
0.367647	# Symbol G probability
0.191176	# Symbol U probability
###DELETE_STATE 6
0.733667	# t_m1
0.237874	# t_d1
0.028459	# t_i0
###INSERT_STATE 6
0.462021	# t_m1
0.046210	# t_d1
0.491768	# t_i0
0.250000	# Symbol A probability
0.250000	# Symbol C probability
0.250000	# Symbol G probability
0.250000	# Symbol U probability
###MATCH_STATE 7 ( ) ( )
0.985547	# t_m1
0.007073	# t_d1
0.007379	# t_i0
0.392857	# Symbol A probability
0.392857	# Symbol C probability
0.202381	# Symbol G probability
0.011905	# Symbol U probability
###DELETE_STATE 7
0.462778	# t_m1
0.479817	# t_d1
0.057405	# t_i0
###INSERT_STATE 7
0.462021	# t_m1
0.046210	# t_d1
0.491768	# t_i0
0.250000	# Symbol A probability
0.250000	# Symbol C probability
0.250000	# Symbol G probability
0.250000	# Symbol U probability
###MATCH_STATE 8 ( ) ( )
0.985547	# t_m1
0.007073	# t_d1
0.007379	# t_i0
0.202381	# Symbol A probability
0.154762	# Symbol C probability
0.630952	# Symbol G probability
0.011905	# Symbol U probability
###DELETE_STATE 8
0.462778	# t_m1
0.479817	# t_d1
0.057405	# t_i0
###INSERT_STATE 8
0.462021	# t_m1
0.046210	# t_d1
0.491768	# t_i0
0.250000	# Symbol A probability
0.250000	# Symbol C probability
0.250000	# Symbol G probability
0.250000	# Symbol U probability
###MATCH_STATE 9 ( ) ( )
0.985547	# t_m1
0.007073	# t_d1
0.007379	# t_i0
0.297619	# Symbol A probability
0.250000	# Symbol C probability
0.011905	# Symbol G probability
0.440476	# Symbol U probability
###DELETE_STATE 9
0.462778	# t_m1
0.479817	# t_d1
0.057405	# t_i0
###INSERT_STATE 9
0.462021	# t_m1
0.046210	# t_d1
0.491768	# t_i0
0.250000	# Symbol A probability
0.250000	# Symbol C probability
0.250000	# Symbol G probability
0.250000	# Symbol U probability
###MATCH_STATE 10 ( ) ( )
0.985547	# t_m1
0.007073	# t_d1
0.007379	# t_i0
0.202381	# Symbol A probability
0.011905	# Symbol C probability
0.773810	# Symbol G probability
0.011905	# Symbol U probability
###DELETE_STATE 10
0.462778	# t_m1
0.479817	# t_d1
0.057405	# t_i0
###INSERT_STATE 10
0.462021	# t_m1
0.046210	# t_d1
0.491768	# t_i0
0.250000	# Symbol A probability
0.250000	# Symbol C probability
0.250000	# Symbol G probability
0.250000	# Symbol U probability
###MATCH_STATE 11 ( ) ( )
0.985547	# t_m1
0.007073	# t_d1
0.007379	# t_i0
0.011905	# Symbol A probability
0.011905	# Symbol C probability
0.964286	# Symbol G probability
0.011905	# Symbol U probability
###DELETE_STATE 11
0.462778	# t_m1
0.479817	# t_d1
0.057405	# t_i0
###INSERT_STATE 11
0.462021	# t_m1
0.046210	# t_d1
0.491768	# t_i0
0.250000	# Symbol A probability
0.250000	# Symbol C probability
0.250000	# Symbol G probability
0.250000	# Symbol U probability
###MATCH_STATE 12 ( ) ( )
0.985547	# t_m1
0.007073	# t_d1
0.007379	# t_i0
0.011905	# Symbol A probability
0.011905	# Symbol C probability
0.011905	# Symbol G probability
0.964286	# Symbol U probability
###DELETE_STATE 12
0.462778	# t_m1
0.479817	# t_d1
0.057405	# t_i0
###INSERT_STATE 12
0.462021	# t_m1
0.046210	# t_d1
0.491768	# t_i0
0.250000	# Symbol A probability
0.250000	# Symbol C probability
0.250000	# Symbol G probability
0.250000	# Symbol U probability
###MATCH_STATE 13 ( ) ( )
0.985547	# t_m1
0.007073	# t_d1
0.007379	# t_i0
0.011905	# Symbol A probability
0.011905	# Symbol C probability
0.011905	# Symbol G probability
0.964286	# Symbol U probability
###DELETE_STATE 13
0.462778	# t_m1
0.479817	# t_d1
0.057405	# t_i0
###INSERT_STATE 13
0.462021	# t_m1
0.046210	# t_d1
0.491768	# t_i0
0.250000	# Symbol A probability
0.250000	# Symbol C probability
0.250000	# Symbol G probability
0.250000	# Symbol U probability
###MATCH_STATE 14 ( ) ( )
0.930057	# t_m1
0.034819	# t_d1
0.035125	# t_i0
0.011905	# Symbol A probability
0.916667	# Symbol C probability
0.011905	# Symbol G probability
0.059524	# Symbol U probability
###DELETE_STATE 14
0.462778	# t_m1
0.479817	# t_d1
0.057405	# t_i0
###INSERT_STATE 14
0.427388	# t_m1
0.033774	# t_d1
0.538838	# t_i0
0.250025	# Symbol A probability
0.249925	# Symbol C probability
0.249925	# Symbol G probability
0.250125	# Symbol U probability
###MATCH_STATE 15 ( ) ( )
0.985135	# t_m1
0.007275	# t_d1
0.007590	# t_i0
0.062500	# Symbol A probability
0.212500	# Symbol C probability
0.662500	# Symbol G probability
0.062500	# Symbol U probability
###DELETE_STATE 15
0.368960	# t_m1
0.585273	# t_d1
0.045768	# t_i0
###INSERT_STATE 15
0.462021	# t_m1
0.046210	# t_d1
0.491768	# t_i0
0.250000	# Symbol A probability
0.250000	# Symbol C probability
0.250000	# Symbol G probability
0.250000	# Symbol U probability
###MATCH_STATE 16 ( ) ( )
0.956598	# t_m1
0.007275	# t_d1
0.036127	# t_i0
0.362500	# Symbol A probability
0.162500	# Symbol C probability
0.062500	# Symbol G probability
0.412500	# Symbol U probability
###DELETE_STATE 16
0.571688	# t_m1
0.382545	# t_d1
0.045768	# t_i0
###INSERT_STATE 16
0.520835	# t_m1
0.041159	# t_d1
0.438007	# t_i0
0.249975	# Symbol A probability
0.250075	# Symbol C probability
0.249975	# Symbol G probability
0.249975	# Symbol U probability
###MATCH_STATE 17 ( ) ( )
0.985547	# t_m1
0.007073	# t_d1
0.007379	# t_i0
0.773810	# Symbol A probability
0.011905	# Symbol C probability
0.107143	# Symbol G probability
0.107143	# Symbol U probability
###DELETE_STATE 17
0.462778	# t_m1
0.479817	# t_d1
0.057405	# t_i0
###INSERT_STATE 17
0.462021	# t_m1
0.046210	# t_d1
0.491768	# t_i0
0.250000	# Symbol A probability
0.250000	# Symbol C probability
0.250000	# Symbol G probability
0.250000	# Symbol U probability
###MATCH_STATE 18 ( ) ( )
0.985547	# t_m1
0.007073	# t_d1
0.007379	# t_i0
0.821429	# Symbol A probability
0.059524	# Symbol C probability
0.107143	# Symbol G probability
0.011905	# Symbol U probability
###DELETE_STATE 18
0.462778	# t_m1
0.479817	# t_d1
0.057405	# t_i0
###INSERT_STATE 18
0.462021	# t_m1
0.046210	# t_d1
0.491768	# t_i0
0.250000	# Symbol A probability
0.250000	# Symbol C probability
0.250000	# Symbol G probability
0.250000	# Symbol U probability
###MATCH_STATE 19 ( ) ( )
0.985547	# t_m1
0.007073	# t_d1
0.007379	# t_i0
0.392857	# Symbol A probability
0.440476	# Symbol C probability
0.059524	# Symbol G probability
0.107143	# Symbol U probability
###DELETE_STATE 19
0.462778	# t_m1
0.479817	# t_d1
0.057405	# t_i0
###INSERT_STATE 19
0.462021	# t_m1
0.046210	# t_d1
0.491768	# t_i0
0.250000	# Symbol A probability
0.250000	# Symbol C probability
0.250000	# Symbol G probability
0.250000	# Symbol U probability
###MATCH_STATE 20 ( ) ( )
0.902312	# t_m1
0.034819	# t_d1
0.062870	# t_i0
0.059524	# Symbol A probability
0.869048	# Symbol C probability
0.011905	# Symbol G probability
0.059524	# Symbol U probability
###DELETE_STATE 20
0.462778	# t_m1
0.479817	# t_d1
0.057405	# t_i0
###INSERT_STATE 20
0.474528	# t_m1
0.030994	# t_d1
0.494479	# t_i0
0.250100	# Symbol A probability
0.249900	# Symbol C probability
0.250100	# Symbol G probability
0.249900	# Symbol U probability
###MATCH_STATE 21 ( ) ( )
0.985135	# t_m1
0.007275	# t_d1
0.007590	# t_i0
0.462500	# Symbol A probability
0.312500	# Symbol C probability
0.012500	# Symbol G probability
0.212500	# Symbol U probability
###DELETE_STATE 21
0.571688	# t_m1
0.382545	# t_d1
0.045768	# t_i0
###INSERT_STATE 21
0.462021	# t_m1
0.046210	# t_d1
0.491768	# t_i0
0.250000	# Symbol A probability
0.250000	# Symbol C probability
0.250000	# Symbol G probability
0.250000	# Symbol U probability
###MATCH_STATE 22 ( ) ( )
0.985547	# t_m1
0.007073	# t_d1
0.007379	# t_i0
0.250000	# Symbol A probability
0.059524	# Symbol C probability
0.011905	# Symbol G probability
0.678571	# Symbol U probability
###DELETE_STATE 22
0.462778	# t_m1
0.479817	# t_d1
0.057405	# t_i0
###INSERT_STATE 22
0.462021	# t_m1
0.046210	# t_d1
0.491768	# t_i0
0.250000	# Symbol A probability
0.250000	# Symbol C probability
0.250000	# Symbol G probability
0.250000	# Symbol U probability
###MATCH_STATE 23 ( ) ( )
0.985547	# t_m1
0.007073	# t_d1
0.007379	# t_i0
0.011905	# Symbol A probability
0.916667	# Symbol C probability
0.011905	# Symbol G probability
0.059524	# Symbol U probability
###DELETE_STATE 23
0.462778	# t_m1
0.479817	# t_d1
0.057405	# t_i0
###INSERT_STATE 23
0.462021	# t_m1
0.046210	# t_d1
0.491768	# t_i0
0.250000	# Symbol A probability
0.250000	# Symbol C probability
0.250000	# Symbol G probability
0.250000	# Symbol U probability
###MATCH_STATE 24 ( ) ( )
0.930057	# t_m1
0.007073	# t_d1
0.062870	# t_i0
0.011905	# Symbol A probability
0.964286	# Symbol C probability
0.011905	# Symbol G probability
0.011905	# Symbol U probability
###DELETE_STATE 24
0.462778	# t_m1
0.479817	# t_d1
0.057405	# t_i0
###INSERT_STATE 24
0.407443	# t_m1
0.026612	# t_d1
0.565944	# t_i0
0.249850	# Symbol A probability
0.249850	# Symbol C probability
0.250050	# Symbol G probability
0.250250	# Symbol U probability
###MATCH_STATE 25 ( ) ( )
0.985547	# t_m1
0.007073	# t_d1
0.007379	# t_i0
0.011905	# Symbol A probability
0.869048	# Symbol C probability
0.059524	# Symbol G probability
0.059524	# Symbol U probability
###DELETE_STATE 25
0.462778	# t_m1
0.479817	# t_d1
0.057405	# t_i0
###INSERT_STATE 25
0.462021	# t_m1
0.046210	# t_d1
0.491768	# t_i0
0.250000	# Symbol A probability
0.250000	# Symbol C probability
0.250000	# Symbol G probability
0.250000	# Symbol U probability
###MATCH_STATE 26 ( ) ( )
0.985547	# t_m1
0.007073	# t_d1
0.007379	# t_i0
0.440476	# Symbol A probability
0.107143	# Symbol C probability
0.059524	# Symbol G probability
0.392857	# Symbol U probability
###DELETE_STATE 26
0.462778	# t_m1
0.479817	# t_d1
0.057405	# t_i0
###INSERT_STATE 26
0.462021	# t_m1
0.046210	# t_d1
0.491768	# t_i0
0.250000	# Symbol A probability
0.250000	# Symbol C probability
0.250000	# Symbol G probability
0.250000	# Symbol U probability
###MATCH_STATE 27 ( ) ( )
0.985547	# t_m1
0.007073	# t_d1
0.007379	# t_i0
0.059524	# Symbol A probability
0.630952	# Symbol C probability
0.202381	# Symbol G probability
0.107143	# Symbol U probability
###DELETE_STATE 27
0.462778	# t_m1
0.479817	# t_d1
0.057405	# t_i0
###INSERT_STATE 27
0.462021	# t_m1
0.046210	# t_d1
0.491768	# t_i0
0.250000	# Symbol A probability
0.250000	# Symbol C probability
0.250000	# Symbol G probability
0.250000	# Symbol U probability
###MATCH_STATE 28 ( ) ( )
0.985547	# t_m1
0.007073	# t_d1
0.007379	# t_i0
0.202381	# Symbol A probability
0.011905	# Symbol C probability
0.297619	# Symbol G probability
0.488095	# Symbol U probability
###DELETE_STATE 28
0.462778	# t_m1
0.479817	# t_d1
0.057405	# t_i0
###INSERT_STATE 28
0.462021	# t_m1
0.046210	# t_d1
0.491768	# t_i0
0.250000	# Symbol A probability
0.250000	# Symbol C probability
0.250000	# Symbol G probability
0.250000	# Symbol U probability
###MATCH_STATE 29 ( ) ( )
0.985547	# t_m1
0.007073	# t_d1
0.007379	# t_i0
0.488095	# Symbol A probability
0.154762	# Symbol C probability
0.011905	# Symbol G probability
0.345238	# Symbol U probability
###DELETE_STATE 29
0.462778	# t_m1
0.479817	# t_d1
0.057405	# t_i0
###INSERT_STATE 29
0.462021	# t_m1
0.046210	# t_d1
0.491768	# t_i0
0.250000	# Symbol A probability
0.250000	# Symbol C probability
0.250000	# Symbol G probability
0.250000	# Symbol U probability
###MATCH_STATE 30 ( ) ( )
0.985547	# t_m1
0.007073	# t_d1
0.007379	# t_i0
0.345238	# Symbol A probability
0.059524	# Symbol C probability
0.059524	# Symbol G probability
0.535714	# Symbol U probability
###DELETE_STATE 30
0.462778	# t_m1
0.479817	# t_d1
0.057405	# t_i0
###INSERT_STATE 30
0.462021	# t_m1
0.046210	# t_d1
0.491768	# t_i0
0.250000	# Symbol A probability
0.250000	# Symbol C probability
0.250000	# Symbol G probability
0.250000	# Symbol U probability
###MATCH_STATE 31 ( ) ( )
0.985547	# t_m1
0.007073	# t_d1
0.007379	# t_i0
0.964286	# Symbol A probability
0.011905	# Symbol C probability
0.011905	# Symbol G probability
0.011905	# Symbol U probability
###DELETE_STATE 31
0.462778	# t_m1
0.479817	# t_d1
0.057405	# t_i0
###INSERT_STATE 31
0.462021	# t_m1
0.046210	# t_d1
0.491768	# t_i0
0.250000	# Symbol A probability
0.250000	# Symbol C probability
0.250000	# Symbol G probability
0.250000	# Symbol U probability
###MATCH_STATE 32 ( ) ( )
0.902312	# t_m1
0.007073	# t_d1
0.090615	# t_i0
0.726190	# Symbol A probability
0.107143	# Symbol C probability
0.011905	# Symbol G probability
0.154762	# Symbol U probability
###DELETE_STATE 32
0.462778	# t_m1
0.479817	# t_d1
0.057405	# t_i0
###INSERT_STATE 32
0.478129	# t_m1
0.026612	# t_d1
0.495259	# t_i0
0.250250	# Symbol A probability
0.250050	# Symbol C probability
0.249850	# Symbol G probability
0.249850	# Symbol U probability
###MATCH_STATE 33 ( ) ( )
0.985547	# t_m1
0.007073	# t_d1
0.007379	# t_i0
0.916667	# Symbol A probability
0.059524	# Symbol C probability
0.011905	# Symbol G probability
0.011905	# Symbol U probability
###DELETE_STATE 33
0.462778	# t_m1
0.479817	# t_d1
0.057405	# t_i0
###INSERT_STATE 33
0.462021	# t_m1
0.046210	# t_d1
0.491768	# t_i0
0.250000	# Symbol A probability
0.250000	# Symbol C probability
0.250000	# Symbol G probability
0.250000	# Symbol U probability
###MATCH_STATE 34 ( ) ( )
0.985547	# t_m1
0.007073	# t_d1
0.007379	# t_i0
0.964286	# Symbol A probability
0.011905	# Symbol C probability
0.011905	# Symbol G probability
0.011905	# Symbol U probability
###DELETE_STATE 34
0.462778	# t_m1
0.479817	# t_d1
0.057405	# t_i0
###INSERT_STATE 34
0.462021	# t_m1
0.046210	# t_d1
0.491768	# t_i0
0.250000	# Symbol A probability
0.250000	# Symbol C probability
0.250000	# Symbol G probability
0.250000	# Symbol U probability
###MATCH_STATE 35 ( ) ( )
0.957802	# t_m1
0.034819	# t_d1
0.007379	# t_i0
0.964286	# Symbol A probability
0.011905	# Symbol C probability
0.011905	# Symbol G probability
0.011905	# Symbol U probability
###DELETE_STATE 35
0.462778	# t_m1
0.479817	# t_d1
0.057405	# t_i0
###INSERT_STATE 35
0.462021	# t_m1
0.046210	# t_d1
0.491768	# t_i0
0.250000	# Symbol A probability
0.250000	# Symbol C probability
0.250000	# Symbol G probability
0.250000	# Symbol U probability
###MATCH_STATE 36 ( ) ( )
0.985135	# t_m1
0.007275	# t_d1
0.007590	# t_i0
0.962500	# Symbol A probability
0.012500	# Symbol C probability
0.012500	# Symbol G probability
0.012500	# Symbol U probability
###DELETE_STATE 36
0.368960	# t_m1
0.585273	# t_d1
0.045768	# t_i0
###INSERT_STATE 36
0.462021	# t_m1
0.046210	# t_d1
0.491768	# t_i0
0.250000	# Symbol A probability
0.250000	# Symbol C probability
0.250000	# Symbol G probability
0.250000	# Symbol U probability
###MATCH_STATE 37 ( ) ( )
0.985135	# t_m1
0.007275	# t_d1
0.007590	# t_i0
0.012500	# Symbol A probability
0.912500	# Symbol C probability
0.012500	# Symbol G probability
0.062500	# Symbol U probability
###DELETE_STATE 37
0.368960	# t_m1
0.585273	# t_d1
0.045768	# t_i0
###INSERT_STATE 37
0.462021	# t_m1
0.046210	# t_d1
0.491768	# t_i0
0.250000	# Symbol A probability
0.250000	# Symbol C probability
0.250000	# Symbol G probability
0.250000	# Symbol U probability
###MATCH_STATE 38 ( ) ( )
0.985135	# t_m1
0.007275	# t_d1
0.007590	# t_i0
0.012500	# Symbol A probability
0.112500	# Symbol C probability
0.012500	# Symbol G probability
0.862500	# Symbol U probability
###DELETE_STATE 38
0.368960	# t_m1
0.585273	# t_d1
0.045768	# t_i0
###INSERT_STATE 38
0.462021	# t_m1
0.046210	# t_d1
0.491768	# t_i0
0.250000	# Symbol A probability
0.250000	# Symbol C probability
0.250000	# Symbol G probability
0.250000	# Symbol U probability
###MATCH_STATE 39 ( ) ( )
0.985135	# t_m1
0.007275	# t_d1
0.007590	# t_i0
0.862500	# Symbol A probability
0.062500	# Symbol C probability
0.012500	# Symbol G probability
0.062500	# Symbol U probability
###DELETE_STATE 39
0.368960	# t_m1
0.585273	# t_d1
0.045768	# t_i0
###INSERT_STATE 39
0.462021	# t_m1
0.046210	# t_d1
0.491768	# t_i0
0.250000	# Symbol A probability
0.250000	# Symbol C probability
0.250000	# Symbol G probability
0.250000	# Symbol U probability
###MATCH_STATE 40 ( ) ( )
0.928061	# t_m1
0.064349	# t_d1
0.007590	# t_i0
0.412500	# Symbol A probability
0.012500	# Symbol C probability
0.412500	# Symbol G probability
0.162500	# Symbol U probability
###DELETE_STATE 40
0.368960	# t_m1
0.585273	# t_d1
0.045768	# t_i0
###INSERT_STATE 40
0.462021	# t_m1
0.046210	# t_d1
0.491768	# t_i0
0.250000	# Symbol A probability
0.250000	# Symbol C probability
0.250000	# Symbol G probability
0.250000	# Symbol U probability
###MATCH_STATE 41 ( ) ( )
0.802649	# t_m1
0.189301	# t_d1
0.008049	# t_i0
0.013889	# Symbol A probability
0.013889	# Symbol C probability
0.958333	# Symbol G probability
0.013889	# Symbol U probability
###DELETE_STATE 41
0.262519	# t_m1
0.704916	# t_d1
0.032564	# t_i0
###INSERT_STATE 41
0.462021	# t_m1
0.046210	# t_d1
0.491768	# t_i0
0.250000	# Symbol A probability
0.250000	# Symbol C probability
0.250000	# Symbol G probability
0.250000	# Symbol U probability
###MATCH_STATE 42 ( ) ( )
0.943758	# t_m1
0.046407	# t_d1
0.009835	# t_i0
0.187500	# Symbol A probability
0.020833	# Symbol C probability
0.770833	# Symbol G probability
0.020833	# Symbol U probability
###DELETE_STATE 42
0.140726	# t_m1
0.841817	# t_d1
0.017456	# t_i0
###INSERT_STATE 42
0.462021	# t_m1
0.046210	# t_d1
0.491768	# t_i0
0.250000	# Symbol A probability
0.250000	# Symbol C probability
0.250000	# Symbol G probability
0.250000	# Symbol U probability
###MATCH_STATE 43 ( ) ( )
0.864800	# t_m1
0.124987	# t_d1
0.010213	# t_i0
0.750000	# Symbol A probability
0.022727	# Symbol C probability
0.204545	# Symbol G probability
0.022727	# Symbol U probability
###DELETE_STATE 43
0.130626	# t_m1
0.853171	# t_d1
0.016203	# t_i0
###INSERT_STATE 43
0.462021	# t_m1
0.046210	# t_d1
0.491768	# t_i0
0.250000	# Symbol A probability
0.250000	# Symbol C probability
0.250000	# Symbol G probability
0.250000	# Symbol U probability
###MATCH_STATE 44 ( ) ( )
0.681140	# t_m1
0.000000	# t_d1
0.318860	# t_i0
0.031250	# Symbol A probability
0.031250	# Symbol C probability
0.906250	# Symbol G probability
0.031250	# Symbol U probability
###DELETE_STATE 44
0.120963	# t_m1
0.000000	# t_d1
0.879037	# t_i0
###INSERT_STATE 44
0.218480	# t_m1
0.000000	# t_d1
0.781520	# t_i0
0.252351	# Symbol A probability
0.249084	# Symbol C probability
0.248787	# Symbol G probability
0.249777	# Symbol U probability
