# Supplementary material for: Riboswitch Detection Using Profile Hidden Markov Models
Source: BMC Bioinformatics. 2009 Oct 8;10:325. doi: 10.1186/1471-2105-10-325 (PMC2770071; doi:10.1186/1471-2105-10-325)
Supplement: Additional file 13 — profile Hidden Markov Model for Glms riboswitch family. Text file displaying profile Hidden Markov Model for Glms riboswitch family. [file 1471-2105-10-325-S13.TXT]

# HMM v1.7
186	# M -- length of model
4	# alphabet length
2	# alphabet type
ACGU	# alphabet
no	# Optional reference line annotation?
no	# Optional consensus structure annotation?
###MATCH_STATE 0 ( ) ( )
0.596006	# t_m1
0.048189	# t_d1
0.355805	# t_i0
0.250000	# Symbol A probability
0.250000	# Symbol C probability
0.250000	# Symbol G probability
0.250000	# Symbol U probability
###DELETE_STATE 0
0.000000	# t_m1
0.000000	# t_d1
0.000000	# t_i0
###INSERT_STATE 0
0.015461	# t_m1
0.027183	# t_d1
0.957356	# t_i0
0.253689	# Symbol A probability
0.247573	# Symbol C probability
0.248544	# Symbol G probability
0.250194	# Symbol U probability
###MATCH_STATE 1 ( ) ( )
0.969434	# t_m1
0.014960	# t_d1
0.015606	# t_i0
0.125000	# Symbol A probability
0.125000	# Symbol C probability
0.625000	# Symbol G probability
0.125000	# Symbol U probability
###DELETE_STATE 1
0.218050	# t_m1
0.764494	# t_d1
0.017456	# t_i0
###INSERT_STATE 1
0.462021	# t_m1
0.046210	# t_d1
0.491768	# t_i0
0.250000	# Symbol A probability
0.250000	# Symbol C probability
0.250000	# Symbol G probability
0.250000	# Symbol U probability
###MATCH_STATE 2 ( ) ( )
0.971128	# t_m1
0.014130	# t_d1
0.014741	# t_i0
0.750000	# Symbol A probability
0.083333	# Symbol C probability
0.083333	# Symbol G probability
0.083333	# Symbol U probability
###DELETE_STATE 2
0.152520	# t_m1
0.828561	# t_d1
0.018919	# t_i0
###INSERT_STATE 2
0.462021	# t_m1
0.046210	# t_d1
0.491768	# t_i0
0.250000	# Symbol A probability
0.250000	# Symbol C probability
0.250000	# Symbol G probability
0.250000	# Symbol U probability
###MATCH_STATE 3 ( ) ( )
0.971128	# t_m1
0.014130	# t_d1
0.014741	# t_i0
0.416667	# Symbol A probability
0.083333	# Symbol C probability
0.416667	# Symbol G probability
0.083333	# Symbol U probability
###DELETE_STATE 3
0.152520	# t_m1
0.828561	# t_d1
0.018919	# t_i0
###INSERT_STATE 3
0.462021	# t_m1
0.046210	# t_d1
0.491768	# t_i0
0.250000	# Symbol A probability
0.250000	# Symbol C probability
0.250000	# Symbol G probability
0.250000	# Symbol U probability
###MATCH_STATE 4 ( ) ( )
0.971128	# t_m1
0.014130	# t_d1
0.014741	# t_i0
0.083333	# Symbol A probability
0.083333	# Symbol C probability
0.416667	# Symbol G probability
0.416667	# Symbol U probability
###DELETE_STATE 4
0.152520	# t_m1
0.828561	# t_d1
0.018919	# t_i0
###INSERT_STATE 4
0.462021	# t_m1
0.046210	# t_d1
0.491768	# t_i0
0.250000	# Symbol A probability
0.250000	# Symbol C probability
0.250000	# Symbol G probability
0.250000	# Symbol U probability
###MATCH_STATE 5 ( ) ( )
0.971128	# t_m1
0.014130	# t_d1
0.014741	# t_i0
0.750000	# Symbol A probability
0.083333	# Symbol C probability
0.083333	# Symbol G probability
0.083333	# Symbol U probability
###DELETE_STATE 5
0.152520	# t_m1
0.828561	# t_d1
0.018919	# t_i0
###INSERT_STATE 5
0.462021	# t_m1
0.046210	# t_d1
0.491768	# t_i0
0.250000	# Symbol A probability
0.250000	# Symbol C probability
0.250000	# Symbol G probability
0.250000	# Symbol U probability
###MATCH_STATE 6 ( ) ( )
0.971128	# t_m1
0.014130	# t_d1
0.014741	# t_i0
0.083333	# Symbol A probability
0.083333	# Symbol C probability
0.083333	# Symbol G probability
0.750000	# Symbol U probability
###DELETE_STATE 6
0.152520	# t_m1
0.828561	# t_d1
0.018919	# t_i0
###INSERT_STATE 6
0.462021	# t_m1
0.046210	# t_d1
0.491768	# t_i0
0.250000	# Symbol A probability
0.250000	# Symbol C probability
0.250000	# Symbol G probability
0.250000	# Symbol U probability
###MATCH_STATE 7 ( ) ( )
0.971128	# t_m1
0.014130	# t_d1
0.014741	# t_i0
0.083333	# Symbol A probability
0.083333	# Symbol C probability
0.083333	# Symbol G probability
0.750000	# Symbol U probability
###DELETE_STATE 7
0.152520	# t_m1
0.828561	# t_d1
0.018919	# t_i0
###INSERT_STATE 7
0.462021	# t_m1
0.046210	# t_d1
0.491768	# t_i0
0.250000	# Symbol A probability
0.250000	# Symbol C probability
0.250000	# Symbol G probability
0.250000	# Symbol U probability
###MATCH_STATE 8 ( ) ( )
0.971128	# t_m1
0.014130	# t_d1
0.014741	# t_i0
0.750000	# Symbol A probability
0.083333	# Symbol C probability
0.083333	# Symbol G probability
0.083333	# Symbol U probability
###DELETE_STATE 8
0.152520	# t_m1
0.828561	# t_d1
0.018919	# t_i0
###INSERT_STATE 8
0.462021	# t_m1
0.046210	# t_d1
0.491768	# t_i0
0.250000	# Symbol A probability
0.250000	# Symbol C probability
0.250000	# Symbol G probability
0.250000	# Symbol U probability
###MATCH_STATE 9 ( ) ( )
0.971128	# t_m1
0.014130	# t_d1
0.014741	# t_i0
0.750000	# Symbol A probability
0.083333	# Symbol C probability
0.083333	# Symbol G probability
0.083333	# Symbol U probability
###DELETE_STATE 9
0.152520	# t_m1
0.828561	# t_d1
0.018919	# t_i0
###INSERT_STATE 9
0.462021	# t_m1
0.046210	# t_d1
0.491768	# t_i0
0.250000	# Symbol A probability
0.250000	# Symbol C probability
0.250000	# Symbol G probability
0.250000	# Symbol U probability
###MATCH_STATE 10 ( ) ( )
0.971128	# t_m1
0.014130	# t_d1
0.014741	# t_i0
0.750000	# Symbol A probability
0.083333	# Symbol C probability
0.083333	# Symbol G probability
0.083333	# Symbol U probability
###DELETE_STATE 10
0.152520	# t_m1
0.828561	# t_d1
0.018919	# t_i0
###INSERT_STATE 10
0.462021	# t_m1
0.046210	# t_d1
0.491768	# t_i0
0.250000	# Symbol A probability
0.250000	# Symbol C probability
0.250000	# Symbol G probability
0.250000	# Symbol U probability
###MATCH_STATE 11 ( ) ( )
0.971128	# t_m1
0.014130	# t_d1
0.014741	# t_i0
0.416667	# Symbol A probability
0.083333	# Symbol C probability
0.416667	# Symbol G probability
0.083333	# Symbol U probability
###DELETE_STATE 11
0.152520	# t_m1
0.828561	# t_d1
0.018919	# t_i0
###INSERT_STATE 11
0.462021	# t_m1
0.046210	# t_d1
0.491768	# t_i0
0.250000	# Symbol A probability
0.250000	# Symbol C probability
0.250000	# Symbol G probability
0.250000	# Symbol U probability
###MATCH_STATE 12 ( ) ( )
0.971128	# t_m1
0.014130	# t_d1
0.014741	# t_i0
0.083333	# Symbol A probability
0.083333	# Symbol C probability
0.750000	# Symbol G probability
0.083333	# Symbol U probability
###DELETE_STATE 12
0.403929	# t_m1
0.577152	# t_d1
0.018919	# t_i0
###INSERT_STATE 12
0.462021	# t_m1
0.046210	# t_d1
0.491768	# t_i0
0.250000	# Symbol A probability
0.250000	# Symbol C probability
0.250000	# Symbol G probability
0.250000	# Symbol U probability
###MATCH_STATE 13 ( ) ( )
0.975245	# t_m1
0.012116	# t_d1
0.012640	# t_i0
0.041667	# Symbol A probability
0.208333	# Symbol C probability
0.041667	# Symbol G probability
0.708333	# Symbol U probability
###DELETE_STATE 13
0.203742	# t_m1
0.770984	# t_d1
0.025273	# t_i0
###INSERT_STATE 13
0.462021	# t_m1
0.046210	# t_d1
0.491768	# t_i0
0.250000	# Symbol A probability
0.250000	# Symbol C probability
0.250000	# Symbol G probability
0.250000	# Symbol U probability
###MATCH_STATE 14 ( ) ( )
0.975245	# t_m1
0.012116	# t_d1
0.012640	# t_i0
0.041667	# Symbol A probability
0.041667	# Symbol C probability
0.041667	# Symbol G probability
0.875000	# Symbol U probability
###DELETE_STATE 14
0.315690	# t_m1
0.659036	# t_d1
0.025273	# t_i0
###INSERT_STATE 14
0.462021	# t_m1
0.046210	# t_d1
0.491768	# t_i0
0.250000	# Symbol A probability
0.250000	# Symbol C probability
0.250000	# Symbol G probability
0.250000	# Symbol U probability
###MATCH_STATE 15 ( ) ( )
0.976368	# t_m1
0.011566	# t_d1
0.012066	# t_i0
0.892857	# Symbol A probability
0.035714	# Symbol C probability
0.035714	# Symbol G probability
0.035714	# Symbol U probability
###DELETE_STATE 15
0.229426	# t_m1
0.742115	# t_d1
0.028459	# t_i0
###INSERT_STATE 15
0.462021	# t_m1
0.046210	# t_d1
0.491768	# t_i0
0.250000	# Symbol A probability
0.250000	# Symbol C probability
0.250000	# Symbol G probability
0.250000	# Symbol U probability
###MATCH_STATE 16 ( ) ( )
0.976368	# t_m1
0.011566	# t_d1
0.012066	# t_i0
0.464286	# Symbol A probability
0.035714	# Symbol C probability
0.035714	# Symbol G probability
0.464286	# Symbol U probability
###DELETE_STATE 16
0.229426	# t_m1
0.742115	# t_d1
0.028459	# t_i0
###INSERT_STATE 16
0.462021	# t_m1
0.046210	# t_d1
0.491768	# t_i0
0.250000	# Symbol A probability
0.250000	# Symbol C probability
0.250000	# Symbol G probability
0.250000	# Symbol U probability
###MATCH_STATE 17 ( ) ( )
0.976368	# t_m1
0.011566	# t_d1
0.012066	# t_i0
0.464286	# Symbol A probability
0.035714	# Symbol C probability
0.035714	# Symbol G probability
0.464286	# Symbol U probability
###DELETE_STATE 17
0.229426	# t_m1
0.742115	# t_d1
0.028459	# t_i0
###INSERT_STATE 17
0.462021	# t_m1
0.046210	# t_d1
0.491768	# t_i0
0.250000	# Symbol A probability
0.250000	# Symbol C probability
0.250000	# Symbol G probability
0.250000	# Symbol U probability
###MATCH_STATE 18 ( ) ( )
0.976368	# t_m1
0.011566	# t_d1
0.012066	# t_i0
0.607143	# Symbol A probability
0.035714	# Symbol C probability
0.178571	# Symbol G probability
0.178571	# Symbol U probability
###DELETE_STATE 18
0.229426	# t_m1
0.742115	# t_d1
0.028459	# t_i0
###INSERT_STATE 18
0.462021	# t_m1
0.046210	# t_d1
0.491768	# t_i0
0.250000	# Symbol A probability
0.250000	# Symbol C probability
0.250000	# Symbol G probability
0.250000	# Symbol U probability
###MATCH_STATE 19 ( ) ( )
0.976368	# t_m1
0.011566	# t_d1
0.012066	# t_i0
0.035714	# Symbol A probability
0.035714	# Symbol C probability
0.035714	# Symbol G probability
0.892857	# Symbol U probability
###DELETE_STATE 19
0.355486	# t_m1
0.616054	# t_d1
0.028459	# t_i0
###INSERT_STATE 19
0.462021	# t_m1
0.046210	# t_d1
0.491768	# t_i0
0.250000	# Symbol A probability
0.250000	# Symbol C probability
0.250000	# Symbol G probability
0.250000	# Symbol U probability
###MATCH_STATE 20 ( ) ( )
0.977393	# t_m1
0.011064	# t_d1
0.011543	# t_i0
0.531250	# Symbol A probability
0.031250	# Symbol C probability
0.031250	# Symbol G probability
0.406250	# Symbol U probability
###DELETE_STATE 20
0.262519	# t_m1
0.704916	# t_d1
0.032564	# t_i0
###INSERT_STATE 20
0.462021	# t_m1
0.046210	# t_d1
0.491768	# t_i0
0.250000	# Symbol A probability
0.250000	# Symbol C probability
0.250000	# Symbol G probability
0.250000	# Symbol U probability
###MATCH_STATE 21 ( ) ( )
0.977393	# t_m1
0.011064	# t_d1
0.011543	# t_i0
0.531250	# Symbol A probability
0.031250	# Symbol C probability
0.281250	# Symbol G probability
0.156250	# Symbol U probability
###DELETE_STATE 21
0.262519	# t_m1
0.704916	# t_d1
0.032564	# t_i0
###INSERT_STATE 21
0.462021	# t_m1
0.046210	# t_d1
0.491768	# t_i0
0.250000	# Symbol A probability
0.250000	# Symbol C probability
0.250000	# Symbol G probability
0.250000	# Symbol U probability
###MATCH_STATE 22 ( ) ( )
0.977393	# t_m1
0.011064	# t_d1
0.011543	# t_i0
0.531250	# Symbol A probability
0.031250	# Symbol C probability
0.156250	# Symbol G probability
0.281250	# Symbol U probability
###DELETE_STATE 22
0.262519	# t_m1
0.704916	# t_d1
0.032564	# t_i0
###INSERT_STATE 22
0.462021	# t_m1
0.046210	# t_d1
0.491768	# t_i0
0.250000	# Symbol A probability
0.250000	# Symbol C probability
0.250000	# Symbol G probability
0.250000	# Symbol U probability
###MATCH_STATE 23 ( ) ( )
0.977393	# t_m1
0.011064	# t_d1
0.011543	# t_i0
0.906250	# Symbol A probability
0.031250	# Symbol C probability
0.031250	# Symbol G probability
0.031250	# Symbol U probability
###DELETE_STATE 23
0.262519	# t_m1
0.704916	# t_d1
0.032564	# t_i0
###INSERT_STATE 23
0.462021	# t_m1
0.046210	# t_d1
0.491768	# t_i0
0.250000	# Symbol A probability
0.250000	# Symbol C probability
0.250000	# Symbol G probability
0.250000	# Symbol U probability
###MATCH_STATE 24 ( ) ( )
0.977393	# t_m1
0.011064	# t_d1
0.011543	# t_i0
0.031250	# Symbol A probability
0.031250	# Symbol C probability
0.906250	# Symbol G probability
0.031250	# Symbol U probability
###DELETE_STATE 24
0.262519	# t_m1
0.704916	# t_d1
0.032564	# t_i0
###INSERT_STATE 24
0.462021	# t_m1
0.046210	# t_d1
0.491768	# t_i0
0.250000	# Symbol A probability
0.250000	# Symbol C probability
0.250000	# Symbol G probability
0.250000	# Symbol U probability
###MATCH_STATE 25 ( ) ( )
0.977393	# t_m1
0.011064	# t_d1
0.011543	# t_i0
0.156250	# Symbol A probability
0.656250	# Symbol C probability
0.031250	# Symbol G probability
0.156250	# Symbol U probability
###DELETE_STATE 25
0.262519	# t_m1
0.704916	# t_d1
0.032564	# t_i0
###INSERT_STATE 25
0.462021	# t_m1
0.046210	# t_d1
0.491768	# t_i0
0.250000	# Symbol A probability
0.250000	# Symbol C probability
0.250000	# Symbol G probability
0.250000	# Symbol U probability
###MATCH_STATE 26 ( ) ( )
0.933995	# t_m1
0.054463	# t_d1
0.011543	# t_i0
0.156250	# Symbol A probability
0.031250	# Symbol C probability
0.781250	# Symbol G probability
0.031250	# Symbol U probability
###DELETE_STATE 26
0.262519	# t_m1
0.704916	# t_d1
0.032564	# t_i0
###INSERT_STATE 26
0.462021	# t_m1
0.046210	# t_d1
0.491768	# t_i0
0.250000	# Symbol A probability
0.250000	# Symbol C probability
0.250000	# Symbol G probability
0.250000	# Symbol U probability
###MATCH_STATE 27 ( ) ( )
0.976368	# t_m1
0.011566	# t_d1
0.012066	# t_i0
0.035714	# Symbol A probability
0.607143	# Symbol C probability
0.321429	# Symbol G probability
0.035714	# Symbol U probability
###DELETE_STATE 27
0.355486	# t_m1
0.616054	# t_d1
0.028459	# t_i0
###INSERT_STATE 27
0.462021	# t_m1
0.046210	# t_d1
0.491768	# t_i0
0.250000	# Symbol A probability
0.250000	# Symbol C probability
0.250000	# Symbol G probability
0.250000	# Symbol U probability
###MATCH_STATE 28 ( ) ( )
0.977393	# t_m1
0.011064	# t_d1
0.011543	# t_i0
0.156250	# Symbol A probability
0.781250	# Symbol C probability
0.031250	# Symbol G probability
0.031250	# Symbol U probability
###DELETE_STATE 28
0.406763	# t_m1
0.560673	# t_d1
0.032564	# t_i0
###INSERT_STATE 28
0.462021	# t_m1
0.046210	# t_d1
0.491768	# t_i0
0.250000	# Symbol A probability
0.250000	# Symbol C probability
0.250000	# Symbol G probability
0.250000	# Symbol U probability
###MATCH_STATE 29 ( ) ( )
0.978334	# t_m1
0.010604	# t_d1
0.011062	# t_i0
0.250000	# Symbol A probability
0.361111	# Symbol C probability
0.027778	# Symbol G probability
0.361111	# Symbol U probability
###DELETE_STATE 29
0.306769	# t_m1
0.655178	# t_d1
0.038053	# t_i0
###INSERT_STATE 29
0.462021	# t_m1
0.046210	# t_d1
0.491768	# t_i0
0.250000	# Symbol A probability
0.250000	# Symbol C probability
0.250000	# Symbol G probability
0.250000	# Symbol U probability
###MATCH_STATE 30 ( ) ( )
0.978334	# t_m1
0.010604	# t_d1
0.011062	# t_i0
0.027778	# Symbol A probability
0.027778	# Symbol C probability
0.583333	# Symbol G probability
0.361111	# Symbol U probability
###DELETE_STATE 30
0.306769	# t_m1
0.655178	# t_d1
0.038053	# t_i0
###INSERT_STATE 30
0.462021	# t_m1
0.046210	# t_d1
0.491768	# t_i0
0.250000	# Symbol A probability
0.250000	# Symbol C probability
0.250000	# Symbol G probability
0.250000	# Symbol U probability
###MATCH_STATE 31 ( ) ( )
0.978334	# t_m1
0.010604	# t_d1
0.011062	# t_i0
0.583333	# Symbol A probability
0.027778	# Symbol C probability
0.138889	# Symbol G probability
0.250000	# Symbol U probability
###DELETE_STATE 31
0.306769	# t_m1
0.655178	# t_d1
0.038053	# t_i0
###INSERT_STATE 31
0.462021	# t_m1
0.046210	# t_d1
0.491768	# t_i0
0.250000	# Symbol A probability
0.250000	# Symbol C probability
0.250000	# Symbol G probability
0.250000	# Symbol U probability
###MATCH_STATE 32 ( ) ( )
0.978334	# t_m1
0.010604	# t_d1
0.011062	# t_i0
0.583333	# Symbol A probability
0.027778	# Symbol C probability
0.138889	# Symbol G probability
0.250000	# Symbol U probability
###DELETE_STATE 32
0.475326	# t_m1
0.486621	# t_d1
0.038053	# t_i0
###INSERT_STATE 32
0.462021	# t_m1
0.046210	# t_d1
0.491768	# t_i0
0.250000	# Symbol A probability
0.250000	# Symbol C probability
0.250000	# Symbol G probability
0.250000	# Symbol U probability
###MATCH_STATE 33 ( ) ( )
0.979199	# t_m1
0.010181	# t_d1
0.010621	# t_i0
0.425000	# Symbol A probability
0.525000	# Symbol C probability
0.025000	# Symbol G probability
0.025000	# Symbol U probability
###DELETE_STATE 33
0.368960	# t_m1
0.585273	# t_d1
0.045768	# t_i0
###INSERT_STATE 33
0.462021	# t_m1
0.046210	# t_d1
0.491768	# t_i0
0.250000	# Symbol A probability
0.250000	# Symbol C probability
0.250000	# Symbol G probability
0.250000	# Symbol U probability
###MATCH_STATE 34 ( ) ( )
0.979199	# t_m1
0.010181	# t_d1
0.010621	# t_i0
0.025000	# Symbol A probability
0.025000	# Symbol C probability
0.125000	# Symbol G probability
0.825000	# Symbol U probability
###DELETE_STATE 34
0.368960	# t_m1
0.585273	# t_d1
0.045768	# t_i0
###INSERT_STATE 34
0.462021	# t_m1
0.046210	# t_d1
0.491768	# t_i0
0.250000	# Symbol A probability
0.250000	# Symbol C probability
0.250000	# Symbol G probability
0.250000	# Symbol U probability
###MATCH_STATE 35 ( ) ( )
0.979199	# t_m1
0.010181	# t_d1
0.010621	# t_i0
0.525000	# Symbol A probability
0.125000	# Symbol C probability
0.025000	# Symbol G probability
0.325000	# Symbol U probability
###DELETE_STATE 35
0.368960	# t_m1
0.585273	# t_d1
0.045768	# t_i0
###INSERT_STATE 35
0.462021	# t_m1
0.046210	# t_d1
0.491768	# t_i0
0.250000	# Symbol A probability
0.250000	# Symbol C probability
0.250000	# Symbol G probability
0.250000	# Symbol U probability
###MATCH_STATE 36 ( ) ( )
0.979199	# t_m1
0.010181	# t_d1
0.010621	# t_i0
0.225000	# Symbol A probability
0.325000	# Symbol C probability
0.425000	# Symbol G probability
0.025000	# Symbol U probability
###DELETE_STATE 36
0.368960	# t_m1
0.585273	# t_d1
0.045768	# t_i0
###INSERT_STATE 36
0.462021	# t_m1
0.046210	# t_d1
0.491768	# t_i0
0.250000	# Symbol A probability
0.250000	# Symbol C probability
0.250000	# Symbol G probability
0.250000	# Symbol U probability
###MATCH_STATE 37 ( ) ( )
0.939266	# t_m1
0.050113	# t_d1
0.010621	# t_i0
0.625000	# Symbol A probability
0.225000	# Symbol C probability
0.125000	# Symbol G probability
0.025000	# Symbol U probability
###DELETE_STATE 37
0.368960	# t_m1
0.585273	# t_d1
0.045768	# t_i0
###INSERT_STATE 37
0.462021	# t_m1
0.046210	# t_d1
0.491768	# t_i0
0.250000	# Symbol A probability
0.250000	# Symbol C probability
0.250000	# Symbol G probability
0.250000	# Symbol U probability
###MATCH_STATE 38 ( ) ( )
0.978334	# t_m1
0.010604	# t_d1
0.011062	# t_i0
0.138889	# Symbol A probability
0.138889	# Symbol C probability
0.472222	# Symbol G probability
0.250000	# Symbol U probability
###DELETE_STATE 38
0.306769	# t_m1
0.655178	# t_d1
0.038053	# t_i0
###INSERT_STATE 38
0.462021	# t_m1
0.046210	# t_d1
0.491768	# t_i0
0.250000	# Symbol A probability
0.250000	# Symbol C probability
0.250000	# Symbol G probability
0.250000	# Symbol U probability
###MATCH_STATE 39 ( ) ( )
0.978334	# t_m1
0.010604	# t_d1
0.011062	# t_i0
0.138889	# Symbol A probability
0.138889	# Symbol C probability
0.472222	# Symbol G probability
0.250000	# Symbol U probability
###DELETE_STATE 39
0.306769	# t_m1
0.655178	# t_d1
0.038053	# t_i0
###INSERT_STATE 39
0.462021	# t_m1
0.046210	# t_d1
0.491768	# t_i0
0.250000	# Symbol A probability
0.250000	# Symbol C probability
0.250000	# Symbol G probability
0.250000	# Symbol U probability
###MATCH_STATE 40 ( ) ( )
0.978334	# t_m1
0.010604	# t_d1
0.011062	# t_i0
0.250000	# Symbol A probability
0.361111	# Symbol C probability
0.361111	# Symbol G probability
0.027778	# Symbol U probability
###DELETE_STATE 40
0.306769	# t_m1
0.655178	# t_d1
0.038053	# t_i0
###INSERT_STATE 40
0.462021	# t_m1
0.046210	# t_d1
0.491768	# t_i0
0.250000	# Symbol A probability
0.250000	# Symbol C probability
0.250000	# Symbol G probability
0.250000	# Symbol U probability
###MATCH_STATE 41 ( ) ( )
0.978334	# t_m1
0.010604	# t_d1
0.011062	# t_i0
0.361111	# Symbol A probability
0.583333	# Symbol C probability
0.027778	# Symbol G probability
0.027778	# Symbol U probability
###DELETE_STATE 41
0.306769	# t_m1
0.655178	# t_d1
0.038053	# t_i0
###INSERT_STATE 41
0.462021	# t_m1
0.046210	# t_d1
0.491768	# t_i0
0.250000	# Symbol A probability
0.250000	# Symbol C probability
0.250000	# Symbol G probability
0.250000	# Symbol U probability
###MATCH_STATE 42 ( ) ( )
0.978334	# t_m1
0.010604	# t_d1
0.011062	# t_i0
0.250000	# Symbol A probability
0.138889	# Symbol C probability
0.250000	# Symbol G probability
0.361111	# Symbol U probability
###DELETE_STATE 42
0.306769	# t_m1
0.655178	# t_d1
0.038053	# t_i0
###INSERT_STATE 42
0.462021	# t_m1
0.046210	# t_d1
0.491768	# t_i0
0.250000	# Symbol A probability
0.250000	# Symbol C probability
0.250000	# Symbol G probability
0.250000	# Symbol U probability
###MATCH_STATE 43 ( ) ( )
0.978334	# t_m1
0.010604	# t_d1
0.011062	# t_i0
0.583333	# Symbol A probability
0.027778	# Symbol C probability
0.138889	# Symbol G probability
0.250000	# Symbol U probability
###DELETE_STATE 43
0.306769	# t_m1
0.655178	# t_d1
0.038053	# t_i0
###INSERT_STATE 43
0.462021	# t_m1
0.046210	# t_d1
0.491768	# t_i0
0.250000	# Symbol A probability
0.250000	# Symbol C probability
0.250000	# Symbol G probability
0.250000	# Symbol U probability
###MATCH_STATE 44 ( ) ( )
0.936740	# t_m1
0.052197	# t_d1
0.011062	# t_i0
0.138889	# Symbol A probability
0.138889	# Symbol C probability
0.250000	# Symbol G probability
0.472222	# Symbol U probability
###DELETE_STATE 44
0.306769	# t_m1
0.655178	# t_d1
0.038053	# t_i0
###INSERT_STATE 44
0.462021	# t_m1
0.046210	# t_d1
0.491768	# t_i0
0.250000	# Symbol A probability
0.250000	# Symbol C probability
0.250000	# Symbol G probability
0.250000	# Symbol U probability
###MATCH_STATE 45 ( ) ( )
0.977393	# t_m1
0.011064	# t_d1
0.011543	# t_i0
0.656250	# Symbol A probability
0.156250	# Symbol C probability
0.031250	# Symbol G probability
0.156250	# Symbol U probability
###DELETE_STATE 45
0.406763	# t_m1
0.560673	# t_d1
0.032564	# t_i0
###INSERT_STATE 45
0.462021	# t_m1
0.046210	# t_d1
0.491768	# t_i0
0.250000	# Symbol A probability
0.250000	# Symbol C probability
0.250000	# Symbol G probability
0.250000	# Symbol U probability
###MATCH_STATE 46 ( ) ( )
0.853553	# t_m1
0.135384	# t_d1
0.011062	# t_i0
0.138889	# Symbol A probability
0.027778	# Symbol C probability
0.361111	# Symbol G probability
0.472222	# Symbol U probability
###DELETE_STATE 46
0.475326	# t_m1
0.486621	# t_d1
0.038053	# t_i0
###INSERT_STATE 46
0.462021	# t_m1
0.046210	# t_d1
0.491768	# t_i0
0.250000	# Symbol A probability
0.250000	# Symbol C probability
0.250000	# Symbol G probability
0.250000	# Symbol U probability
###MATCH_STATE 47 ( ) ( )
0.976368	# t_m1
0.011566	# t_d1
0.012066	# t_i0
0.607143	# Symbol A probability
0.035714	# Symbol C probability
0.178571	# Symbol G probability
0.178571	# Symbol U probability
###DELETE_STATE 47
0.355486	# t_m1
0.616054	# t_d1
0.028459	# t_i0
###INSERT_STATE 47
0.462021	# t_m1
0.046210	# t_d1
0.491768	# t_i0
0.250000	# Symbol A probability
0.250000	# Symbol C probability
0.250000	# Symbol G probability
0.250000	# Symbol U probability
###MATCH_STATE 48 ( ) ( )
0.977393	# t_m1
0.011064	# t_d1
0.011543	# t_i0
0.781250	# Symbol A probability
0.031250	# Symbol C probability
0.031250	# Symbol G probability
0.156250	# Symbol U probability
###DELETE_STATE 48
0.551007	# t_m1
0.416429	# t_d1
0.032564	# t_i0
###INSERT_STATE 48
0.462021	# t_m1
0.046210	# t_d1
0.491768	# t_i0
0.250000	# Symbol A probability
0.250000	# Symbol C probability
0.250000	# Symbol G probability
0.250000	# Symbol U probability
###MATCH_STATE 49 ( ) ( )
0.979199	# t_m1
0.010181	# t_d1
0.010621	# t_i0
0.325000	# Symbol A probability
0.125000	# Symbol C probability
0.225000	# Symbol G probability
0.325000	# Symbol U probability
###DELETE_STATE 49
0.368960	# t_m1
0.585273	# t_d1
0.045768	# t_i0
###INSERT_STATE 49
0.462021	# t_m1
0.046210	# t_d1
0.491768	# t_i0
0.250000	# Symbol A probability
0.250000	# Symbol C probability
0.250000	# Symbol G probability
0.250000	# Symbol U probability
###MATCH_STATE 50 ( ) ( )
0.939266	# t_m1
0.050113	# t_d1
0.010621	# t_i0
0.225000	# Symbol A probability
0.425000	# Symbol C probability
0.325000	# Symbol G probability
0.025000	# Symbol U probability
###DELETE_STATE 50
0.368960	# t_m1
0.585273	# t_d1
0.045768	# t_i0
###INSERT_STATE 50
0.462021	# t_m1
0.046210	# t_d1
0.491768	# t_i0
0.250000	# Symbol A probability
0.250000	# Symbol C probability
0.250000	# Symbol G probability
0.250000	# Symbol U probability
###MATCH_STATE 51 ( ) ( )
0.978334	# t_m1
0.010604	# t_d1
0.011062	# t_i0
0.250000	# Symbol A probability
0.027778	# Symbol C probability
0.361111	# Symbol G probability
0.361111	# Symbol U probability
###DELETE_STATE 51
0.643883	# t_m1
0.318064	# t_d1
0.038053	# t_i0
###INSERT_STATE 51
0.462021	# t_m1
0.046210	# t_d1
0.491768	# t_i0
0.250000	# Symbol A probability
0.250000	# Symbol C probability
0.250000	# Symbol G probability
0.250000	# Symbol U probability
###MATCH_STATE 52 ( ) ( )
0.979997	# t_m1
0.009790	# t_d1
0.010213	# t_i0
0.204545	# Symbol A probability
0.113636	# Symbol C probability
0.022727	# Symbol G probability
0.659091	# Symbol U probability
###DELETE_STATE 52
0.462778	# t_m1
0.479817	# t_d1
0.057405	# t_i0
###INSERT_STATE 52
0.462021	# t_m1
0.046210	# t_d1
0.491768	# t_i0
0.250000	# Symbol A probability
0.250000	# Symbol C probability
0.250000	# Symbol G probability
0.250000	# Symbol U probability
###MATCH_STATE 53 ( ) ( )
0.979997	# t_m1
0.009790	# t_d1
0.010213	# t_i0
0.113636	# Symbol A probability
0.022727	# Symbol C probability
0.113636	# Symbol G probability
0.750000	# Symbol U probability
###DELETE_STATE 53
0.462778	# t_m1
0.479817	# t_d1
0.057405	# t_i0
###INSERT_STATE 53
0.462021	# t_m1
0.046210	# t_d1
0.491768	# t_i0
0.250000	# Symbol A probability
0.250000	# Symbol C probability
0.250000	# Symbol G probability
0.250000	# Symbol U probability
###MATCH_STATE 54 ( ) ( )
0.979997	# t_m1
0.009790	# t_d1
0.010213	# t_i0
0.386364	# Symbol A probability
0.204545	# Symbol C probability
0.022727	# Symbol G probability
0.386364	# Symbol U probability
###DELETE_STATE 54
0.462778	# t_m1
0.479817	# t_d1
0.057405	# t_i0
###INSERT_STATE 54
0.462021	# t_m1
0.046210	# t_d1
0.491768	# t_i0
0.250000	# Symbol A probability
0.250000	# Symbol C probability
0.250000	# Symbol G probability
0.250000	# Symbol U probability
###MATCH_STATE 55 ( ) ( )
0.979997	# t_m1
0.009790	# t_d1
0.010213	# t_i0
0.750000	# Symbol A probability
0.022727	# Symbol C probability
0.022727	# Symbol G probability
0.204545	# Symbol U probability
###DELETE_STATE 55
0.462778	# t_m1
0.479817	# t_d1
0.057405	# t_i0
###INSERT_STATE 55
0.462021	# t_m1
0.046210	# t_d1
0.491768	# t_i0
0.250000	# Symbol A probability
0.250000	# Symbol C probability
0.250000	# Symbol G probability
0.250000	# Symbol U probability
###MATCH_STATE 56 ( ) ( )
0.979997	# t_m1
0.009790	# t_d1
0.010213	# t_i0
0.022727	# Symbol A probability
0.022727	# Symbol C probability
0.931818	# Symbol G probability
0.022727	# Symbol U probability
###DELETE_STATE 56
0.462778	# t_m1
0.479817	# t_d1
0.057405	# t_i0
###INSERT_STATE 56
0.462021	# t_m1
0.046210	# t_d1
0.491768	# t_i0
0.250000	# Symbol A probability
0.250000	# Symbol C probability
0.250000	# Symbol G probability
0.250000	# Symbol U probability
###MATCH_STATE 57 ( ) ( )
0.979997	# t_m1
0.009790	# t_d1
0.010213	# t_i0
0.022727	# Symbol A probability
0.022727	# Symbol C probability
0.113636	# Symbol G probability
0.840909	# Symbol U probability
###DELETE_STATE 57
0.462778	# t_m1
0.479817	# t_d1
0.057405	# t_i0
###INSERT_STATE 57
0.462021	# t_m1
0.046210	# t_d1
0.491768	# t_i0
0.250000	# Symbol A probability
0.250000	# Symbol C probability
0.250000	# Symbol G probability
0.250000	# Symbol U probability
###MATCH_STATE 58 ( ) ( )
0.979997	# t_m1
0.009790	# t_d1
0.010213	# t_i0
0.204545	# Symbol A probability
0.022727	# Symbol C probability
0.022727	# Symbol G probability
0.750000	# Symbol U probability
###DELETE_STATE 58
0.462778	# t_m1
0.479817	# t_d1
0.057405	# t_i0
###INSERT_STATE 58
0.462021	# t_m1
0.046210	# t_d1
0.491768	# t_i0
0.250000	# Symbol A probability
0.250000	# Symbol C probability
0.250000	# Symbol G probability
0.250000	# Symbol U probability
###MATCH_STATE 59 ( ) ( )
0.979997	# t_m1
0.009790	# t_d1
0.010213	# t_i0
0.022727	# Symbol A probability
0.022727	# Symbol C probability
0.931818	# Symbol G probability
0.022727	# Symbol U probability
###DELETE_STATE 59
0.462778	# t_m1
0.479817	# t_d1
0.057405	# t_i0
###INSERT_STATE 59
0.462021	# t_m1
0.046210	# t_d1
0.491768	# t_i0
0.250000	# Symbol A probability
0.250000	# Symbol C probability
0.250000	# Symbol G probability
0.250000	# Symbol U probability
###MATCH_STATE 60 ( ) ( )
0.979997	# t_m1
0.009790	# t_d1
0.010213	# t_i0
0.931818	# Symbol A probability
0.022727	# Symbol C probability
0.022727	# Symbol G probability
0.022727	# Symbol U probability
###DELETE_STATE 60
0.462778	# t_m1
0.479817	# t_d1
0.057405	# t_i0
###INSERT_STATE 60
0.462021	# t_m1
0.046210	# t_d1
0.491768	# t_i0
0.250000	# Symbol A probability
0.250000	# Symbol C probability
0.250000	# Symbol G probability
0.250000	# Symbol U probability
###MATCH_STATE 61 ( ) ( )
0.979997	# t_m1
0.009790	# t_d1
0.010213	# t_i0
0.022727	# Symbol A probability
0.931818	# Symbol C probability
0.022727	# Symbol G probability
0.022727	# Symbol U probability
###DELETE_STATE 61
0.462778	# t_m1
0.479817	# t_d1
0.057405	# t_i0
###INSERT_STATE 61
0.462021	# t_m1
0.046210	# t_d1
0.491768	# t_i0
0.250000	# Symbol A probability
0.250000	# Symbol C probability
0.250000	# Symbol G probability
0.250000	# Symbol U probability
###MATCH_STATE 62 ( ) ( )
0.979997	# t_m1
0.009790	# t_d1
0.010213	# t_i0
0.022727	# Symbol A probability
0.022727	# Symbol C probability
0.931818	# Symbol G probability
0.022727	# Symbol U probability
###DELETE_STATE 62
0.462778	# t_m1
0.479817	# t_d1
0.057405	# t_i0
###INSERT_STATE 62
0.462021	# t_m1
0.046210	# t_d1
0.491768	# t_i0
0.250000	# Symbol A probability
0.250000	# Symbol C probability
0.250000	# Symbol G probability
0.250000	# Symbol U probability
###MATCH_STATE 63 ( ) ( )
0.979997	# t_m1
0.009790	# t_d1
0.010213	# t_i0
0.931818	# Symbol A probability
0.022727	# Symbol C probability
0.022727	# Symbol G probability
0.022727	# Symbol U probability
###DELETE_STATE 63
0.462778	# t_m1
0.479817	# t_d1
0.057405	# t_i0
###INSERT_STATE 63
0.462021	# t_m1
0.046210	# t_d1
0.491768	# t_i0
0.250000	# Symbol A probability
0.250000	# Symbol C probability
0.250000	# Symbol G probability
0.250000	# Symbol U probability
###MATCH_STATE 64 ( ) ( )
0.979997	# t_m1
0.009790	# t_d1
0.010213	# t_i0
0.022727	# Symbol A probability
0.022727	# Symbol C probability
0.931818	# Symbol G probability
0.022727	# Symbol U probability
###DELETE_STATE 64
0.462778	# t_m1
0.479817	# t_d1
0.057405	# t_i0
###INSERT_STATE 64
0.462021	# t_m1
0.046210	# t_d1
0.491768	# t_i0
0.250000	# Symbol A probability
0.250000	# Symbol C probability
0.250000	# Symbol G probability
0.250000	# Symbol U probability
###MATCH_STATE 65 ( ) ( )
0.941598	# t_m1
0.048189	# t_d1
0.010213	# t_i0
0.022727	# Symbol A probability
0.022727	# Symbol C probability
0.931818	# Symbol G probability
0.022727	# Symbol U probability
###DELETE_STATE 65
0.462778	# t_m1
0.479817	# t_d1
0.057405	# t_i0
###INSERT_STATE 65
0.462021	# t_m1
0.046210	# t_d1
0.491768	# t_i0
0.250000	# Symbol A probability
0.250000	# Symbol C probability
0.250000	# Symbol G probability
0.250000	# Symbol U probability
###MATCH_STATE 66 ( ) ( )
0.979199	# t_m1
0.010181	# t_d1
0.010621	# t_i0
0.825000	# Symbol A probability
0.025000	# Symbol C probability
0.125000	# Symbol G probability
0.025000	# Symbol U probability
###DELETE_STATE 66
0.571688	# t_m1
0.382545	# t_d1
0.045768	# t_i0
###INSERT_STATE 66
0.462021	# t_m1
0.046210	# t_d1
0.491768	# t_i0
0.250000	# Symbol A probability
0.250000	# Symbol C probability
0.250000	# Symbol G probability
0.250000	# Symbol U probability
###MATCH_STATE 67 ( ) ( )
0.979997	# t_m1
0.009790	# t_d1
0.010213	# t_i0
0.022727	# Symbol A probability
0.113636	# Symbol C probability
0.386364	# Symbol G probability
0.477273	# Symbol U probability
###DELETE_STATE 67
0.462778	# t_m1
0.479817	# t_d1
0.057405	# t_i0
###INSERT_STATE 67
0.462021	# t_m1
0.046210	# t_d1
0.491768	# t_i0
0.250000	# Symbol A probability
0.250000	# Symbol C probability
0.250000	# Symbol G probability
0.250000	# Symbol U probability
###MATCH_STATE 68 ( ) ( )
0.979997	# t_m1
0.009790	# t_d1
0.010213	# t_i0
0.204545	# Symbol A probability
0.022727	# Symbol C probability
0.750000	# Symbol G probability
0.022727	# Symbol U probability
###DELETE_STATE 68
0.462778	# t_m1
0.479817	# t_d1
0.057405	# t_i0
###INSERT_STATE 68
0.462021	# t_m1
0.046210	# t_d1
0.491768	# t_i0
0.250000	# Symbol A probability
0.250000	# Symbol C probability
0.250000	# Symbol G probability
0.250000	# Symbol U probability
###MATCH_STATE 69 ( ) ( )
0.979997	# t_m1
0.009790	# t_d1
0.010213	# t_i0
0.386364	# Symbol A probability
0.022727	# Symbol C probability
0.568182	# Symbol G probability
0.022727	# Symbol U probability
###DELETE_STATE 69
0.462778	# t_m1
0.479817	# t_d1
0.057405	# t_i0
###INSERT_STATE 69
0.462021	# t_m1
0.046210	# t_d1
0.491768	# t_i0
0.250000	# Symbol A probability
0.250000	# Symbol C probability
0.250000	# Symbol G probability
0.250000	# Symbol U probability
###MATCH_STATE 70 ( ) ( )
0.979997	# t_m1
0.009790	# t_d1
0.010213	# t_i0
0.204545	# Symbol A probability
0.113636	# Symbol C probability
0.477273	# Symbol G probability
0.204545	# Symbol U probability
###DELETE_STATE 70
0.462778	# t_m1
0.479817	# t_d1
0.057405	# t_i0
###INSERT_STATE 70
0.462021	# t_m1
0.046210	# t_d1
0.491768	# t_i0
0.250000	# Symbol A probability
0.250000	# Symbol C probability
0.250000	# Symbol G probability
0.250000	# Symbol U probability
###MATCH_STATE 71 ( ) ( )
0.979997	# t_m1
0.009790	# t_d1
0.010213	# t_i0
0.295455	# Symbol A probability
0.022727	# Symbol C probability
0.659091	# Symbol G probability
0.022727	# Symbol U probability
###DELETE_STATE 71
0.462778	# t_m1
0.479817	# t_d1
0.057405	# t_i0
###INSERT_STATE 71
0.462021	# t_m1
0.046210	# t_d1
0.491768	# t_i0
0.250000	# Symbol A probability
0.250000	# Symbol C probability
0.250000	# Symbol G probability
0.250000	# Symbol U probability
###MATCH_STATE 72 ( ) ( )
0.979997	# t_m1
0.009790	# t_d1
0.010213	# t_i0
0.204545	# Symbol A probability
0.113636	# Symbol C probability
0.295455	# Symbol G probability
0.386364	# Symbol U probability
###DELETE_STATE 72
0.462778	# t_m1
0.479817	# t_d1
0.057405	# t_i0
###INSERT_STATE 72
0.462021	# t_m1
0.046210	# t_d1
0.491768	# t_i0
0.250000	# Symbol A probability
0.250000	# Symbol C probability
0.250000	# Symbol G probability
0.250000	# Symbol U probability
###MATCH_STATE 73 ( ) ( )
0.979997	# t_m1
0.009790	# t_d1
0.010213	# t_i0
0.022727	# Symbol A probability
0.022727	# Symbol C probability
0.204545	# Symbol G probability
0.750000	# Symbol U probability
###DELETE_STATE 73
0.462778	# t_m1
0.479817	# t_d1
0.057405	# t_i0
###INSERT_STATE 73
0.462021	# t_m1
0.046210	# t_d1
0.491768	# t_i0
0.250000	# Symbol A probability
0.250000	# Symbol C probability
0.250000	# Symbol G probability
0.250000	# Symbol U probability
###MATCH_STATE 74 ( ) ( )
0.979997	# t_m1
0.009790	# t_d1
0.010213	# t_i0
0.204545	# Symbol A probability
0.022727	# Symbol C probability
0.204545	# Symbol G probability
0.568182	# Symbol U probability
###DELETE_STATE 74
0.462778	# t_m1
0.479817	# t_d1
0.057405	# t_i0
###INSERT_STATE 74
0.462021	# t_m1
0.046210	# t_d1
0.491768	# t_i0
0.250000	# Symbol A probability
0.250000	# Symbol C probability
0.250000	# Symbol G probability
0.250000	# Symbol U probability
###MATCH_STATE 75 ( ) ( )
0.979997	# t_m1
0.009790	# t_d1
0.010213	# t_i0
0.931818	# Symbol A probability
0.022727	# Symbol C probability
0.022727	# Symbol G probability
0.022727	# Symbol U probability
###DELETE_STATE 75
0.462778	# t_m1
0.479817	# t_d1
0.057405	# t_i0
###INSERT_STATE 75
0.462021	# t_m1
0.046210	# t_d1
0.491768	# t_i0
0.250000	# Symbol A probability
0.250000	# Symbol C probability
0.250000	# Symbol G probability
0.250000	# Symbol U probability
###MATCH_STATE 76 ( ) ( )
0.979997	# t_m1
0.009790	# t_d1
0.010213	# t_i0
0.022727	# Symbol A probability
0.022727	# Symbol C probability
0.022727	# Symbol G probability
0.931818	# Symbol U probability
###DELETE_STATE 76
0.462778	# t_m1
0.479817	# t_d1
0.057405	# t_i0
###INSERT_STATE 76
0.462021	# t_m1
0.046210	# t_d1
0.491768	# t_i0
0.250000	# Symbol A probability
0.250000	# Symbol C probability
0.250000	# Symbol G probability
0.250000	# Symbol U probability
###MATCH_STATE 77 ( ) ( )
0.979997	# t_m1
0.009790	# t_d1
0.010213	# t_i0
0.022727	# Symbol A probability
0.931818	# Symbol C probability
0.022727	# Symbol G probability
0.022727	# Symbol U probability
###DELETE_STATE 77
0.462778	# t_m1
0.479817	# t_d1
0.057405	# t_i0
###INSERT_STATE 77
0.462021	# t_m1
0.046210	# t_d1
0.491768	# t_i0
0.250000	# Symbol A probability
0.250000	# Symbol C probability
0.250000	# Symbol G probability
0.250000	# Symbol U probability
###MATCH_STATE 78 ( ) ( )
0.979997	# t_m1
0.009790	# t_d1
0.010213	# t_i0
0.022727	# Symbol A probability
0.022727	# Symbol C probability
0.931818	# Symbol G probability
0.022727	# Symbol U probability
###DELETE_STATE 78
0.462778	# t_m1
0.479817	# t_d1
0.057405	# t_i0
###INSERT_STATE 78
0.462021	# t_m1
0.046210	# t_d1
0.491768	# t_i0
0.250000	# Symbol A probability
0.250000	# Symbol C probability
0.250000	# Symbol G probability
0.250000	# Symbol U probability
###MATCH_STATE 79 ( ) ( )
0.941598	# t_m1
0.048189	# t_d1
0.010213	# t_i0
0.931818	# Symbol A probability
0.022727	# Symbol C probability
0.022727	# Symbol G probability
0.022727	# Symbol U probability
###DELETE_STATE 79
0.462778	# t_m1
0.479817	# t_d1
0.057405	# t_i0
###INSERT_STATE 79
0.462021	# t_m1
0.046210	# t_d1
0.491768	# t_i0
0.250000	# Symbol A probability
0.250000	# Symbol C probability
0.250000	# Symbol G probability
0.250000	# Symbol U probability
###MATCH_STATE 80 ( ) ( )
0.979199	# t_m1
0.010181	# t_d1
0.010621	# t_i0
0.725000	# Symbol A probability
0.025000	# Symbol C probability
0.225000	# Symbol G probability
0.025000	# Symbol U probability
###DELETE_STATE 80
0.571688	# t_m1
0.382545	# t_d1
0.045768	# t_i0
###INSERT_STATE 80
0.462021	# t_m1
0.046210	# t_d1
0.491768	# t_i0
0.250000	# Symbol A probability
0.250000	# Symbol C probability
0.250000	# Symbol G probability
0.250000	# Symbol U probability
###MATCH_STATE 81 ( ) ( )
0.941598	# t_m1
0.048189	# t_d1
0.010213	# t_i0
0.295455	# Symbol A probability
0.022727	# Symbol C probability
0.113636	# Symbol G probability
0.568182	# Symbol U probability
###DELETE_STATE 81
0.462778	# t_m1
0.479817	# t_d1
0.057405	# t_i0
###INSERT_STATE 81
0.462021	# t_m1
0.046210	# t_d1
0.491768	# t_i0
0.250000	# Symbol A probability
0.250000	# Symbol C probability
0.250000	# Symbol G probability
0.250000	# Symbol U probability
###MATCH_STATE 82 ( ) ( )
0.899334	# t_m1
0.010181	# t_d1
0.090486	# t_i0
0.325000	# Symbol A probability
0.425000	# Symbol C probability
0.025000	# Symbol G probability
0.225000	# Symbol U probability
###DELETE_STATE 82
0.571688	# t_m1
0.382545	# t_d1
0.045768	# t_i0
###INSERT_STATE 82
0.517097	# t_m1
0.033774	# t_d1
0.449129	# t_i0
0.250025	# Symbol A probability
0.249925	# Symbol C probability
0.250125	# Symbol G probability
0.249925	# Symbol U probability
###MATCH_STATE 83 ( ) ( )
0.979997	# t_m1
0.009790	# t_d1
0.010213	# t_i0
0.386364	# Symbol A probability
0.022727	# Symbol C probability
0.022727	# Symbol G probability
0.568182	# Symbol U probability
###DELETE_STATE 83
0.462778	# t_m1
0.479817	# t_d1
0.057405	# t_i0
###INSERT_STATE 83
0.462021	# t_m1
0.046210	# t_d1
0.491768	# t_i0
0.250000	# Symbol A probability
0.250000	# Symbol C probability
0.250000	# Symbol G probability
0.250000	# Symbol U probability
###MATCH_STATE 84 ( ) ( )
0.979997	# t_m1
0.009790	# t_d1
0.010213	# t_i0
0.022727	# Symbol A probability
0.022727	# Symbol C probability
0.022727	# Symbol G probability
0.931818	# Symbol U probability
###DELETE_STATE 84
0.462778	# t_m1
0.479817	# t_d1
0.057405	# t_i0
###INSERT_STATE 84
0.462021	# t_m1
0.046210	# t_d1
0.491768	# t_i0
0.250000	# Symbol A probability
0.250000	# Symbol C probability
0.250000	# Symbol G probability
0.250000	# Symbol U probability
###MATCH_STATE 85 ( ) ( )
0.979997	# t_m1
0.009790	# t_d1
0.010213	# t_i0
0.022727	# Symbol A probability
0.931818	# Symbol C probability
0.022727	# Symbol G probability
0.022727	# Symbol U probability
###DELETE_STATE 85
0.462778	# t_m1
0.479817	# t_d1
0.057405	# t_i0
###INSERT_STATE 85
0.462021	# t_m1
0.046210	# t_d1
0.491768	# t_i0
0.250000	# Symbol A probability
0.250000	# Symbol C probability
0.250000	# Symbol G probability
0.250000	# Symbol U probability
###MATCH_STATE 86 ( ) ( )
0.941598	# t_m1
0.048189	# t_d1
0.010213	# t_i0
0.022727	# Symbol A probability
0.022727	# Symbol C probability
0.931818	# Symbol G probability
0.022727	# Symbol U probability
###DELETE_STATE 86
0.462778	# t_m1
0.479817	# t_d1
0.057405	# t_i0
###INSERT_STATE 86
0.462021	# t_m1
0.046210	# t_d1
0.491768	# t_i0
0.250000	# Symbol A probability
0.250000	# Symbol C probability
0.250000	# Symbol G probability
0.250000	# Symbol U probability
###MATCH_STATE 87 ( ) ( )
0.979199	# t_m1
0.010181	# t_d1
0.010621	# t_i0
0.125000	# Symbol A probability
0.025000	# Symbol C probability
0.825000	# Symbol G probability
0.025000	# Symbol U probability
###DELETE_STATE 87
0.571688	# t_m1
0.382545	# t_d1
0.045768	# t_i0
###INSERT_STATE 87
0.462021	# t_m1
0.046210	# t_d1
0.491768	# t_i0
0.250000	# Symbol A probability
0.250000	# Symbol C probability
0.250000	# Symbol G probability
0.250000	# Symbol U probability
###MATCH_STATE 88 ( ) ( )
0.979997	# t_m1
0.009790	# t_d1
0.010213	# t_i0
0.022727	# Symbol A probability
0.931818	# Symbol C probability
0.022727	# Symbol G probability
0.022727	# Symbol U probability
###DELETE_STATE 88
0.462778	# t_m1
0.479817	# t_d1
0.057405	# t_i0
###INSERT_STATE 88
0.462021	# t_m1
0.046210	# t_d1
0.491768	# t_i0
0.250000	# Symbol A probability
0.250000	# Symbol C probability
0.250000	# Symbol G probability
0.250000	# Symbol U probability
###MATCH_STATE 89 ( ) ( )
0.979997	# t_m1
0.009790	# t_d1
0.010213	# t_i0
0.022727	# Symbol A probability
0.022727	# Symbol C probability
0.931818	# Symbol G probability
0.022727	# Symbol U probability
###DELETE_STATE 89
0.462778	# t_m1
0.479817	# t_d1
0.057405	# t_i0
###INSERT_STATE 89
0.462021	# t_m1
0.046210	# t_d1
0.491768	# t_i0
0.250000	# Symbol A probability
0.250000	# Symbol C probability
0.250000	# Symbol G probability
0.250000	# Symbol U probability
###MATCH_STATE 90 ( ) ( )
0.979997	# t_m1
0.009790	# t_d1
0.010213	# t_i0
0.022727	# Symbol A probability
0.022727	# Symbol C probability
0.931818	# Symbol G probability
0.022727	# Symbol U probability
###DELETE_STATE 90
0.462778	# t_m1
0.479817	# t_d1
0.057405	# t_i0
###INSERT_STATE 90
0.462021	# t_m1
0.046210	# t_d1
0.491768	# t_i0
0.250000	# Symbol A probability
0.250000	# Symbol C probability
0.250000	# Symbol G probability
0.250000	# Symbol U probability
###MATCH_STATE 91 ( ) ( )
0.979997	# t_m1
0.009790	# t_d1
0.010213	# t_i0
0.477273	# Symbol A probability
0.022727	# Symbol C probability
0.477273	# Symbol G probability
0.022727	# Symbol U probability
###DELETE_STATE 91
0.462778	# t_m1
0.479817	# t_d1
0.057405	# t_i0
###INSERT_STATE 91
0.462021	# t_m1
0.046210	# t_d1
0.491768	# t_i0
0.250000	# Symbol A probability
0.250000	# Symbol C probability
0.250000	# Symbol G probability
0.250000	# Symbol U probability
###MATCH_STATE 92 ( ) ( )
0.941598	# t_m1
0.048189	# t_d1
0.010213	# t_i0
0.113636	# Symbol A probability
0.022727	# Symbol C probability
0.022727	# Symbol G probability
0.840909	# Symbol U probability
###DELETE_STATE 92
0.462778	# t_m1
0.479817	# t_d1
0.057405	# t_i0
###INSERT_STATE 92
0.462021	# t_m1
0.046210	# t_d1
0.491768	# t_i0
0.250000	# Symbol A probability
0.250000	# Symbol C probability
0.250000	# Symbol G probability
0.250000	# Symbol U probability
###MATCH_STATE 93 ( ) ( )
0.979199	# t_m1
0.010181	# t_d1
0.010621	# t_i0
0.025000	# Symbol A probability
0.025000	# Symbol C probability
0.925000	# Symbol G probability
0.025000	# Symbol U probability
###DELETE_STATE 93
0.571688	# t_m1
0.382545	# t_d1
0.045768	# t_i0
###INSERT_STATE 93
0.462021	# t_m1
0.046210	# t_d1
0.491768	# t_i0
0.250000	# Symbol A probability
0.250000	# Symbol C probability
0.250000	# Symbol G probability
0.250000	# Symbol U probability
###MATCH_STATE 94 ( ) ( )
0.979997	# t_m1
0.009790	# t_d1
0.010213	# t_i0
0.204545	# Symbol A probability
0.568182	# Symbol C probability
0.113636	# Symbol G probability
0.113636	# Symbol U probability
###DELETE_STATE 94
0.462778	# t_m1
0.479817	# t_d1
0.057405	# t_i0
###INSERT_STATE 94
0.462021	# t_m1
0.046210	# t_d1
0.491768	# t_i0
0.250000	# Symbol A probability
0.250000	# Symbol C probability
0.250000	# Symbol G probability
0.250000	# Symbol U probability
###MATCH_STATE 95 ( ) ( )
0.903199	# t_m1
0.009790	# t_d1
0.087011	# t_i0
0.022727	# Symbol A probability
0.750000	# Symbol C probability
0.022727	# Symbol G probability
0.204545	# Symbol U probability
###DELETE_STATE 95
0.462778	# t_m1
0.479817	# t_d1
0.057405	# t_i0
###INSERT_STATE 95
0.568056	# t_m1
0.037102	# t_d1
0.394842	# t_i0
0.250150	# Symbol A probability
0.249950	# Symbol C probability
0.249950	# Symbol G probability
0.249950	# Symbol U probability
###MATCH_STATE 96 ( ) ( )
0.979997	# t_m1
0.009790	# t_d1
0.010213	# t_i0
0.022727	# Symbol A probability
0.295455	# Symbol C probability
0.113636	# Symbol G probability
0.568182	# Symbol U probability
###DELETE_STATE 96
0.462778	# t_m1
0.479817	# t_d1
0.057405	# t_i0
###INSERT_STATE 96
0.462021	# t_m1
0.046210	# t_d1
0.491768	# t_i0
0.250000	# Symbol A probability
0.250000	# Symbol C probability
0.250000	# Symbol G probability
0.250000	# Symbol U probability
###MATCH_STATE 97 ( ) ( )
0.979997	# t_m1
0.009790	# t_d1
0.010213	# t_i0
0.022727	# Symbol A probability
0.750000	# Symbol C probability
0.022727	# Symbol G probability
0.204545	# Symbol U probability
###DELETE_STATE 97
0.462778	# t_m1
0.479817	# t_d1
0.057405	# t_i0
###INSERT_STATE 97
0.462021	# t_m1
0.046210	# t_d1
0.491768	# t_i0
0.250000	# Symbol A probability
0.250000	# Symbol C probability
0.250000	# Symbol G probability
0.250000	# Symbol U probability
###MATCH_STATE 98 ( ) ( )
0.979997	# t_m1
0.009790	# t_d1
0.010213	# t_i0
0.204545	# Symbol A probability
0.568182	# Symbol C probability
0.113636	# Symbol G probability
0.113636	# Symbol U probability
###DELETE_STATE 98
0.462778	# t_m1
0.479817	# t_d1
0.057405	# t_i0
###INSERT_STATE 98
0.462021	# t_m1
0.046210	# t_d1
0.491768	# t_i0
0.250000	# Symbol A probability
0.250000	# Symbol C probability
0.250000	# Symbol G probability
0.250000	# Symbol U probability
###MATCH_STATE 99 ( ) ( )
0.979997	# t_m1
0.009790	# t_d1
0.010213	# t_i0
0.204545	# Symbol A probability
0.750000	# Symbol C probability
0.022727	# Symbol G probability
0.022727	# Symbol U probability
###DELETE_STATE 99
0.462778	# t_m1
0.479817	# t_d1
0.057405	# t_i0
###INSERT_STATE 99
0.462021	# t_m1
0.046210	# t_d1
0.491768	# t_i0
0.250000	# Symbol A probability
0.250000	# Symbol C probability
0.250000	# Symbol G probability
0.250000	# Symbol U probability
###MATCH_STATE 100 ( ) ( )
0.979997	# t_m1
0.009790	# t_d1
0.010213	# t_i0
0.022727	# Symbol A probability
0.022727	# Symbol C probability
0.931818	# Symbol G probability
0.022727	# Symbol U probability
###DELETE_STATE 100
0.462778	# t_m1
0.479817	# t_d1
0.057405	# t_i0
###INSERT_STATE 100
0.462021	# t_m1
0.046210	# t_d1
0.491768	# t_i0
0.250000	# Symbol A probability
0.250000	# Symbol C probability
0.250000	# Symbol G probability
0.250000	# Symbol U probability
###MATCH_STATE 101 ( ) ( )
0.979997	# t_m1
0.009790	# t_d1
0.010213	# t_i0
0.022727	# Symbol A probability
0.022727	# Symbol C probability
0.931818	# Symbol G probability
0.022727	# Symbol U probability
###DELETE_STATE 101
0.462778	# t_m1
0.479817	# t_d1
0.057405	# t_i0
###INSERT_STATE 101
0.462021	# t_m1
0.046210	# t_d1
0.491768	# t_i0
0.250000	# Symbol A probability
0.250000	# Symbol C probability
0.250000	# Symbol G probability
0.250000	# Symbol U probability
###MATCH_STATE 102 ( ) ( )
0.979997	# t_m1
0.009790	# t_d1
0.010213	# t_i0
0.204545	# Symbol A probability
0.204545	# Symbol C probability
0.204545	# Symbol G probability
0.386364	# Symbol U probability
###DELETE_STATE 102
0.462778	# t_m1
0.479817	# t_d1
0.057405	# t_i0
###INSERT_STATE 102
0.462021	# t_m1
0.046210	# t_d1
0.491768	# t_i0
0.250000	# Symbol A probability
0.250000	# Symbol C probability
0.250000	# Symbol G probability
0.250000	# Symbol U probability
###MATCH_STATE 103 ( ) ( )
0.979997	# t_m1
0.009790	# t_d1
0.010213	# t_i0
0.386364	# Symbol A probability
0.113636	# Symbol C probability
0.022727	# Symbol G probability
0.477273	# Symbol U probability
###DELETE_STATE 103
0.462778	# t_m1
0.479817	# t_d1
0.057405	# t_i0
###INSERT_STATE 103
0.462021	# t_m1
0.046210	# t_d1
0.491768	# t_i0
0.250000	# Symbol A probability
0.250000	# Symbol C probability
0.250000	# Symbol G probability
0.250000	# Symbol U probability
###MATCH_STATE 104 ( ) ( )
0.979997	# t_m1
0.009790	# t_d1
0.010213	# t_i0
0.022727	# Symbol A probability
0.386364	# Symbol C probability
0.477273	# Symbol G probability
0.113636	# Symbol U probability
###DELETE_STATE 104
0.462778	# t_m1
0.479817	# t_d1
0.057405	# t_i0
###INSERT_STATE 104
0.462021	# t_m1
0.046210	# t_d1
0.491768	# t_i0
0.250000	# Symbol A probability
0.250000	# Symbol C probability
0.250000	# Symbol G probability
0.250000	# Symbol U probability
###MATCH_STATE 105 ( ) ( )
0.979997	# t_m1
0.009790	# t_d1
0.010213	# t_i0
0.113636	# Symbol A probability
0.113636	# Symbol C probability
0.022727	# Symbol G probability
0.750000	# Symbol U probability
###DELETE_STATE 105
0.462778	# t_m1
0.479817	# t_d1
0.057405	# t_i0
###INSERT_STATE 105
0.462021	# t_m1
0.046210	# t_d1
0.491768	# t_i0
0.250000	# Symbol A probability
0.250000	# Symbol C probability
0.250000	# Symbol G probability
0.250000	# Symbol U probability
###MATCH_STATE 106 ( ) ( )
0.826401	# t_m1
0.009790	# t_d1
0.163809	# t_i0
0.022727	# Symbol A probability
0.113636	# Symbol C probability
0.750000	# Symbol G probability
0.113636	# Symbol U probability
###DELETE_STATE 106
0.462778	# t_m1
0.479817	# t_d1
0.057405	# t_i0
###INSERT_STATE 106
0.350572	# t_m1
0.016999	# t_d1
0.632429	# t_i0
0.249950	# Symbol A probability
0.249850	# Symbol C probability
0.250150	# Symbol G probability
0.250050	# Symbol U probability
###MATCH_STATE 107 ( ) ( )
0.979997	# t_m1
0.009790	# t_d1
0.010213	# t_i0
0.022727	# Symbol A probability
0.931818	# Symbol C probability
0.022727	# Symbol G probability
0.022727	# Symbol U probability
###DELETE_STATE 107
0.462778	# t_m1
0.479817	# t_d1
0.057405	# t_i0
###INSERT_STATE 107
0.462021	# t_m1
0.046210	# t_d1
0.491768	# t_i0
0.250000	# Symbol A probability
0.250000	# Symbol C probability
0.250000	# Symbol G probability
0.250000	# Symbol U probability
###MATCH_STATE 108 ( ) ( )
0.903199	# t_m1
0.009790	# t_d1
0.087011	# t_i0
0.750000	# Symbol A probability
0.022727	# Symbol C probability
0.022727	# Symbol G probability
0.204545	# Symbol U probability
###DELETE_STATE 108
0.462778	# t_m1
0.479817	# t_d1
0.057405	# t_i0
###INSERT_STATE 108
0.517097	# t_m1
0.033774	# t_d1
0.449129	# t_i0
0.249925	# Symbol A probability
0.249925	# Symbol C probability
0.250125	# Symbol G probability
0.250025	# Symbol U probability
###MATCH_STATE 109 ( ) ( )
0.979997	# t_m1
0.009790	# t_d1
0.010213	# t_i0
0.022727	# Symbol A probability
0.931818	# Symbol C probability
0.022727	# Symbol G probability
0.022727	# Symbol U probability
###DELETE_STATE 109
0.462778	# t_m1
0.479817	# t_d1
0.057405	# t_i0
###INSERT_STATE 109
0.462021	# t_m1
0.046210	# t_d1
0.491768	# t_i0
0.250000	# Symbol A probability
0.250000	# Symbol C probability
0.250000	# Symbol G probability
0.250000	# Symbol U probability
###MATCH_STATE 110 ( ) ( )
0.979997	# t_m1
0.009790	# t_d1
0.010213	# t_i0
0.477273	# Symbol A probability
0.022727	# Symbol C probability
0.113636	# Symbol G probability
0.386364	# Symbol U probability
###DELETE_STATE 110
0.462778	# t_m1
0.479817	# t_d1
0.057405	# t_i0
###INSERT_STATE 110
0.462021	# t_m1
0.046210	# t_d1
0.491768	# t_i0
0.250000	# Symbol A probability
0.250000	# Symbol C probability
0.250000	# Symbol G probability
0.250000	# Symbol U probability
###MATCH_STATE 111 ( ) ( )
0.979997	# t_m1
0.009790	# t_d1
0.010213	# t_i0
0.386364	# Symbol A probability
0.204545	# Symbol C probability
0.204545	# Symbol G probability
0.204545	# Symbol U probability
###DELETE_STATE 111
0.462778	# t_m1
0.479817	# t_d1
0.057405	# t_i0
###INSERT_STATE 111
0.462021	# t_m1
0.046210	# t_d1
0.491768	# t_i0
0.250000	# Symbol A probability
0.250000	# Symbol C probability
0.250000	# Symbol G probability
0.250000	# Symbol U probability
###MATCH_STATE 112 ( ) ( )
0.979997	# t_m1
0.009790	# t_d1
0.010213	# t_i0
0.022727	# Symbol A probability
0.477273	# Symbol C probability
0.022727	# Symbol G probability
0.477273	# Symbol U probability
###DELETE_STATE 112
0.462778	# t_m1
0.479817	# t_d1
0.057405	# t_i0
###INSERT_STATE 112
0.462021	# t_m1
0.046210	# t_d1
0.491768	# t_i0
0.250000	# Symbol A probability
0.250000	# Symbol C probability
0.250000	# Symbol G probability
0.250000	# Symbol U probability
###MATCH_STATE 113 ( ) ( )
0.979997	# t_m1
0.009790	# t_d1
0.010213	# t_i0
0.204545	# Symbol A probability
0.750000	# Symbol C probability
0.022727	# Symbol G probability
0.022727	# Symbol U probability
###DELETE_STATE 113
0.462778	# t_m1
0.479817	# t_d1
0.057405	# t_i0
###INSERT_STATE 113
0.462021	# t_m1
0.046210	# t_d1
0.491768	# t_i0
0.250000	# Symbol A probability
0.250000	# Symbol C probability
0.250000	# Symbol G probability
0.250000	# Symbol U probability
###MATCH_STATE 114 ( ) ( )
0.979997	# t_m1
0.009790	# t_d1
0.010213	# t_i0
0.022727	# Symbol A probability
0.204545	# Symbol C probability
0.750000	# Symbol G probability
0.022727	# Symbol U probability
###DELETE_STATE 114
0.462778	# t_m1
0.479817	# t_d1
0.057405	# t_i0
###INSERT_STATE 114
0.462021	# t_m1
0.046210	# t_d1
0.491768	# t_i0
0.250000	# Symbol A probability
0.250000	# Symbol C probability
0.250000	# Symbol G probability
0.250000	# Symbol U probability
###MATCH_STATE 115 ( ) ( )
0.979997	# t_m1
0.009790	# t_d1
0.010213	# t_i0
0.204545	# Symbol A probability
0.113636	# Symbol C probability
0.022727	# Symbol G probability
0.659091	# Symbol U probability
###DELETE_STATE 115
0.462778	# t_m1
0.479817	# t_d1
0.057405	# t_i0
###INSERT_STATE 115
0.462021	# t_m1
0.046210	# t_d1
0.491768	# t_i0
0.250000	# Symbol A probability
0.250000	# Symbol C probability
0.250000	# Symbol G probability
0.250000	# Symbol U probability
###MATCH_STATE 116 ( ) ( )
0.979997	# t_m1
0.009790	# t_d1
0.010213	# t_i0
0.204545	# Symbol A probability
0.022727	# Symbol C probability
0.204545	# Symbol G probability
0.568182	# Symbol U probability
###DELETE_STATE 116
0.462778	# t_m1
0.479817	# t_d1
0.057405	# t_i0
###INSERT_STATE 116
0.462021	# t_m1
0.046210	# t_d1
0.491768	# t_i0
0.250000	# Symbol A probability
0.250000	# Symbol C probability
0.250000	# Symbol G probability
0.250000	# Symbol U probability
###MATCH_STATE 117 ( ) ( )
0.979997	# t_m1
0.009790	# t_d1
0.010213	# t_i0
0.840909	# Symbol A probability
0.022727	# Symbol C probability
0.113636	# Symbol G probability
0.022727	# Symbol U probability
###DELETE_STATE 117
0.462778	# t_m1
0.479817	# t_d1
0.057405	# t_i0
###INSERT_STATE 117
0.462021	# t_m1
0.046210	# t_d1
0.491768	# t_i0
0.250000	# Symbol A probability
0.250000	# Symbol C probability
0.250000	# Symbol G probability
0.250000	# Symbol U probability
###MATCH_STATE 118 ( ) ( )
0.979997	# t_m1
0.009790	# t_d1
0.010213	# t_i0
0.204545	# Symbol A probability
0.022727	# Symbol C probability
0.568182	# Symbol G probability
0.204545	# Symbol U probability
###DELETE_STATE 118
0.462778	# t_m1
0.479817	# t_d1
0.057405	# t_i0
###INSERT_STATE 118
0.462021	# t_m1
0.046210	# t_d1
0.491768	# t_i0
0.250000	# Symbol A probability
0.250000	# Symbol C probability
0.250000	# Symbol G probability
0.250000	# Symbol U probability
###MATCH_STATE 119 ( ) ( )
0.941598	# t_m1
0.048189	# t_d1
0.010213	# t_i0
0.386364	# Symbol A probability
0.477273	# Symbol C probability
0.113636	# Symbol G probability
0.022727	# Symbol U probability
###DELETE_STATE 119
0.462778	# t_m1
0.479817	# t_d1
0.057405	# t_i0
###INSERT_STATE 119
0.462021	# t_m1
0.046210	# t_d1
0.491768	# t_i0
0.250000	# Symbol A probability
0.250000	# Symbol C probability
0.250000	# Symbol G probability
0.250000	# Symbol U probability
###MATCH_STATE 120 ( ) ( )
0.859401	# t_m1
0.010181	# t_d1
0.130418	# t_i0
0.225000	# Symbol A probability
0.025000	# Symbol C probability
0.325000	# Symbol G probability
0.425000	# Symbol U probability
###DELETE_STATE 120
0.571688	# t_m1
0.382545	# t_d1
0.045768	# t_i0
###INSERT_STATE 120
0.606805	# t_m1
0.033774	# t_d1
0.359421	# t_i0
0.249925	# Symbol A probability
0.249925	# Symbol C probability
0.250025	# Symbol G probability
0.250125	# Symbol U probability
###MATCH_STATE 121 ( ) ( )
0.979997	# t_m1
0.009790	# t_d1
0.010213	# t_i0
0.568182	# Symbol A probability
0.113636	# Symbol C probability
0.113636	# Symbol G probability
0.204545	# Symbol U probability
###DELETE_STATE 121
0.462778	# t_m1
0.479817	# t_d1
0.057405	# t_i0
###INSERT_STATE 121
0.462021	# t_m1
0.046210	# t_d1
0.491768	# t_i0
0.250000	# Symbol A probability
0.250000	# Symbol C probability
0.250000	# Symbol G probability
0.250000	# Symbol U probability
###MATCH_STATE 122 ( ) ( )
0.979997	# t_m1
0.009790	# t_d1
0.010213	# t_i0
0.022727	# Symbol A probability
0.204545	# Symbol C probability
0.022727	# Symbol G probability
0.750000	# Symbol U probability
###DELETE_STATE 122
0.462778	# t_m1
0.479817	# t_d1
0.057405	# t_i0
###INSERT_STATE 122
0.462021	# t_m1
0.046210	# t_d1
0.491768	# t_i0
0.250000	# Symbol A probability
0.250000	# Symbol C probability
0.250000	# Symbol G probability
0.250000	# Symbol U probability
###MATCH_STATE 123 ( ) ( )
0.979997	# t_m1
0.009790	# t_d1
0.010213	# t_i0
0.113636	# Symbol A probability
0.022727	# Symbol C probability
0.022727	# Symbol G probability
0.840909	# Symbol U probability
###DELETE_STATE 123
0.462778	# t_m1
0.479817	# t_d1
0.057405	# t_i0
###INSERT_STATE 123
0.462021	# t_m1
0.046210	# t_d1
0.491768	# t_i0
0.250000	# Symbol A probability
0.250000	# Symbol C probability
0.250000	# Symbol G probability
0.250000	# Symbol U probability
###MATCH_STATE 124 ( ) ( )
0.979997	# t_m1
0.009790	# t_d1
0.010213	# t_i0
0.568182	# Symbol A probability
0.113636	# Symbol C probability
0.295455	# Symbol G probability
0.022727	# Symbol U probability
###DELETE_STATE 124
0.462778	# t_m1
0.479817	# t_d1
0.057405	# t_i0
###INSERT_STATE 124
0.462021	# t_m1
0.046210	# t_d1
0.491768	# t_i0
0.250000	# Symbol A probability
0.250000	# Symbol C probability
0.250000	# Symbol G probability
0.250000	# Symbol U probability
###MATCH_STATE 125 ( ) ( )
0.979997	# t_m1
0.009790	# t_d1
0.010213	# t_i0
0.386364	# Symbol A probability
0.295455	# Symbol C probability
0.204545	# Symbol G probability
0.113636	# Symbol U probability
###DELETE_STATE 125
0.462778	# t_m1
0.479817	# t_d1
0.057405	# t_i0
###INSERT_STATE 125
0.462021	# t_m1
0.046210	# t_d1
0.491768	# t_i0
0.250000	# Symbol A probability
0.250000	# Symbol C probability
0.250000	# Symbol G probability
0.250000	# Symbol U probability
###MATCH_STATE 126 ( ) ( )
0.979997	# t_m1
0.009790	# t_d1
0.010213	# t_i0
0.113636	# Symbol A probability
0.113636	# Symbol C probability
0.295455	# Symbol G probability
0.477273	# Symbol U probability
###DELETE_STATE 126
0.462778	# t_m1
0.479817	# t_d1
0.057405	# t_i0
###INSERT_STATE 126
0.462021	# t_m1
0.046210	# t_d1
0.491768	# t_i0
0.250000	# Symbol A probability
0.250000	# Symbol C probability
0.250000	# Symbol G probability
0.250000	# Symbol U probability
###MATCH_STATE 127 ( ) ( )
0.941598	# t_m1
0.009790	# t_d1
0.048612	# t_i0
0.477273	# Symbol A probability
0.113636	# Symbol C probability
0.022727	# Symbol G probability
0.386364	# Symbol U probability
###DELETE_STATE 127
0.462778	# t_m1
0.479817	# t_d1
0.057405	# t_i0
###INSERT_STATE 127
0.469507	# t_m1
0.037102	# t_d1
0.493391	# t_i0
0.250050	# Symbol A probability
0.250050	# Symbol C probability
0.249950	# Symbol G probability
0.249950	# Symbol U probability
###MATCH_STATE 128 ( ) ( )
0.979997	# t_m1
0.009790	# t_d1
0.010213	# t_i0
0.931818	# Symbol A probability
0.022727	# Symbol C probability
0.022727	# Symbol G probability
0.022727	# Symbol U probability
###DELETE_STATE 128
0.462778	# t_m1
0.479817	# t_d1
0.057405	# t_i0
###INSERT_STATE 128
0.462021	# t_m1
0.046210	# t_d1
0.491768	# t_i0
0.250000	# Symbol A probability
0.250000	# Symbol C probability
0.250000	# Symbol G probability
0.250000	# Symbol U probability
###MATCH_STATE 129 ( ) ( )
0.979997	# t_m1
0.009790	# t_d1
0.010213	# t_i0
0.931818	# Symbol A probability
0.022727	# Symbol C probability
0.022727	# Symbol G probability
0.022727	# Symbol U probability
###DELETE_STATE 129
0.462778	# t_m1
0.479817	# t_d1
0.057405	# t_i0
###INSERT_STATE 129
0.462021	# t_m1
0.046210	# t_d1
0.491768	# t_i0
0.250000	# Symbol A probability
0.250000	# Symbol C probability
0.250000	# Symbol G probability
0.250000	# Symbol U probability
###MATCH_STATE 130 ( ) ( )
0.979997	# t_m1
0.009790	# t_d1
0.010213	# t_i0
0.931818	# Symbol A probability
0.022727	# Symbol C probability
0.022727	# Symbol G probability
0.022727	# Symbol U probability
###DELETE_STATE 130
0.462778	# t_m1
0.479817	# t_d1
0.057405	# t_i0
###INSERT_STATE 130
0.462021	# t_m1
0.046210	# t_d1
0.491768	# t_i0
0.250000	# Symbol A probability
0.250000	# Symbol C probability
0.250000	# Symbol G probability
0.250000	# Symbol U probability
###MATCH_STATE 131 ( ) ( )
0.979997	# t_m1
0.009790	# t_d1
0.010213	# t_i0
0.204545	# Symbol A probability
0.386364	# Symbol C probability
0.113636	# Symbol G probability
0.295455	# Symbol U probability
###DELETE_STATE 131
0.462778	# t_m1
0.479817	# t_d1
0.057405	# t_i0
###INSERT_STATE 131
0.462021	# t_m1
0.046210	# t_d1
0.491768	# t_i0
0.250000	# Symbol A probability
0.250000	# Symbol C probability
0.250000	# Symbol G probability
0.250000	# Symbol U probability
###MATCH_STATE 132 ( ) ( )
0.979997	# t_m1
0.009790	# t_d1
0.010213	# t_i0
0.022727	# Symbol A probability
0.931818	# Symbol C probability
0.022727	# Symbol G probability
0.022727	# Symbol U probability
###DELETE_STATE 132
0.462778	# t_m1
0.479817	# t_d1
0.057405	# t_i0
###INSERT_STATE 132
0.462021	# t_m1
0.046210	# t_d1
0.491768	# t_i0
0.250000	# Symbol A probability
0.250000	# Symbol C probability
0.250000	# Symbol G probability
0.250000	# Symbol U probability
###MATCH_STATE 133 ( ) ( )
0.941598	# t_m1
0.048189	# t_d1
0.010213	# t_i0
0.750000	# Symbol A probability
0.022727	# Symbol C probability
0.113636	# Symbol G probability
0.113636	# Symbol U probability
###DELETE_STATE 133
0.462778	# t_m1
0.479817	# t_d1
0.057405	# t_i0
###INSERT_STATE 133
0.462021	# t_m1
0.046210	# t_d1
0.491768	# t_i0
0.250000	# Symbol A probability
0.250000	# Symbol C probability
0.250000	# Symbol G probability
0.250000	# Symbol U probability
###MATCH_STATE 134 ( ) ( )
0.979199	# t_m1
0.010181	# t_d1
0.010621	# t_i0
0.425000	# Symbol A probability
0.025000	# Symbol C probability
0.125000	# Symbol G probability
0.425000	# Symbol U probability
###DELETE_STATE 134
0.571688	# t_m1
0.382545	# t_d1
0.045768	# t_i0
###INSERT_STATE 134
0.462021	# t_m1
0.046210	# t_d1
0.491768	# t_i0
0.250000	# Symbol A probability
0.250000	# Symbol C probability
0.250000	# Symbol G probability
0.250000	# Symbol U probability
###MATCH_STATE 135 ( ) ( )
0.749603	# t_m1
0.048189	# t_d1
0.202209	# t_i0
0.204545	# Symbol A probability
0.204545	# Symbol C probability
0.204545	# Symbol G probability
0.386364	# Symbol U probability
###DELETE_STATE 135
0.462778	# t_m1
0.479817	# t_d1
0.057405	# t_i0
###INSERT_STATE 135
0.666619	# t_m1
0.028636	# t_d1
0.304745	# t_i0
0.250175	# Symbol A probability
0.249875	# Symbol C probability
0.249975	# Symbol G probability
0.249975	# Symbol U probability
###MATCH_STATE 136 ( ) ( )
0.979199	# t_m1
0.010181	# t_d1
0.010621	# t_i0
0.425000	# Symbol A probability
0.025000	# Symbol C probability
0.425000	# Symbol G probability
0.125000	# Symbol U probability
###DELETE_STATE 136
0.571688	# t_m1
0.382545	# t_d1
0.045768	# t_i0
###INSERT_STATE 136
0.462021	# t_m1
0.046210	# t_d1
0.491768	# t_i0
0.250000	# Symbol A probability
0.250000	# Symbol C probability
0.250000	# Symbol G probability
0.250000	# Symbol U probability
###MATCH_STATE 137 ( ) ( )
0.979997	# t_m1
0.009790	# t_d1
0.010213	# t_i0
0.204545	# Symbol A probability
0.022727	# Symbol C probability
0.568182	# Symbol G probability
0.204545	# Symbol U probability
###DELETE_STATE 137
0.462778	# t_m1
0.479817	# t_d1
0.057405	# t_i0
###INSERT_STATE 137
0.462021	# t_m1
0.046210	# t_d1
0.491768	# t_i0
0.250000	# Symbol A probability
0.250000	# Symbol C probability
0.250000	# Symbol G probability
0.250000	# Symbol U probability
###MATCH_STATE 138 ( ) ( )
0.979997	# t_m1
0.009790	# t_d1
0.010213	# t_i0
0.022727	# Symbol A probability
0.022727	# Symbol C probability
0.931818	# Symbol G probability
0.022727	# Symbol U probability
###DELETE_STATE 138
0.462778	# t_m1
0.479817	# t_d1
0.057405	# t_i0
###INSERT_STATE 138
0.462021	# t_m1
0.046210	# t_d1
0.491768	# t_i0
0.250000	# Symbol A probability
0.250000	# Symbol C probability
0.250000	# Symbol G probability
0.250000	# Symbol U probability
###MATCH_STATE 139 ( ) ( )
0.979997	# t_m1
0.009790	# t_d1
0.010213	# t_i0
0.022727	# Symbol A probability
0.113636	# Symbol C probability
0.022727	# Symbol G probability
0.840909	# Symbol U probability
###DELETE_STATE 139
0.462778	# t_m1
0.479817	# t_d1
0.057405	# t_i0
###INSERT_STATE 139
0.462021	# t_m1
0.046210	# t_d1
0.491768	# t_i0
0.250000	# Symbol A probability
0.250000	# Symbol C probability
0.250000	# Symbol G probability
0.250000	# Symbol U probability
###MATCH_STATE 140 ( ) ( )
0.979997	# t_m1
0.009790	# t_d1
0.010213	# t_i0
0.113636	# Symbol A probability
0.022727	# Symbol C probability
0.840909	# Symbol G probability
0.022727	# Symbol U probability
###DELETE_STATE 140
0.462778	# t_m1
0.479817	# t_d1
0.057405	# t_i0
###INSERT_STATE 140
0.462021	# t_m1
0.046210	# t_d1
0.491768	# t_i0
0.250000	# Symbol A probability
0.250000	# Symbol C probability
0.250000	# Symbol G probability
0.250000	# Symbol U probability
###MATCH_STATE 141 ( ) ( )
0.979997	# t_m1
0.009790	# t_d1
0.010213	# t_i0
0.931818	# Symbol A probability
0.022727	# Symbol C probability
0.022727	# Symbol G probability
0.022727	# Symbol U probability
###DELETE_STATE 141
0.462778	# t_m1
0.479817	# t_d1
0.057405	# t_i0
###INSERT_STATE 141
0.462021	# t_m1
0.046210	# t_d1
0.491768	# t_i0
0.250000	# Symbol A probability
0.250000	# Symbol C probability
0.250000	# Symbol G probability
0.250000	# Symbol U probability
###MATCH_STATE 142 ( ) ( )
0.979997	# t_m1
0.009790	# t_d1
0.010213	# t_i0
0.113636	# Symbol A probability
0.568182	# Symbol C probability
0.113636	# Symbol G probability
0.204545	# Symbol U probability
###DELETE_STATE 142
0.462778	# t_m1
0.479817	# t_d1
0.057405	# t_i0
###INSERT_STATE 142
0.462021	# t_m1
0.046210	# t_d1
0.491768	# t_i0
0.250000	# Symbol A probability
0.250000	# Symbol C probability
0.250000	# Symbol G probability
0.250000	# Symbol U probability
###MATCH_STATE 143 ( ) ( )
0.979997	# t_m1
0.009790	# t_d1
0.010213	# t_i0
0.022727	# Symbol A probability
0.113636	# Symbol C probability
0.204545	# Symbol G probability
0.659091	# Symbol U probability
###DELETE_STATE 143
0.462778	# t_m1
0.479817	# t_d1
0.057405	# t_i0
###INSERT_STATE 143
0.462021	# t_m1
0.046210	# t_d1
0.491768	# t_i0
0.250000	# Symbol A probability
0.250000	# Symbol C probability
0.250000	# Symbol G probability
0.250000	# Symbol U probability
###MATCH_STATE 144 ( ) ( )
0.979997	# t_m1
0.009790	# t_d1
0.010213	# t_i0
0.113636	# Symbol A probability
0.113636	# Symbol C probability
0.113636	# Symbol G probability
0.659091	# Symbol U probability
###DELETE_STATE 144
0.462778	# t_m1
0.479817	# t_d1
0.057405	# t_i0
###INSERT_STATE 144
0.462021	# t_m1
0.046210	# t_d1
0.491768	# t_i0
0.250000	# Symbol A probability
0.250000	# Symbol C probability
0.250000	# Symbol G probability
0.250000	# Symbol U probability
###MATCH_STATE 145 ( ) ( )
0.979997	# t_m1
0.009790	# t_d1
0.010213	# t_i0
0.386364	# Symbol A probability
0.204545	# Symbol C probability
0.022727	# Symbol G probability
0.386364	# Symbol U probability
###DELETE_STATE 145
0.462778	# t_m1
0.479817	# t_d1
0.057405	# t_i0
###INSERT_STATE 145
0.462021	# t_m1
0.046210	# t_d1
0.491768	# t_i0
0.250000	# Symbol A probability
0.250000	# Symbol C probability
0.250000	# Symbol G probability
0.250000	# Symbol U probability
###MATCH_STATE 146 ( ) ( )
0.903199	# t_m1
0.086588	# t_d1
0.010213	# t_i0
0.204545	# Symbol A probability
0.022727	# Symbol C probability
0.477273	# Symbol G probability
0.295455	# Symbol U probability
###DELETE_STATE 146
0.462778	# t_m1
0.479817	# t_d1
0.057405	# t_i0
###INSERT_STATE 146
0.462021	# t_m1
0.046210	# t_d1
0.491768	# t_i0
0.250000	# Symbol A probability
0.250000	# Symbol C probability
0.250000	# Symbol G probability
0.250000	# Symbol U probability
###MATCH_STATE 147 ( ) ( )
0.978334	# t_m1
0.010604	# t_d1
0.011062	# t_i0
0.027778	# Symbol A probability
0.027778	# Symbol C probability
0.361111	# Symbol G probability
0.583333	# Symbol U probability
###DELETE_STATE 147
0.643883	# t_m1
0.318064	# t_d1
0.038053	# t_i0
###INSERT_STATE 147
0.462021	# t_m1
0.046210	# t_d1
0.491768	# t_i0
0.250000	# Symbol A probability
0.250000	# Symbol C probability
0.250000	# Symbol G probability
0.250000	# Symbol U probability
###MATCH_STATE 148 ( ) ( )
0.979997	# t_m1
0.009790	# t_d1
0.010213	# t_i0
0.022727	# Symbol A probability
0.022727	# Symbol C probability
0.750000	# Symbol G probability
0.204545	# Symbol U probability
###DELETE_STATE 148
0.462778	# t_m1
0.479817	# t_d1
0.057405	# t_i0
###INSERT_STATE 148
0.462021	# t_m1
0.046210	# t_d1
0.491768	# t_i0
0.250000	# Symbol A probability
0.250000	# Symbol C probability
0.250000	# Symbol G probability
0.250000	# Symbol U probability
###MATCH_STATE 149 ( ) ( )
0.979997	# t_m1
0.009790	# t_d1
0.010213	# t_i0
0.204545	# Symbol A probability
0.204545	# Symbol C probability
0.477273	# Symbol G probability
0.113636	# Symbol U probability
###DELETE_STATE 149
0.462778	# t_m1
0.479817	# t_d1
0.057405	# t_i0
###INSERT_STATE 149
0.462021	# t_m1
0.046210	# t_d1
0.491768	# t_i0
0.250000	# Symbol A probability
0.250000	# Symbol C probability
0.250000	# Symbol G probability
0.250000	# Symbol U probability
###MATCH_STATE 150 ( ) ( )
0.979997	# t_m1
0.009790	# t_d1
0.010213	# t_i0
0.931818	# Symbol A probability
0.022727	# Symbol C probability
0.022727	# Symbol G probability
0.022727	# Symbol U probability
###DELETE_STATE 150
0.462778	# t_m1
0.479817	# t_d1
0.057405	# t_i0
###INSERT_STATE 150
0.462021	# t_m1
0.046210	# t_d1
0.491768	# t_i0
0.250000	# Symbol A probability
0.250000	# Symbol C probability
0.250000	# Symbol G probability
0.250000	# Symbol U probability
###MATCH_STATE 151 ( ) ( )
0.979997	# t_m1
0.009790	# t_d1
0.010213	# t_i0
0.022727	# Symbol A probability
0.840909	# Symbol C probability
0.022727	# Symbol G probability
0.113636	# Symbol U probability
###DELETE_STATE 151
0.462778	# t_m1
0.479817	# t_d1
0.057405	# t_i0
###INSERT_STATE 151
0.462021	# t_m1
0.046210	# t_d1
0.491768	# t_i0
0.250000	# Symbol A probability
0.250000	# Symbol C probability
0.250000	# Symbol G probability
0.250000	# Symbol U probability
###MATCH_STATE 152 ( ) ( )
0.979997	# t_m1
0.009790	# t_d1
0.010213	# t_i0
0.931818	# Symbol A probability
0.022727	# Symbol C probability
0.022727	# Symbol G probability
0.022727	# Symbol U probability
###DELETE_STATE 152
0.462778	# t_m1
0.479817	# t_d1
0.057405	# t_i0
###INSERT_STATE 152
0.462021	# t_m1
0.046210	# t_d1
0.491768	# t_i0
0.250000	# Symbol A probability
0.250000	# Symbol C probability
0.250000	# Symbol G probability
0.250000	# Symbol U probability
###MATCH_STATE 153 ( ) ( )
0.979997	# t_m1
0.009790	# t_d1
0.010213	# t_i0
0.659091	# Symbol A probability
0.022727	# Symbol C probability
0.295455	# Symbol G probability
0.022727	# Symbol U probability
###DELETE_STATE 153
0.462778	# t_m1
0.479817	# t_d1
0.057405	# t_i0
###INSERT_STATE 153
0.462021	# t_m1
0.046210	# t_d1
0.491768	# t_i0
0.250000	# Symbol A probability
0.250000	# Symbol C probability
0.250000	# Symbol G probability
0.250000	# Symbol U probability
###MATCH_STATE 154 ( ) ( )
0.979997	# t_m1
0.009790	# t_d1
0.010213	# t_i0
0.931818	# Symbol A probability
0.022727	# Symbol C probability
0.022727	# Symbol G probability
0.022727	# Symbol U probability
###DELETE_STATE 154
0.462778	# t_m1
0.479817	# t_d1
0.057405	# t_i0
###INSERT_STATE 154
0.462021	# t_m1
0.046210	# t_d1
0.491768	# t_i0
0.250000	# Symbol A probability
0.250000	# Symbol C probability
0.250000	# Symbol G probability
0.250000	# Symbol U probability
###MATCH_STATE 155 ( ) ( )
0.979997	# t_m1
0.009790	# t_d1
0.010213	# t_i0
0.022727	# Symbol A probability
0.022727	# Symbol C probability
0.750000	# Symbol G probability
0.204545	# Symbol U probability
###DELETE_STATE 155
0.462778	# t_m1
0.479817	# t_d1
0.057405	# t_i0
###INSERT_STATE 155
0.462021	# t_m1
0.046210	# t_d1
0.491768	# t_i0
0.250000	# Symbol A probability
0.250000	# Symbol C probability
0.250000	# Symbol G probability
0.250000	# Symbol U probability
###MATCH_STATE 156 ( ) ( )
0.979997	# t_m1
0.009790	# t_d1
0.010213	# t_i0
0.204545	# Symbol A probability
0.386364	# Symbol C probability
0.113636	# Symbol G probability
0.295455	# Symbol U probability
###DELETE_STATE 156
0.462778	# t_m1
0.479817	# t_d1
0.057405	# t_i0
###INSERT_STATE 156
0.462021	# t_m1
0.046210	# t_d1
0.491768	# t_i0
0.250000	# Symbol A probability
0.250000	# Symbol C probability
0.250000	# Symbol G probability
0.250000	# Symbol U probability
###MATCH_STATE 157 ( ) ( )
0.979997	# t_m1
0.009790	# t_d1
0.010213	# t_i0
0.295455	# Symbol A probability
0.113636	# Symbol C probability
0.204545	# Symbol G probability
0.386364	# Symbol U probability
###DELETE_STATE 157
0.462778	# t_m1
0.479817	# t_d1
0.057405	# t_i0
###INSERT_STATE 157
0.462021	# t_m1
0.046210	# t_d1
0.491768	# t_i0
0.250000	# Symbol A probability
0.250000	# Symbol C probability
0.250000	# Symbol G probability
0.250000	# Symbol U probability
###MATCH_STATE 158 ( ) ( )
0.979997	# t_m1
0.009790	# t_d1
0.010213	# t_i0
0.568182	# Symbol A probability
0.022727	# Symbol C probability
0.386364	# Symbol G probability
0.022727	# Symbol U probability
###DELETE_STATE 158
0.462778	# t_m1
0.479817	# t_d1
0.057405	# t_i0
###INSERT_STATE 158
0.462021	# t_m1
0.046210	# t_d1
0.491768	# t_i0
0.250000	# Symbol A probability
0.250000	# Symbol C probability
0.250000	# Symbol G probability
0.250000	# Symbol U probability
###MATCH_STATE 159 ( ) ( )
0.941598	# t_m1
0.048189	# t_d1
0.010213	# t_i0
0.477273	# Symbol A probability
0.022727	# Symbol C probability
0.022727	# Symbol G probability
0.477273	# Symbol U probability
###DELETE_STATE 159
0.462778	# t_m1
0.479817	# t_d1
0.057405	# t_i0
###INSERT_STATE 159
0.462021	# t_m1
0.046210	# t_d1
0.491768	# t_i0
0.250000	# Symbol A probability
0.250000	# Symbol C probability
0.250000	# Symbol G probability
0.250000	# Symbol U probability
###MATCH_STATE 160 ( ) ( )
0.979199	# t_m1
0.010181	# t_d1
0.010621	# t_i0
0.225000	# Symbol A probability
0.225000	# Symbol C probability
0.025000	# Symbol G probability
0.525000	# Symbol U probability
###DELETE_STATE 160
0.368960	# t_m1
0.585273	# t_d1
0.045768	# t_i0
###INSERT_STATE 160
0.462021	# t_m1
0.046210	# t_d1
0.491768	# t_i0
0.250000	# Symbol A probability
0.250000	# Symbol C probability
0.250000	# Symbol G probability
0.250000	# Symbol U probability
###MATCH_STATE 161 ( ) ( )
0.939266	# t_m1
0.050113	# t_d1
0.010621	# t_i0
0.625000	# Symbol A probability
0.225000	# Symbol C probability
0.125000	# Symbol G probability
0.025000	# Symbol U probability
###DELETE_STATE 161
0.368960	# t_m1
0.585273	# t_d1
0.045768	# t_i0
###INSERT_STATE 161
0.462021	# t_m1
0.046210	# t_d1
0.491768	# t_i0
0.250000	# Symbol A probability
0.250000	# Symbol C probability
0.250000	# Symbol G probability
0.250000	# Symbol U probability
###MATCH_STATE 162 ( ) ( )
0.978334	# t_m1
0.010604	# t_d1
0.011062	# t_i0
0.361111	# Symbol A probability
0.027778	# Symbol C probability
0.250000	# Symbol G probability
0.361111	# Symbol U probability
###DELETE_STATE 162
0.306769	# t_m1
0.655178	# t_d1
0.038053	# t_i0
###INSERT_STATE 162
0.462021	# t_m1
0.046210	# t_d1
0.491768	# t_i0
0.250000	# Symbol A probability
0.250000	# Symbol C probability
0.250000	# Symbol G probability
0.250000	# Symbol U probability
###MATCH_STATE 163 ( ) ( )
0.895147	# t_m1
0.093791	# t_d1
0.011062	# t_i0
0.027778	# Symbol A probability
0.250000	# Symbol C probability
0.694444	# Symbol G probability
0.027778	# Symbol U probability
###DELETE_STATE 163
0.306769	# t_m1
0.655178	# t_d1
0.038053	# t_i0
###INSERT_STATE 163
0.462021	# t_m1
0.046210	# t_d1
0.491768	# t_i0
0.250000	# Symbol A probability
0.250000	# Symbol C probability
0.250000	# Symbol G probability
0.250000	# Symbol U probability
###MATCH_STATE 164 ( ) ( )
0.931000	# t_m1
0.056934	# t_d1
0.012066	# t_i0
0.607143	# Symbol A probability
0.178571	# Symbol C probability
0.178571	# Symbol G probability
0.035714	# Symbol U probability
###DELETE_STATE 164
0.229426	# t_m1
0.742115	# t_d1
0.028459	# t_i0
###INSERT_STATE 164
0.462021	# t_m1
0.046210	# t_d1
0.491768	# t_i0
0.250000	# Symbol A probability
0.250000	# Symbol C probability
0.250000	# Symbol G probability
0.250000	# Symbol U probability
###MATCH_STATE 165 ( ) ( )
0.880198	# t_m1
0.107163	# t_d1
0.012640	# t_i0
0.375000	# Symbol A probability
0.041667	# Symbol C probability
0.041667	# Symbol G probability
0.541667	# Symbol U probability
###DELETE_STATE 165
0.315690	# t_m1
0.659036	# t_d1
0.025273	# t_i0
###INSERT_STATE 165
0.462021	# t_m1
0.046210	# t_d1
0.491768	# t_i0
0.250000	# Symbol A probability
0.250000	# Symbol C probability
0.250000	# Symbol G probability
0.250000	# Symbol U probability
###MATCH_STATE 166 ( ) ( )
0.974009	# t_m1
0.012720	# t_d1
0.013270	# t_i0
0.050000	# Symbol A probability
0.850000	# Symbol C probability
0.050000	# Symbol G probability
0.050000	# Symbol U probability
###DELETE_STATE 166
0.183230	# t_m1
0.794041	# t_d1
0.022729	# t_i0
###INSERT_STATE 166
0.462021	# t_m1
0.046210	# t_d1
0.491768	# t_i0
0.250000	# Symbol A probability
0.250000	# Symbol C probability
0.250000	# Symbol G probability
0.250000	# Symbol U probability
###MATCH_STATE 167 ( ) ( )
0.974009	# t_m1
0.012720	# t_d1
0.013270	# t_i0
0.050000	# Symbol A probability
0.050000	# Symbol C probability
0.850000	# Symbol G probability
0.050000	# Symbol U probability
###DELETE_STATE 167
0.183230	# t_m1
0.794041	# t_d1
0.022729	# t_i0
###INSERT_STATE 167
0.462021	# t_m1
0.046210	# t_d1
0.491768	# t_i0
0.250000	# Symbol A probability
0.250000	# Symbol C probability
0.250000	# Symbol G probability
0.250000	# Symbol U probability
###MATCH_STATE 168 ( ) ( )
0.974009	# t_m1
0.012720	# t_d1
0.013270	# t_i0
0.050000	# Symbol A probability
0.850000	# Symbol C probability
0.050000	# Symbol G probability
0.050000	# Symbol U probability
###DELETE_STATE 168
0.183230	# t_m1
0.794041	# t_d1
0.022729	# t_i0
###INSERT_STATE 168
0.462021	# t_m1
0.046210	# t_d1
0.491768	# t_i0
0.250000	# Symbol A probability
0.250000	# Symbol C probability
0.250000	# Symbol G probability
0.250000	# Symbol U probability
###MATCH_STATE 169 ( ) ( )
0.974009	# t_m1
0.012720	# t_d1
0.013270	# t_i0
0.450000	# Symbol A probability
0.450000	# Symbol C probability
0.050000	# Symbol G probability
0.050000	# Symbol U probability
###DELETE_STATE 169
0.183230	# t_m1
0.794041	# t_d1
0.022729	# t_i0
###INSERT_STATE 169
0.462021	# t_m1
0.046210	# t_d1
0.491768	# t_i0
0.250000	# Symbol A probability
0.250000	# Symbol C probability
0.250000	# Symbol G probability
0.250000	# Symbol U probability
###MATCH_STATE 170 ( ) ( )
0.924115	# t_m1
0.062615	# t_d1
0.013270	# t_i0
0.450000	# Symbol A probability
0.050000	# Symbol C probability
0.450000	# Symbol G probability
0.050000	# Symbol U probability
###DELETE_STATE 170
0.183230	# t_m1
0.794041	# t_d1
0.022729	# t_i0
###INSERT_STATE 170
0.462021	# t_m1
0.046210	# t_d1
0.491768	# t_i0
0.250000	# Symbol A probability
0.250000	# Symbol C probability
0.250000	# Symbol G probability
0.250000	# Symbol U probability
###MATCH_STATE 171 ( ) ( )
0.972644	# t_m1
0.013388	# t_d1
0.013967	# t_i0
0.062500	# Symbol A probability
0.312500	# Symbol C probability
0.562500	# Symbol G probability
0.062500	# Symbol U probability
###DELETE_STATE 171
0.166470	# t_m1
0.812880	# t_d1
0.020650	# t_i0
###INSERT_STATE 171
0.462021	# t_m1
0.046210	# t_d1
0.491768	# t_i0
0.250000	# Symbol A probability
0.250000	# Symbol C probability
0.250000	# Symbol G probability
0.250000	# Symbol U probability
###MATCH_STATE 172 ( ) ( )
0.972644	# t_m1
0.013388	# t_d1
0.013967	# t_i0
0.312500	# Symbol A probability
0.062500	# Symbol C probability
0.062500	# Symbol G probability
0.562500	# Symbol U probability
###DELETE_STATE 172
0.166470	# t_m1
0.812880	# t_d1
0.020650	# t_i0
###INSERT_STATE 172
0.462021	# t_m1
0.046210	# t_d1
0.491768	# t_i0
0.250000	# Symbol A probability
0.250000	# Symbol C probability
0.250000	# Symbol G probability
0.250000	# Symbol U probability
###MATCH_STATE 173 ( ) ( )
0.920130	# t_m1
0.065903	# t_d1
0.013967	# t_i0
0.812500	# Symbol A probability
0.062500	# Symbol C probability
0.062500	# Symbol G probability
0.062500	# Symbol U probability
###DELETE_STATE 173
0.166470	# t_m1
0.812880	# t_d1
0.020650	# t_i0
###INSERT_STATE 173
0.462021	# t_m1
0.046210	# t_d1
0.491768	# t_i0
0.250000	# Symbol A probability
0.250000	# Symbol C probability
0.250000	# Symbol G probability
0.250000	# Symbol U probability
###MATCH_STATE 174 ( ) ( )
0.860277	# t_m1
0.124981	# t_d1
0.014741	# t_i0
0.083333	# Symbol A probability
0.083333	# Symbol C probability
0.750000	# Symbol G probability
0.083333	# Symbol U probability
###DELETE_STATE 174
0.152520	# t_m1
0.828561	# t_d1
0.018919	# t_i0
###INSERT_STATE 174
0.462021	# t_m1
0.046210	# t_d1
0.491768	# t_i0
0.250000	# Symbol A probability
0.250000	# Symbol C probability
0.250000	# Symbol G probability
0.250000	# Symbol U probability
###MATCH_STATE 175 ( ) ( )
0.967529	# t_m1
0.015892	# t_d1
0.016579	# t_i0
0.250000	# Symbol A probability
0.250000	# Symbol C probability
0.250000	# Symbol G probability
0.250000	# Symbol U probability
###DELETE_STATE 175
0.130626	# t_m1
0.853171	# t_d1
0.016203	# t_i0
###INSERT_STATE 175
0.462021	# t_m1
0.046210	# t_d1
0.491768	# t_i0
0.250000	# Symbol A probability
0.250000	# Symbol C probability
0.250000	# Symbol G probability
0.250000	# Symbol U probability
###MATCH_STATE 176 ( ) ( )
0.967529	# t_m1
0.015892	# t_d1
0.016579	# t_i0
0.250000	# Symbol A probability
0.250000	# Symbol C probability
0.250000	# Symbol G probability
0.250000	# Symbol U probability
###DELETE_STATE 176
0.130626	# t_m1
0.853171	# t_d1
0.016203	# t_i0
###INSERT_STATE 176
0.462021	# t_m1
0.046210	# t_d1
0.491768	# t_i0
0.250000	# Symbol A probability
0.250000	# Symbol C probability
0.250000	# Symbol G probability
0.250000	# Symbol U probability
###MATCH_STATE 177 ( ) ( )
0.967529	# t_m1
0.015892	# t_d1
0.016579	# t_i0
0.250000	# Symbol A probability
0.250000	# Symbol C probability
0.250000	# Symbol G probability
0.250000	# Symbol U probability
###DELETE_STATE 177
0.130626	# t_m1
0.853171	# t_d1
0.016203	# t_i0
###INSERT_STATE 177
0.462021	# t_m1
0.046210	# t_d1
0.491768	# t_i0
0.250000	# Symbol A probability
0.250000	# Symbol C probability
0.250000	# Symbol G probability
0.250000	# Symbol U probability
###MATCH_STATE 178 ( ) ( )
0.967529	# t_m1
0.015892	# t_d1
0.016579	# t_i0
0.250000	# Symbol A probability
0.250000	# Symbol C probability
0.250000	# Symbol G probability
0.250000	# Symbol U probability
###DELETE_STATE 178
0.130626	# t_m1
0.853171	# t_d1
0.016203	# t_i0
###INSERT_STATE 178
0.462021	# t_m1
0.046210	# t_d1
0.491768	# t_i0
0.250000	# Symbol A probability
0.250000	# Symbol C probability
0.250000	# Symbol G probability
0.250000	# Symbol U probability
###MATCH_STATE 179 ( ) ( )
0.967529	# t_m1
0.015892	# t_d1
0.016579	# t_i0
0.250000	# Symbol A probability
0.250000	# Symbol C probability
0.250000	# Symbol G probability
0.250000	# Symbol U probability
###DELETE_STATE 179
0.130626	# t_m1
0.853171	# t_d1
0.016203	# t_i0
###INSERT_STATE 179
0.462021	# t_m1
0.046210	# t_d1
0.491768	# t_i0
0.250000	# Symbol A probability
0.250000	# Symbol C probability
0.250000	# Symbol G probability
0.250000	# Symbol U probability
###MATCH_STATE 180 ( ) ( )
0.967529	# t_m1
0.015892	# t_d1
0.016579	# t_i0
0.250000	# Symbol A probability
0.250000	# Symbol C probability
0.250000	# Symbol G probability
0.250000	# Symbol U probability
###DELETE_STATE 180
0.130626	# t_m1
0.853171	# t_d1
0.016203	# t_i0
###INSERT_STATE 180
0.462021	# t_m1
0.046210	# t_d1
0.491768	# t_i0
0.250000	# Symbol A probability
0.250000	# Symbol C probability
0.250000	# Symbol G probability
0.250000	# Symbol U probability
###MATCH_STATE 181 ( ) ( )
0.967529	# t_m1
0.015892	# t_d1
0.016579	# t_i0
0.250000	# Symbol A probability
0.250000	# Symbol C probability
0.250000	# Symbol G probability
0.250000	# Symbol U probability
###DELETE_STATE 181
0.130626	# t_m1
0.853171	# t_d1
0.016203	# t_i0
###INSERT_STATE 181
0.462021	# t_m1
0.046210	# t_d1
0.491768	# t_i0
0.250000	# Symbol A probability
0.250000	# Symbol C probability
0.250000	# Symbol G probability
0.250000	# Symbol U probability
###MATCH_STATE 182 ( ) ( )
0.967529	# t_m1
0.015892	# t_d1
0.016579	# t_i0
0.250000	# Symbol A probability
0.250000	# Symbol C probability
0.250000	# Symbol G probability
0.250000	# Symbol U probability
###DELETE_STATE 182
0.130626	# t_m1
0.853171	# t_d1
0.016203	# t_i0
###INSERT_STATE 182
0.462021	# t_m1
0.046210	# t_d1
0.491768	# t_i0
0.250000	# Symbol A probability
0.250000	# Symbol C probability
0.250000	# Symbol G probability
0.250000	# Symbol U probability
###MATCH_STATE 183 ( ) ( )
0.967529	# t_m1
0.015892	# t_d1
0.016579	# t_i0
0.250000	# Symbol A probability
0.250000	# Symbol C probability
0.250000	# Symbol G probability
0.250000	# Symbol U probability
###DELETE_STATE 183
0.130626	# t_m1
0.853171	# t_d1
0.016203	# t_i0
###INSERT_STATE 183
0.462021	# t_m1
0.046210	# t_d1
0.491768	# t_i0
0.250000	# Symbol A probability
0.250000	# Symbol C probability
0.250000	# Symbol G probability
0.250000	# Symbol U probability
###MATCH_STATE 184 ( ) ( )
0.967529	# t_m1
0.015892	# t_d1
0.016579	# t_i0
0.250000	# Symbol A probability
0.250000	# Symbol C probability
0.250000	# Symbol G probability
0.250000	# Symbol U probability
###DELETE_STATE 184
0.130626	# t_m1
0.853171	# t_d1
0.016203	# t_i0
###INSERT_STATE 184
0.462021	# t_m1
0.046210	# t_d1
0.491768	# t_i0
0.250000	# Symbol A probability
0.250000	# Symbol C probability
0.250000	# Symbol G probability
0.250000	# Symbol U probability
###MATCH_STATE 185 ( ) ( )
0.967529	# t_m1
0.015892	# t_d1
0.016579	# t_i0
0.250000	# Symbol A probability
0.250000	# Symbol C probability
0.250000	# Symbol G probability
0.250000	# Symbol U probability
###DELETE_STATE 185
0.130626	# t_m1
0.853171	# t_d1
0.016203	# t_i0
###INSERT_STATE 185
0.462021	# t_m1
0.046210	# t_d1
0.491768	# t_i0
0.250000	# Symbol A probability
0.250000	# Symbol C probability
0.250000	# Symbol G probability
0.250000	# Symbol U probability
###MATCH_STATE 186 ( ) ( )
0.983153	# t_m1
0.000000	# t_d1
0.016847	# t_i0
0.250000	# Symbol A probability
0.250000	# Symbol C probability
0.250000	# Symbol G probability
0.250000	# Symbol U probability
###DELETE_STATE 186
0.400139	# t_m1
0.000000	# t_d1
0.599861	# t_i0
###INSERT_STATE 186
0.166189	# t_m1
0.000000	# t_d1
0.833811	# t_i0
0.250671	# Symbol A probability
0.249279	# Symbol C probability
0.249975	# Symbol G probability
0.250075	# Symbol U probability
