# Supplementary material for: Riboswitch Detection Using Profile Hidden Markov Models
Source: BMC Bioinformatics. 2009 Oct 8;10:325. doi: 10.1186/1471-2105-10-325 (PMC2770071; doi:10.1186/1471-2105-10-325)
Supplement: Additional file 14 — profile Hidden Markov Model for Glycine riboswitch family. Text file displaying profile Hidden Markov Model for Glycine riboswitch family. [file 1471-2105-10-325-S14.TXT]

# HMM v1.7
89	# M -- length of model
4	# alphabet length
2	# alphabet type
ACGU	# alphabet
no	# Optional reference line annotation?
no	# Optional consensus structure annotation?
###MATCH_STATE 0 ( ) ( )
0.152107	# t_m1
0.227895	# t_d1
0.619998	# t_i0
0.250000	# Symbol A probability
0.250000	# Symbol C probability
0.250000	# Symbol G probability
0.250000	# Symbol U probability
###DELETE_STATE 0
0.000000	# t_m1
0.000000	# t_d1
0.000000	# t_i0
###INSERT_STATE 0
0.007872	# t_m1
0.132546	# t_d1
0.859582	# t_i0
0.250239	# Symbol A probability
0.250048	# Symbol C probability
0.250812	# Symbol G probability
0.248902	# Symbol U probability
###MATCH_STATE 1 ( ) ( )
0.967529	# t_m1
0.015892	# t_d1
0.016579	# t_i0
0.250000	# Symbol A probability
0.250000	# Symbol C probability
0.250000	# Symbol G probability
0.250000	# Symbol U probability
###DELETE_STATE 1
0.198148	# t_m1
0.799342	# t_d1
0.002510	# t_i0
###INSERT_STATE 1
0.462021	# t_m1
0.046210	# t_d1
0.491768	# t_i0
0.250000	# Symbol A probability
0.250000	# Symbol C probability
0.250000	# Symbol G probability
0.250000	# Symbol U probability
###MATCH_STATE 2 ( ) ( )
0.983743	# t_m1
0.007956	# t_d1
0.008301	# t_i0
0.955882	# Symbol A probability
0.014706	# Symbol C probability
0.014706	# Symbol G probability
0.014706	# Symbol U probability
###DELETE_STATE 2
0.078720	# t_m1
0.918227	# t_d1
0.003054	# t_i0
###INSERT_STATE 2
0.462021	# t_m1
0.046210	# t_d1
0.491768	# t_i0
0.250000	# Symbol A probability
0.250000	# Symbol C probability
0.250000	# Symbol G probability
0.250000	# Symbol U probability
###MATCH_STATE 3 ( ) ( )
0.985547	# t_m1
0.007073	# t_d1
0.007379	# t_i0
0.011905	# Symbol A probability
0.011905	# Symbol C probability
0.011905	# Symbol G probability
0.964286	# Symbol U probability
###DELETE_STATE 3
0.054624	# t_m1
0.942148	# t_d1
0.003228	# t_i0
###INSERT_STATE 3
0.462021	# t_m1
0.046210	# t_d1
0.491768	# t_i0
0.250000	# Symbol A probability
0.250000	# Symbol C probability
0.250000	# Symbol G probability
0.250000	# Symbol U probability
###MATCH_STATE 4 ( ) ( )
0.986307	# t_m1
0.006702	# t_d1
0.006991	# t_i0
0.010870	# Symbol A probability
0.097826	# Symbol C probability
0.880435	# Symbol G probability
0.010870	# Symbol U probability
###DELETE_STATE 4
0.041511	# t_m1
0.955166	# t_d1
0.003323	# t_i0
###INSERT_STATE 4
0.462021	# t_m1
0.046210	# t_d1
0.491768	# t_i0
0.250000	# Symbol A probability
0.250000	# Symbol C probability
0.250000	# Symbol G probability
0.250000	# Symbol U probability
###MATCH_STATE 5 ( ) ( )
0.986658	# t_m1
0.006530	# t_d1
0.006812	# t_i0
0.968750	# Symbol A probability
0.010417	# Symbol C probability
0.010417	# Symbol G probability
0.010417	# Symbol U probability
###DELETE_STATE 5
0.072012	# t_m1
0.924615	# t_d1
0.003373	# t_i0
###INSERT_STATE 5
0.462021	# t_m1
0.046210	# t_d1
0.491768	# t_i0
0.250000	# Symbol A probability
0.250000	# Symbol C probability
0.250000	# Symbol G probability
0.250000	# Symbol U probability
###MATCH_STATE 6 ( ) ( )
0.987610	# t_m1
0.006064	# t_d1
0.006326	# t_i0
0.750000	# Symbol A probability
0.120370	# Symbol C probability
0.009259	# Symbol G probability
0.120370	# Symbol U probability
###DELETE_STATE 6
0.263089	# t_m1
0.733380	# t_d1
0.003531	# t_i0
###INSERT_STATE 6
0.462021	# t_m1
0.046210	# t_d1
0.491768	# t_i0
0.250000	# Symbol A probability
0.250000	# Symbol C probability
0.250000	# Symbol G probability
0.250000	# Symbol U probability
###MATCH_STATE 7 ( ) ( )
0.990868	# t_m1
0.004469	# t_d1
0.004663	# t_i0
0.005952	# Symbol A probability
0.267857	# Symbol C probability
0.696429	# Symbol G probability
0.029762	# Symbol U probability
###DELETE_STATE 7
0.241556	# t_m1
0.753831	# t_d1
0.004614	# t_i0
###INSERT_STATE 7
0.462021	# t_m1
0.046210	# t_d1
0.491768	# t_i0
0.250000	# Symbol A probability
0.250000	# Symbol C probability
0.250000	# Symbol G probability
0.250000	# Symbol U probability
###MATCH_STATE 8 ( ) ( )
0.992230	# t_m1
0.003803	# t_d1
0.003967	# t_i0
0.504808	# Symbol A probability
0.312500	# Symbol C probability
0.139423	# Symbol G probability
0.043269	# Symbol U probability
###DELETE_STATE 8
0.354971	# t_m1
0.639231	# t_d1
0.005799	# t_i0
###INSERT_STATE 8
0.462021	# t_m1
0.046210	# t_d1
0.491768	# t_i0
0.250000	# Symbol A probability
0.250000	# Symbol C probability
0.250000	# Symbol G probability
0.250000	# Symbol U probability
###MATCH_STATE 9 ( ) ( )
0.993410	# t_m1
0.003225	# t_d1
0.003365	# t_i0
0.363281	# Symbol A probability
0.332031	# Symbol C probability
0.050781	# Symbol G probability
0.253906	# Symbol U probability
###DELETE_STATE 9
0.327482	# t_m1
0.664136	# t_d1
0.008382	# t_i0
###INSERT_STATE 9
0.462021	# t_m1
0.046210	# t_d1
0.491768	# t_i0
0.250000	# Symbol A probability
0.250000	# Symbol C probability
0.250000	# Symbol G probability
0.250000	# Symbol U probability
###MATCH_STATE 10 ( ) ( )
0.993946	# t_m1
0.002963	# t_d1
0.003091	# t_i0
0.271127	# Symbol A probability
0.426056	# Symbol C probability
0.059859	# Symbol G probability
0.242958	# Symbol U probability
###DELETE_STATE 10
0.191643	# t_m1
0.797031	# t_d1
0.011326	# t_i0
###INSERT_STATE 10
0.462021	# t_m1
0.046210	# t_d1
0.491768	# t_i0
0.250000	# Symbol A probability
0.250000	# Symbol C probability
0.250000	# Symbol G probability
0.250000	# Symbol U probability
###MATCH_STATE 11 ( ) ( )
0.994083	# t_m1
0.002896	# t_d1
0.003021	# t_i0
0.085616	# Symbol A probability
0.003425	# Symbol C probability
0.400685	# Symbol G probability
0.510274	# Symbol U probability
###DELETE_STATE 11
0.213017	# t_m1
0.774394	# t_d1
0.012589	# t_i0
###INSERT_STATE 11
0.462021	# t_m1
0.046210	# t_d1
0.491768	# t_i0
0.250000	# Symbol A probability
0.250000	# Symbol C probability
0.250000	# Symbol G probability
0.250000	# Symbol U probability
###MATCH_STATE 12 ( ) ( )
0.994215	# t_m1
0.002831	# t_d1
0.002954	# t_i0
0.016667	# Symbol A probability
0.910000	# Symbol C probability
0.003333	# Symbol G probability
0.070000	# Symbol U probability
###DELETE_STATE 12
0.365284	# t_m1
0.620546	# t_d1
0.014169	# t_i0
###INSERT_STATE 12
0.462021	# t_m1
0.046210	# t_d1
0.491768	# t_i0
0.250000	# Symbol A probability
0.250000	# Symbol C probability
0.250000	# Symbol G probability
0.250000	# Symbol U probability
###MATCH_STATE 13 ( ) ( )
0.994461	# t_m1
0.002711	# t_d1
0.002828	# t_i0
0.231013	# Symbol A probability
0.003165	# Symbol C probability
0.243671	# Symbol G probability
0.522152	# Symbol U probability
###DELETE_STATE 13
0.320126	# t_m1
0.660955	# t_d1
0.018919	# t_i0
###INSERT_STATE 13
0.462021	# t_m1
0.046210	# t_d1
0.491768	# t_i0
0.250000	# Symbol A probability
0.250000	# Symbol C probability
0.250000	# Symbol G probability
0.250000	# Symbol U probability
###MATCH_STATE 14 ( ) ( )
0.994576	# t_m1
0.002654	# t_d1
0.002769	# t_i0
0.040123	# Symbol A probability
0.003086	# Symbol C probability
0.953704	# Symbol G probability
0.003086	# Symbol U probability
###DELETE_STATE 14
0.183230	# t_m1
0.794041	# t_d1
0.022729	# t_i0
###INSERT_STATE 14
0.462021	# t_m1
0.046210	# t_d1
0.491768	# t_i0
0.250000	# Symbol A probability
0.250000	# Symbol C probability
0.250000	# Symbol G probability
0.250000	# Symbol U probability
###MATCH_STATE 15 ( ) ( )
0.994576	# t_m1
0.002654	# t_d1
0.002769	# t_i0
0.015432	# Symbol A probability
0.003086	# Symbol C probability
0.978395	# Symbol G probability
0.003086	# Symbol U probability
###DELETE_STATE 15
0.283908	# t_m1
0.693364	# t_d1
0.022729	# t_i0
###INSERT_STATE 15
0.462021	# t_m1
0.046210	# t_d1
0.491768	# t_i0
0.250000	# Symbol A probability
0.250000	# Symbol C probability
0.250000	# Symbol G probability
0.250000	# Symbol U probability
###MATCH_STATE 16 ( ) ( )
0.994632	# t_m1
0.002627	# t_d1
0.002741	# t_i0
0.990854	# Symbol A probability
0.003049	# Symbol C probability
0.003049	# Symbol G probability
0.003049	# Symbol U probability
###DELETE_STATE 16
0.539587	# t_m1
0.435140	# t_d1
0.025273	# t_i0
###INSERT_STATE 16
0.462021	# t_m1
0.046210	# t_d1
0.491768	# t_i0
0.250000	# Symbol A probability
0.250000	# Symbol C probability
0.250000	# Symbol G probability
0.250000	# Symbol U probability
###MATCH_STATE 17 ( ) ( )
0.994793	# t_m1
0.002548	# t_d1
0.002659	# t_i0
0.144118	# Symbol A probability
0.002941	# Symbol C probability
0.850000	# Symbol G probability
0.002941	# Symbol U probability
###DELETE_STATE 17
0.306769	# t_m1
0.655178	# t_d1
0.038053	# t_i0
###INSERT_STATE 17
0.462021	# t_m1
0.046210	# t_d1
0.491768	# t_i0
0.250000	# Symbol A probability
0.250000	# Symbol C probability
0.250000	# Symbol G probability
0.250000	# Symbol U probability
###MATCH_STATE 18 ( ) ( )
0.944814	# t_m1
0.052527	# t_d1
0.002659	# t_i0
0.991176	# Symbol A probability
0.002941	# Symbol C probability
0.002941	# Symbol G probability
0.002941	# Symbol U probability
###DELETE_STATE 18
0.306769	# t_m1
0.655178	# t_d1
0.038053	# t_i0
###INSERT_STATE 18
0.462021	# t_m1
0.046210	# t_d1
0.491768	# t_i0
0.250000	# Symbol A probability
0.250000	# Symbol C probability
0.250000	# Symbol G probability
0.250000	# Symbol U probability
###MATCH_STATE 19 ( ) ( )
0.994519	# t_m1
0.002682	# t_d1
0.002798	# t_i0
0.003125	# Symbol A probability
0.028125	# Symbol C probability
0.953125	# Symbol G probability
0.015625	# Symbol U probability
###DELETE_STATE 19
0.349407	# t_m1
0.629943	# t_d1
0.020650	# t_i0
###INSERT_STATE 19
0.462021	# t_m1
0.046210	# t_d1
0.491768	# t_i0
0.250000	# Symbol A probability
0.250000	# Symbol C probability
0.250000	# Symbol G probability
0.250000	# Symbol U probability
###MATCH_STATE 20 ( ) ( )
0.829755	# t_m1
0.167504	# t_d1
0.002741	# t_i0
0.564024	# Symbol A probability
0.173780	# Symbol C probability
0.003049	# Symbol G probability
0.259146	# Symbol U probability
###DELETE_STATE 20
0.427638	# t_m1
0.547088	# t_d1
0.025273	# t_i0
###INSERT_STATE 20
0.462021	# t_m1
0.046210	# t_d1
0.491768	# t_i0
0.250000	# Symbol A probability
0.250000	# Symbol C probability
0.250000	# Symbol G probability
0.250000	# Symbol U probability
###MATCH_STATE 21 ( ) ( )
0.993727	# t_m1
0.003070	# t_d1
0.003203	# t_i0
0.238971	# Symbol A probability
0.180147	# Symbol C probability
0.386029	# Symbol G probability
0.194853	# Symbol U probability
###DELETE_STATE 21
0.210179	# t_m1
0.779977	# t_d1
0.009844	# t_i0
###INSERT_STATE 21
0.462021	# t_m1
0.046210	# t_d1
0.491768	# t_i0
0.250000	# Symbol A probability
0.250000	# Symbol C probability
0.250000	# Symbol G probability
0.250000	# Symbol U probability
###MATCH_STATE 22 ( ) ( )
0.982324	# t_m1
0.002963	# t_d1
0.014713	# t_i0
0.031690	# Symbol A probability
0.411972	# Symbol C probability
0.440141	# Symbol G probability
0.116197	# Symbol U probability
###DELETE_STATE 22
0.091306	# t_m1
0.897368	# t_d1
0.011326	# t_i0
###INSERT_STATE 22
0.469507	# t_m1
0.037102	# t_d1
0.493391	# t_i0
0.250050	# Symbol A probability
0.250050	# Symbol C probability
0.249950	# Symbol G probability
0.249950	# Symbol U probability
###MATCH_STATE 23 ( ) ( )
0.993946	# t_m1
0.002963	# t_d1
0.003091	# t_i0
0.059859	# Symbol A probability
0.411972	# Symbol C probability
0.257042	# Symbol G probability
0.271127	# Symbol U probability
###DELETE_STATE 23
0.291981	# t_m1
0.696693	# t_d1
0.011326	# t_i0
###INSERT_STATE 23
0.462021	# t_m1
0.046210	# t_d1
0.491768	# t_i0
0.250000	# Symbol A probability
0.250000	# Symbol C probability
0.250000	# Symbol G probability
0.250000	# Symbol U probability
###MATCH_STATE 24 ( ) ( )
0.972003	# t_m1
0.013937	# t_d1
0.014060	# t_i0
0.150000	# Symbol A probability
0.150000	# Symbol C probability
0.536667	# Symbol G probability
0.163333	# Symbol U probability
###DELETE_STATE 24
0.490812	# t_m1
0.495018	# t_d1
0.014169	# t_i0
###INSERT_STATE 24
0.520835	# t_m1
0.041159	# t_d1
0.438007	# t_i0
0.249975	# Symbol A probability
0.249975	# Symbol C probability
0.250075	# Symbol G probability
0.249975	# Symbol U probability
###MATCH_STATE 25 ( ) ( )
0.994519	# t_m1
0.002682	# t_d1
0.002798	# t_i0
0.153125	# Symbol A probability
0.415625	# Symbol C probability
0.253125	# Symbol G probability
0.178125	# Symbol U probability
###DELETE_STATE 25
0.440876	# t_m1
0.538474	# t_d1
0.020650	# t_i0
###INSERT_STATE 25
0.462021	# t_m1
0.046210	# t_d1
0.491768	# t_i0
0.250000	# Symbol A probability
0.250000	# Symbol C probability
0.250000	# Symbol G probability
0.250000	# Symbol U probability
###MATCH_STATE 26 ( ) ( )
0.994687	# t_m1
0.002600	# t_d1
0.002713	# t_i0
0.111446	# Symbol A probability
0.376506	# Symbol C probability
0.195783	# Symbol G probability
0.316265	# Symbol U probability
###DELETE_STATE 26
0.481547	# t_m1
0.489994	# t_d1
0.028459	# t_i0
###INSERT_STATE 26
0.462021	# t_m1
0.046210	# t_d1
0.491768	# t_i0
0.250000	# Symbol A probability
0.250000	# Symbol C probability
0.250000	# Symbol G probability
0.250000	# Symbol U probability
###MATCH_STATE 27 ( ) ( )
0.994793	# t_m1
0.002548	# t_d1
0.002659	# t_i0
0.155882	# Symbol A probability
0.332353	# Symbol C probability
0.250000	# Symbol G probability
0.261765	# Symbol U probability
###DELETE_STATE 27
0.306769	# t_m1
0.655178	# t_d1
0.038053	# t_i0
###INSERT_STATE 27
0.462021	# t_m1
0.046210	# t_d1
0.491768	# t_i0
0.250000	# Symbol A probability
0.250000	# Symbol C probability
0.250000	# Symbol G probability
0.250000	# Symbol U probability
###MATCH_STATE 28 ( ) ( )
0.974802	# t_m1
0.002548	# t_d1
0.022650	# t_i0
0.155882	# Symbol A probability
0.285294	# Symbol C probability
0.202941	# Symbol G probability
0.355882	# Symbol U probability
###DELETE_STATE 28
0.306769	# t_m1
0.655178	# t_d1
0.038053	# t_i0
###INSERT_STATE 28
0.517097	# t_m1
0.033774	# t_d1
0.449129	# t_i0
0.250125	# Symbol A probability
0.250025	# Symbol C probability
0.249925	# Symbol G probability
0.249925	# Symbol U probability
###MATCH_STATE 29 ( ) ( )
0.974802	# t_m1
0.022540	# t_d1
0.002659	# t_i0
0.297059	# Symbol A probability
0.214706	# Symbol C probability
0.155882	# Symbol G probability
0.332353	# Symbol U probability
###DELETE_STATE 29
0.306769	# t_m1
0.655178	# t_d1
0.038053	# t_i0
###INSERT_STATE 29
0.462021	# t_m1
0.046210	# t_d1
0.491768	# t_i0
0.250000	# Symbol A probability
0.250000	# Symbol C probability
0.250000	# Symbol G probability
0.250000	# Symbol U probability
###MATCH_STATE 30 ( ) ( )
0.984487	# t_m1
0.012800	# t_d1
0.002713	# t_i0
0.364458	# Symbol A probability
0.075301	# Symbol C probability
0.364458	# Symbol G probability
0.195783	# Symbol U probability
###DELETE_STATE 30
0.229426	# t_m1
0.742115	# t_d1
0.028459	# t_i0
###INSERT_STATE 30
0.462021	# t_m1
0.046210	# t_d1
0.491768	# t_i0
0.250000	# Symbol A probability
0.250000	# Symbol C probability
0.250000	# Symbol G probability
0.250000	# Symbol U probability
###MATCH_STATE 31 ( ) ( )
0.974023	# t_m1
0.012932	# t_d1
0.013046	# t_i0
0.332317	# Symbol A probability
0.417683	# Symbol C probability
0.088415	# Symbol G probability
0.161585	# Symbol U probability
###DELETE_STATE 31
0.315690	# t_m1
0.659036	# t_d1
0.025273	# t_i0
###INSERT_STATE 31
0.520835	# t_m1
0.041159	# t_d1
0.438007	# t_i0
0.249975	# Symbol A probability
0.249975	# Symbol C probability
0.250075	# Symbol G probability
0.249975	# Symbol U probability
###MATCH_STATE 32 ( ) ( )
0.963718	# t_m1
0.033542	# t_d1
0.002741	# t_i0
0.271341	# Symbol A probability
0.466463	# Symbol C probability
0.149390	# Symbol G probability
0.112805	# Symbol U probability
###DELETE_STATE 32
0.315690	# t_m1
0.659036	# t_d1
0.025273	# t_i0
###INSERT_STATE 32
0.462021	# t_m1
0.046210	# t_d1
0.491768	# t_i0
0.250000	# Symbol A probability
0.250000	# Symbol C probability
0.250000	# Symbol G probability
0.250000	# Symbol U probability
###MATCH_STATE 33 ( ) ( )
0.521046	# t_m1
0.002682	# t_d1
0.476272	# t_i0
0.265625	# Symbol A probability
0.303125	# Symbol C probability
0.265625	# Symbol G probability
0.165625	# Symbol U probability
###DELETE_STATE 33
0.623813	# t_m1
0.355537	# t_d1
0.020650	# t_i0
###INSERT_STATE 33
0.104164	# t_m1
0.000804	# t_d1
0.895032	# t_i0
0.251530	# Symbol A probability
0.248853	# Symbol C probability
0.251338	# Symbol G probability
0.248279	# Symbol U probability
###MATCH_STATE 34 ( ) ( )
0.994793	# t_m1
0.002548	# t_d1
0.002659	# t_i0
0.073529	# Symbol A probability
0.297059	# Symbol C probability
0.520588	# Symbol G probability
0.108824	# Symbol U probability
###DELETE_STATE 34
0.475326	# t_m1
0.486621	# t_d1
0.038053	# t_i0
###INSERT_STATE 34
0.462021	# t_m1
0.046210	# t_d1
0.491768	# t_i0
0.250000	# Symbol A probability
0.250000	# Symbol C probability
0.250000	# Symbol G probability
0.250000	# Symbol U probability
###MATCH_STATE 35 ( ) ( )
0.994845	# t_m1
0.002523	# t_d1
0.002632	# t_i0
0.142442	# Symbol A probability
0.316860	# Symbol C probability
0.386628	# Symbol G probability
0.154070	# Symbol U probability
###DELETE_STATE 35
0.571688	# t_m1
0.382545	# t_d1
0.045768	# t_i0
###INSERT_STATE 35
0.462021	# t_m1
0.046210	# t_d1
0.491768	# t_i0
0.250000	# Symbol A probability
0.250000	# Symbol C probability
0.250000	# Symbol G probability
0.250000	# Symbol U probability
###MATCH_STATE 36 ( ) ( )
0.994895	# t_m1
0.002498	# t_d1
0.002606	# t_i0
0.014368	# Symbol A probability
0.899425	# Symbol C probability
0.025862	# Symbol G probability
0.060345	# Symbol U probability
###DELETE_STATE 36
0.462778	# t_m1
0.479817	# t_d1
0.057405	# t_i0
###INSERT_STATE 36
0.462021	# t_m1
0.046210	# t_d1
0.491768	# t_i0
0.250000	# Symbol A probability
0.250000	# Symbol C probability
0.250000	# Symbol G probability
0.250000	# Symbol U probability
###MATCH_STATE 37 ( ) ( )
0.994895	# t_m1
0.002498	# t_d1
0.002606	# t_i0
0.336207	# Symbol A probability
0.002874	# Symbol C probability
0.658046	# Symbol G probability
0.002874	# Symbol U probability
###DELETE_STATE 37
0.462778	# t_m1
0.479817	# t_d1
0.057405	# t_i0
###INSERT_STATE 37
0.462021	# t_m1
0.046210	# t_d1
0.491768	# t_i0
0.250000	# Symbol A probability
0.250000	# Symbol C probability
0.250000	# Symbol G probability
0.250000	# Symbol U probability
###MATCH_STATE 38 ( ) ( )
0.994895	# t_m1
0.002498	# t_d1
0.002606	# t_i0
0.002874	# Symbol A probability
0.991379	# Symbol C probability
0.002874	# Symbol G probability
0.002874	# Symbol U probability
###DELETE_STATE 38
0.462778	# t_m1
0.479817	# t_d1
0.057405	# t_i0
###INSERT_STATE 38
0.462021	# t_m1
0.046210	# t_d1
0.491768	# t_i0
0.250000	# Symbol A probability
0.250000	# Symbol C probability
0.250000	# Symbol G probability
0.250000	# Symbol U probability
###MATCH_STATE 39 ( ) ( )
0.994895	# t_m1
0.002498	# t_d1
0.002606	# t_i0
0.002874	# Symbol A probability
0.979885	# Symbol C probability
0.002874	# Symbol G probability
0.014368	# Symbol U probability
###DELETE_STATE 39
0.462778	# t_m1
0.479817	# t_d1
0.057405	# t_i0
###INSERT_STATE 39
0.462021	# t_m1
0.046210	# t_d1
0.491768	# t_i0
0.250000	# Symbol A probability
0.250000	# Symbol C probability
0.250000	# Symbol G probability
0.250000	# Symbol U probability
###MATCH_STATE 40 ( ) ( )
0.994895	# t_m1
0.002498	# t_d1
0.002606	# t_i0
0.002874	# Symbol A probability
0.037356	# Symbol C probability
0.956897	# Symbol G probability
0.002874	# Symbol U probability
###DELETE_STATE 40
0.462778	# t_m1
0.479817	# t_d1
0.057405	# t_i0
###INSERT_STATE 40
0.462021	# t_m1
0.046210	# t_d1
0.491768	# t_i0
0.250000	# Symbol A probability
0.250000	# Symbol C probability
0.250000	# Symbol G probability
0.250000	# Symbol U probability
###MATCH_STATE 41 ( ) ( )
0.994895	# t_m1
0.002498	# t_d1
0.002606	# t_i0
0.979885	# Symbol A probability
0.002874	# Symbol C probability
0.002874	# Symbol G probability
0.014368	# Symbol U probability
###DELETE_STATE 41
0.462778	# t_m1
0.479817	# t_d1
0.057405	# t_i0
###INSERT_STATE 41
0.462021	# t_m1
0.046210	# t_d1
0.491768	# t_i0
0.250000	# Symbol A probability
0.250000	# Symbol C probability
0.250000	# Symbol G probability
0.250000	# Symbol U probability
###MATCH_STATE 42 ( ) ( )
0.994895	# t_m1
0.002498	# t_d1
0.002606	# t_i0
0.853448	# Symbol A probability
0.117816	# Symbol C probability
0.002874	# Symbol G probability
0.025862	# Symbol U probability
###DELETE_STATE 42
0.462778	# t_m1
0.479817	# t_d1
0.057405	# t_i0
###INSERT_STATE 42
0.462021	# t_m1
0.046210	# t_d1
0.491768	# t_i0
0.250000	# Symbol A probability
0.250000	# Symbol C probability
0.250000	# Symbol G probability
0.250000	# Symbol U probability
###MATCH_STATE 43 ( ) ( )
0.985095	# t_m1
0.012298	# t_d1
0.002606	# t_i0
0.002874	# Symbol A probability
0.002874	# Symbol C probability
0.991379	# Symbol G probability
0.002874	# Symbol U probability
###DELETE_STATE 43
0.462778	# t_m1
0.479817	# t_d1
0.057405	# t_i0
###INSERT_STATE 43
0.462021	# t_m1
0.046210	# t_d1
0.491768	# t_i0
0.250000	# Symbol A probability
0.250000	# Symbol C probability
0.250000	# Symbol G probability
0.250000	# Symbol U probability
###MATCH_STATE 44 ( ) ( )
0.994845	# t_m1
0.002523	# t_d1
0.002632	# t_i0
0.142442	# Symbol A probability
0.002907	# Symbol C probability
0.851744	# Symbol G probability
0.002907	# Symbol U probability
###DELETE_STATE 44
0.571688	# t_m1
0.382545	# t_d1
0.045768	# t_i0
###INSERT_STATE 44
0.462021	# t_m1
0.046210	# t_d1
0.491768	# t_i0
0.250000	# Symbol A probability
0.250000	# Symbol C probability
0.250000	# Symbol G probability
0.250000	# Symbol U probability
###MATCH_STATE 45 ( ) ( )
0.994895	# t_m1
0.002498	# t_d1
0.002606	# t_i0
0.405172	# Symbol A probability
0.163793	# Symbol C probability
0.313218	# Symbol G probability
0.117816	# Symbol U probability
###DELETE_STATE 45
0.462778	# t_m1
0.479817	# t_d1
0.057405	# t_i0
###INSERT_STATE 45
0.462021	# t_m1
0.046210	# t_d1
0.491768	# t_i0
0.250000	# Symbol A probability
0.250000	# Symbol C probability
0.250000	# Symbol G probability
0.250000	# Symbol U probability
###MATCH_STATE 46 ( ) ( )
0.994895	# t_m1
0.002498	# t_d1
0.002606	# t_i0
0.060345	# Symbol A probability
0.002874	# Symbol C probability
0.933908	# Symbol G probability
0.002874	# Symbol U probability
###DELETE_STATE 46
0.462778	# t_m1
0.479817	# t_d1
0.057405	# t_i0
###INSERT_STATE 46
0.462021	# t_m1
0.046210	# t_d1
0.491768	# t_i0
0.250000	# Symbol A probability
0.250000	# Symbol C probability
0.250000	# Symbol G probability
0.250000	# Symbol U probability
###MATCH_STATE 47 ( ) ( )
0.994895	# t_m1
0.002498	# t_d1
0.002606	# t_i0
0.163793	# Symbol A probability
0.623563	# Symbol C probability
0.002874	# Symbol G probability
0.209770	# Symbol U probability
###DELETE_STATE 47
0.462778	# t_m1
0.479817	# t_d1
0.057405	# t_i0
###INSERT_STATE 47
0.462021	# t_m1
0.046210	# t_d1
0.491768	# t_i0
0.250000	# Symbol A probability
0.250000	# Symbol C probability
0.250000	# Symbol G probability
0.250000	# Symbol U probability
###MATCH_STATE 48 ( ) ( )
0.985095	# t_m1
0.002498	# t_d1
0.012406	# t_i0
0.910920	# Symbol A probability
0.002874	# Symbol C probability
0.014368	# Symbol G probability
0.071839	# Symbol U probability
###DELETE_STATE 48
0.462778	# t_m1
0.479817	# t_d1
0.057405	# t_i0
###INSERT_STATE 48
0.520835	# t_m1
0.041159	# t_d1
0.438007	# t_i0
0.249975	# Symbol A probability
0.249975	# Symbol C probability
0.250075	# Symbol G probability
0.249975	# Symbol U probability
###MATCH_STATE 49 ( ) ( )
0.593101	# t_m1
0.120097	# t_d1
0.286802	# t_i0
0.910920	# Symbol A probability
0.037356	# Symbol C probability
0.037356	# Symbol G probability
0.014368	# Symbol U probability
###DELETE_STATE 49
0.462778	# t_m1
0.479817	# t_d1
0.057405	# t_i0
###INSERT_STATE 49
0.096608	# t_m1
0.001110	# t_d1
0.902282	# t_i0
0.251863	# Symbol A probability
0.249347	# Symbol C probability
0.251379	# Symbol G probability
0.247411	# Symbol U probability
###MATCH_STATE 50 ( ) ( )
0.916474	# t_m1
0.080573	# t_d1
0.002954	# t_i0
0.163333	# Symbol A probability
0.336667	# Symbol C probability
0.270000	# Symbol G probability
0.230000	# Symbol U probability
###DELETE_STATE 50
0.302520	# t_m1
0.683310	# t_d1
0.014169	# t_i0
###INSERT_STATE 50
0.462021	# t_m1
0.046210	# t_d1
0.491768	# t_i0
0.250000	# Symbol A probability
0.250000	# Symbol C probability
0.250000	# Symbol G probability
0.250000	# Symbol U probability
###MATCH_STATE 51 ( ) ( )
0.993946	# t_m1
0.002963	# t_d1
0.003091	# t_i0
0.031690	# Symbol A probability
0.580986	# Symbol C probability
0.073944	# Symbol G probability
0.313380	# Symbol U probability
###DELETE_STATE 51
0.241812	# t_m1
0.746862	# t_d1
0.011326	# t_i0
###INSERT_STATE 51
0.462021	# t_m1
0.046210	# t_d1
0.491768	# t_i0
0.250000	# Symbol A probability
0.250000	# Symbol C probability
0.250000	# Symbol G probability
0.250000	# Symbol U probability
###MATCH_STATE 52 ( ) ( )
0.994150	# t_m1
0.002863	# t_d1
0.002987	# t_i0
0.273649	# Symbol A probability
0.246622	# Symbol C probability
0.233108	# Symbol G probability
0.246622	# Symbol U probability
###DELETE_STATE 52
0.107483	# t_m1
0.879185	# t_d1
0.013333	# t_i0
###INSERT_STATE 52
0.462021	# t_m1
0.046210	# t_d1
0.491768	# t_i0
0.250000	# Symbol A probability
0.250000	# Symbol C probability
0.250000	# Symbol G probability
0.250000	# Symbol U probability
###MATCH_STATE 53 ( ) ( )
0.971689	# t_m1
0.002863	# t_d1
0.025448	# t_i0
0.070946	# Symbol A probability
0.327703	# Symbol C probability
0.260135	# Symbol G probability
0.341216	# Symbol U probability
###DELETE_STATE 53
0.107483	# t_m1
0.879185	# t_d1
0.013333	# t_i0
###INSERT_STATE 53
0.517097	# t_m1
0.033774	# t_d1
0.449129	# t_i0
0.250225	# Symbol A probability
0.249925	# Symbol C probability
0.249925	# Symbol G probability
0.249925	# Symbol U probability
###MATCH_STATE 54 ( ) ( )
0.994150	# t_m1
0.002863	# t_d1
0.002987	# t_i0
0.057432	# Symbol A probability
0.597973	# Symbol C probability
0.111486	# Symbol G probability
0.233108	# Symbol U probability
###DELETE_STATE 54
0.107483	# t_m1
0.879185	# t_d1
0.013333	# t_i0
###INSERT_STATE 54
0.462021	# t_m1
0.046210	# t_d1
0.491768	# t_i0
0.250000	# Symbol A probability
0.250000	# Symbol C probability
0.250000	# Symbol G probability
0.250000	# Symbol U probability
###MATCH_STATE 55 ( ) ( )
0.634770	# t_m1
0.002863	# t_d1
0.362367	# t_i0
0.030405	# Symbol A probability
0.570946	# Symbol C probability
0.206081	# Symbol G probability
0.192568	# Symbol U probability
###DELETE_STATE 55
0.107483	# t_m1
0.879185	# t_d1
0.013333	# t_i0
###INSERT_STATE 55
0.073265	# t_m1
0.000771	# t_d1
0.925964	# t_i0
0.250573	# Symbol A probability
0.248760	# Symbol C probability
0.250382	# Symbol G probability
0.250286	# Symbol U probability
###MATCH_STATE 56 ( ) ( )
0.994150	# t_m1
0.002863	# t_d1
0.002987	# t_i0
0.084459	# Symbol A probability
0.435811	# Symbol C probability
0.368243	# Symbol G probability
0.111486	# Symbol U probability
###DELETE_STATE 56
0.107483	# t_m1
0.879185	# t_d1
0.013333	# t_i0
###INSERT_STATE 56
0.462021	# t_m1
0.046210	# t_d1
0.491768	# t_i0
0.250000	# Symbol A probability
0.250000	# Symbol C probability
0.250000	# Symbol G probability
0.250000	# Symbol U probability
###MATCH_STATE 57 ( ) ( )
0.982919	# t_m1
0.002863	# t_d1
0.014218	# t_i0
0.097973	# Symbol A probability
0.206081	# Symbol C probability
0.287162	# Symbol G probability
0.408784	# Symbol U probability
###DELETE_STATE 57
0.107483	# t_m1
0.879185	# t_d1
0.013333	# t_i0
###INSERT_STATE 57
0.520835	# t_m1
0.041159	# t_d1
0.438007	# t_i0
0.250075	# Symbol A probability
0.249975	# Symbol C probability
0.249975	# Symbol G probability
0.249975	# Symbol U probability
###MATCH_STATE 58 ( ) ( )
0.982919	# t_m1
0.002863	# t_d1
0.014218	# t_i0
0.043919	# Symbol A probability
0.179054	# Symbol C probability
0.652027	# Symbol G probability
0.125000	# Symbol U probability
###DELETE_STATE 58
0.284654	# t_m1
0.702013	# t_d1
0.013333	# t_i0
###INSERT_STATE 58
0.469507	# t_m1
0.037102	# t_d1
0.493391	# t_i0
0.250050	# Symbol A probability
0.250050	# Symbol C probability
0.249950	# Symbol G probability
0.249950	# Symbol U probability
###MATCH_STATE 59 ( ) ( )
0.994341	# t_m1
0.002770	# t_d1
0.002890	# t_i0
0.964286	# Symbol A probability
0.029221	# Symbol C probability
0.003247	# Symbol G probability
0.003247	# Symbol U probability
###DELETE_STATE 59
0.561267	# t_m1
0.422530	# t_d1
0.016203	# t_i0
###INSERT_STATE 59
0.462021	# t_m1
0.046210	# t_d1
0.491768	# t_i0
0.250000	# Symbol A probability
0.250000	# Symbol C probability
0.250000	# Symbol G probability
0.250000	# Symbol U probability
###MATCH_STATE 60 ( ) ( )
0.994687	# t_m1
0.002600	# t_d1
0.002713	# t_i0
0.930723	# Symbol A probability
0.027108	# Symbol C probability
0.039157	# Symbol G probability
0.003012	# Symbol U probability
###DELETE_STATE 60
0.733667	# t_m1
0.237874	# t_d1
0.028459	# t_i0
###INSERT_STATE 60
0.462021	# t_m1
0.046210	# t_d1
0.491768	# t_i0
0.250000	# Symbol A probability
0.250000	# Symbol C probability
0.250000	# Symbol G probability
0.250000	# Symbol U probability
###MATCH_STATE 61 ( ) ( )
0.994895	# t_m1
0.002498	# t_d1
0.002606	# t_i0
0.428161	# Symbol A probability
0.048851	# Symbol C probability
0.083333	# Symbol G probability
0.439655	# Symbol U probability
###DELETE_STATE 61
0.462778	# t_m1
0.479817	# t_d1
0.057405	# t_i0
###INSERT_STATE 61
0.462021	# t_m1
0.046210	# t_d1
0.491768	# t_i0
0.250000	# Symbol A probability
0.250000	# Symbol C probability
0.250000	# Symbol G probability
0.250000	# Symbol U probability
###MATCH_STATE 62 ( ) ( )
0.994895	# t_m1
0.002498	# t_d1
0.002606	# t_i0
0.037356	# Symbol A probability
0.933908	# Symbol C probability
0.002874	# Symbol G probability
0.025862	# Symbol U probability
###DELETE_STATE 62
0.462778	# t_m1
0.479817	# t_d1
0.057405	# t_i0
###INSERT_STATE 62
0.462021	# t_m1
0.046210	# t_d1
0.491768	# t_i0
0.250000	# Symbol A probability
0.250000	# Symbol C probability
0.250000	# Symbol G probability
0.250000	# Symbol U probability
###MATCH_STATE 63 ( ) ( )
0.994895	# t_m1
0.002498	# t_d1
0.002606	# t_i0
0.002874	# Symbol A probability
0.002874	# Symbol C probability
0.163793	# Symbol G probability
0.830460	# Symbol U probability
###DELETE_STATE 63
0.462778	# t_m1
0.479817	# t_d1
0.057405	# t_i0
###INSERT_STATE 63
0.462021	# t_m1
0.046210	# t_d1
0.491768	# t_i0
0.250000	# Symbol A probability
0.250000	# Symbol C probability
0.250000	# Symbol G probability
0.250000	# Symbol U probability
###MATCH_STATE 64 ( ) ( )
0.994895	# t_m1
0.002498	# t_d1
0.002606	# t_i0
0.002874	# Symbol A probability
0.864943	# Symbol C probability
0.002874	# Symbol G probability
0.129310	# Symbol U probability
###DELETE_STATE 64
0.462778	# t_m1
0.479817	# t_d1
0.057405	# t_i0
###INSERT_STATE 64
0.462021	# t_m1
0.046210	# t_d1
0.491768	# t_i0
0.250000	# Symbol A probability
0.250000	# Symbol C probability
0.250000	# Symbol G probability
0.250000	# Symbol U probability
###MATCH_STATE 65 ( ) ( )
0.994895	# t_m1
0.002498	# t_d1
0.002606	# t_i0
0.002874	# Symbol A probability
0.002874	# Symbol C probability
0.002874	# Symbol G probability
0.991379	# Symbol U probability
###DELETE_STATE 65
0.462778	# t_m1
0.479817	# t_d1
0.057405	# t_i0
###INSERT_STATE 65
0.462021	# t_m1
0.046210	# t_d1
0.491768	# t_i0
0.250000	# Symbol A probability
0.250000	# Symbol C probability
0.250000	# Symbol G probability
0.250000	# Symbol U probability
###MATCH_STATE 66 ( ) ( )
0.994895	# t_m1
0.002498	# t_d1
0.002606	# t_i0
0.002874	# Symbol A probability
0.991379	# Symbol C probability
0.002874	# Symbol G probability
0.002874	# Symbol U probability
###DELETE_STATE 66
0.462778	# t_m1
0.479817	# t_d1
0.057405	# t_i0
###INSERT_STATE 66
0.462021	# t_m1
0.046210	# t_d1
0.491768	# t_i0
0.250000	# Symbol A probability
0.250000	# Symbol C probability
0.250000	# Symbol G probability
0.250000	# Symbol U probability
###MATCH_STATE 67 ( ) ( )
0.994895	# t_m1
0.002498	# t_d1
0.002606	# t_i0
0.991379	# Symbol A probability
0.002874	# Symbol C probability
0.002874	# Symbol G probability
0.002874	# Symbol U probability
###DELETE_STATE 67
0.462778	# t_m1
0.479817	# t_d1
0.057405	# t_i0
###INSERT_STATE 67
0.462021	# t_m1
0.046210	# t_d1
0.491768	# t_i0
0.250000	# Symbol A probability
0.250000	# Symbol C probability
0.250000	# Symbol G probability
0.250000	# Symbol U probability
###MATCH_STATE 68 ( ) ( )
0.994895	# t_m1
0.002498	# t_d1
0.002606	# t_i0
0.014368	# Symbol A probability
0.002874	# Symbol C probability
0.979885	# Symbol G probability
0.002874	# Symbol U probability
###DELETE_STATE 68
0.462778	# t_m1
0.479817	# t_d1
0.057405	# t_i0
###INSERT_STATE 68
0.462021	# t_m1
0.046210	# t_d1
0.491768	# t_i0
0.250000	# Symbol A probability
0.250000	# Symbol C probability
0.250000	# Symbol G probability
0.250000	# Symbol U probability
###MATCH_STATE 69 ( ) ( )
0.994895	# t_m1
0.002498	# t_d1
0.002606	# t_i0
0.002874	# Symbol A probability
0.002874	# Symbol C probability
0.991379	# Symbol G probability
0.002874	# Symbol U probability
###DELETE_STATE 69
0.462778	# t_m1
0.479817	# t_d1
0.057405	# t_i0
###INSERT_STATE 69
0.462021	# t_m1
0.046210	# t_d1
0.491768	# t_i0
0.250000	# Symbol A probability
0.250000	# Symbol C probability
0.250000	# Symbol G probability
0.250000	# Symbol U probability
###MATCH_STATE 70 ( ) ( )
0.916496	# t_m1
0.051498	# t_d1
0.032006	# t_i0
0.002874	# Symbol A probability
0.589080	# Symbol C probability
0.002874	# Symbol G probability
0.405172	# Symbol U probability
###DELETE_STATE 70
0.462778	# t_m1
0.479817	# t_d1
0.057405	# t_i0
###INSERT_STATE 70
0.394478	# t_m1
0.021956	# t_d1
0.583566	# t_i0
0.249975	# Symbol A probability
0.249875	# Symbol C probability
0.249975	# Symbol G probability
0.250175	# Symbol U probability
###MATCH_STATE 71 ( ) ( )
0.932803	# t_m1
0.012932	# t_d1
0.054265	# t_i0
0.661585	# Symbol A probability
0.076220	# Symbol C probability
0.161585	# Symbol G probability
0.100610	# Symbol U probability
###DELETE_STATE 71
0.203742	# t_m1
0.770984	# t_d1
0.025273	# t_i0
###INSERT_STATE 71
0.666619	# t_m1
0.028636	# t_d1
0.304745	# t_i0
0.249975	# Symbol A probability
0.250075	# Symbol C probability
0.249975	# Symbol G probability
0.249975	# Symbol U probability
###MATCH_STATE 72 ( ) ( )
0.952928	# t_m1
0.033891	# t_d1
0.013181	# t_i0
0.496914	# Symbol A probability
0.373457	# Symbol C probability
0.064815	# Symbol G probability
0.064815	# Symbol U probability
###DELETE_STATE 72
0.183230	# t_m1
0.794041	# t_d1
0.022729	# t_i0
###INSERT_STATE 72
0.520835	# t_m1
0.041159	# t_d1
0.438007	# t_i0
0.249975	# Symbol A probability
0.249975	# Symbol C probability
0.249975	# Symbol G probability
0.250075	# Symbol U probability
###MATCH_STATE 73 ( ) ( )
0.929915	# t_m1
0.045731	# t_d1
0.024354	# t_i0
0.695513	# Symbol A probability
0.221154	# Symbol C probability
0.080128	# Symbol G probability
0.003205	# Symbol U probability
###DELETE_STATE 73
0.218050	# t_m1
0.764494	# t_d1
0.017456	# t_i0
###INSERT_STATE 73
0.568056	# t_m1
0.037102	# t_d1
0.394842	# t_i0
0.249950	# Symbol A probability
0.249950	# Symbol C probability
0.250150	# Symbol G probability
0.249950	# Symbol U probability
###MATCH_STATE 74 ( ) ( )
0.960897	# t_m1
0.013937	# t_d1
0.025166	# t_i0
0.750000	# Symbol A probability
0.176667	# Symbol C probability
0.043333	# Symbol G probability
0.030000	# Symbol U probability
###DELETE_STATE 74
0.176993	# t_m1
0.808838	# t_d1
0.014169	# t_i0
###INSERT_STATE 74
0.568056	# t_m1
0.037102	# t_d1
0.394842	# t_i0
0.249950	# Symbol A probability
0.249950	# Symbol C probability
0.250150	# Symbol G probability
0.249950	# Symbol U probability
###MATCH_STATE 75 ( ) ( )
0.960897	# t_m1
0.036149	# t_d1
0.002954	# t_i0
0.030000	# Symbol A probability
0.016667	# Symbol C probability
0.816667	# Symbol G probability
0.136667	# Symbol U probability
###DELETE_STATE 75
0.176993	# t_m1
0.808838	# t_d1
0.014169	# t_i0
###INSERT_STATE 75
0.462021	# t_m1
0.046210	# t_d1
0.491768	# t_i0
0.250000	# Symbol A probability
0.250000	# Symbol C probability
0.250000	# Symbol G probability
0.250000	# Symbol U probability
###MATCH_STATE 76 ( ) ( )
0.960009	# t_m1
0.036970	# t_d1
0.003021	# t_i0
0.071918	# Symbol A probability
0.017123	# Symbol C probability
0.852740	# Symbol G probability
0.058219	# Symbol U probability
###DELETE_STATE 76
0.101489	# t_m1
0.885922	# t_d1
0.012589	# t_i0
###INSERT_STATE 76
0.462021	# t_m1
0.046210	# t_d1
0.491768	# t_i0
0.250000	# Symbol A probability
0.250000	# Symbol C probability
0.250000	# Symbol G probability
0.250000	# Symbol U probability
###MATCH_STATE 77 ( ) ( )
0.958598	# t_m1
0.038274	# t_d1
0.003127	# t_i0
0.975000	# Symbol A probability
0.003571	# Symbol C probability
0.017857	# Symbol G probability
0.003571	# Symbol U probability
###DELETE_STATE 77
0.086944	# t_m1
0.902271	# t_d1
0.010785	# t_i0
###INSERT_STATE 77
0.462021	# t_m1
0.046210	# t_d1
0.491768	# t_i0
0.250000	# Symbol A probability
0.250000	# Symbol C probability
0.250000	# Symbol G probability
0.250000	# Symbol U probability
###MATCH_STATE 78 ( ) ( )
0.932706	# t_m1
0.064052	# t_d1
0.003242	# t_i0
0.003731	# Symbol A probability
0.958955	# Symbol C probability
0.003731	# Symbol G probability
0.033582	# Symbol U probability
###DELETE_STATE 78
0.076045	# t_m1
0.914522	# t_d1
0.009433	# t_i0
###INSERT_STATE 78
0.462021	# t_m1
0.046210	# t_d1
0.491768	# t_i0
0.250000	# Symbol A probability
0.250000	# Symbol C probability
0.250000	# Symbol G probability
0.250000	# Symbol U probability
###MATCH_STATE 79 ( ) ( )
0.967279	# t_m1
0.029269	# t_d1
0.003452	# t_i0
0.633065	# Symbol A probability
0.229839	# Symbol C probability
0.004032	# Symbol G probability
0.133065	# Symbol U probability
###DELETE_STATE 79
0.062904	# t_m1
0.929294	# t_d1
0.007803	# t_i0
###INSERT_STATE 79
0.462021	# t_m1
0.046210	# t_d1
0.491768	# t_i0
0.250000	# Symbol A probability
0.250000	# Symbol C probability
0.250000	# Symbol G probability
0.250000	# Symbol U probability
###MATCH_STATE 80 ( ) ( )
0.926429	# t_m1
0.070026	# t_d1
0.003544	# t_i0
0.020833	# Symbol A probability
0.004167	# Symbol C probability
0.970833	# Symbol G probability
0.004167	# Symbol U probability
###DELETE_STATE 80
0.058836	# t_m1
0.933865	# t_d1
0.007298	# t_i0
###INSERT_STATE 80
0.462021	# t_m1
0.046210	# t_d1
0.491768	# t_i0
0.250000	# Symbol A probability
0.250000	# Symbol C probability
0.250000	# Symbol G probability
0.250000	# Symbol U probability
###MATCH_STATE 81 ( ) ( )
0.906900	# t_m1
0.089302	# t_d1
0.003797	# t_i0
0.586364	# Symbol A probability
0.295455	# Symbol C probability
0.113636	# Symbol G probability
0.004545	# Symbol U probability
###DELETE_STATE 81
0.050649	# t_m1
0.943068	# t_d1
0.006283	# t_i0
###INSERT_STATE 81
0.462021	# t_m1
0.046210	# t_d1
0.491768	# t_i0
0.250000	# Symbol A probability
0.250000	# Symbol C probability
0.250000	# Symbol G probability
0.250000	# Symbol U probability
###MATCH_STATE 82 ( ) ( )
0.898178	# t_m1
0.097669	# t_d1
0.004153	# t_i0
0.045918	# Symbol A probability
0.005102	# Symbol C probability
0.760204	# Symbol G probability
0.188776	# Symbol U probability
###DELETE_STATE 82
0.043402	# t_m1
0.951214	# t_d1
0.005384	# t_i0
###INSERT_STATE 82
0.462021	# t_m1
0.046210	# t_d1
0.491768	# t_i0
0.250000	# Symbol A probability
0.250000	# Symbol C probability
0.250000	# Symbol G probability
0.250000	# Symbol U probability
###MATCH_STATE 83 ( ) ( )
0.835966	# t_m1
0.159452	# t_d1
0.004582	# t_i0
0.029070	# Symbol A probability
0.215116	# Symbol C probability
0.680233	# Symbol G probability
0.075581	# Symbol U probability
###DELETE_STATE 83
0.037969	# t_m1
0.957321	# t_d1
0.004710	# t_i0
###INSERT_STATE 83
0.462021	# t_m1
0.046210	# t_d1
0.491768	# t_i0
0.250000	# Symbol A probability
0.250000	# Symbol C probability
0.250000	# Symbol G probability
0.250000	# Symbol U probability
###MATCH_STATE 84 ( ) ( )
0.867035	# t_m1
0.127542	# t_d1
0.005423	# t_i0
0.007353	# Symbol A probability
0.007353	# Symbol C probability
0.977941	# Symbol G probability
0.007353	# Symbol U probability
###DELETE_STATE 84
0.031967	# t_m1
0.964068	# t_d1
0.003965	# t_i0
###INSERT_STATE 84
0.462021	# t_m1
0.046210	# t_d1
0.491768	# t_i0
0.250000	# Symbol A probability
0.250000	# Symbol C probability
0.250000	# Symbol G probability
0.250000	# Symbol U probability
###MATCH_STATE 85 ( ) ( )
0.778801	# t_m1
0.215020	# t_d1
0.006179	# t_i0
0.151786	# Symbol A probability
0.008929	# Symbol C probability
0.830357	# Symbol G probability
0.008929	# Symbol U probability
###DELETE_STATE 85
0.028919	# t_m1
0.967493	# t_d1
0.003587	# t_i0
###INSERT_STATE 85
0.462021	# t_m1
0.046210	# t_d1
0.491768	# t_i0
0.250000	# Symbol A probability
0.250000	# Symbol C probability
0.250000	# Symbol G probability
0.250000	# Symbol U probability
###MATCH_STATE 86 ( ) ( )
0.925948	# t_m1
0.066240	# t_d1
0.007813	# t_i0
0.065789	# Symbol A probability
0.013158	# Symbol C probability
0.907895	# Symbol G probability
0.013158	# Symbol U probability
###DELETE_STATE 86
0.025301	# t_m1
0.971560	# t_d1
0.003138	# t_i0
###INSERT_STATE 86
0.462021	# t_m1
0.046210	# t_d1
0.491768	# t_i0
0.250000	# Symbol A probability
0.250000	# Symbol C probability
0.250000	# Symbol G probability
0.250000	# Symbol U probability
###MATCH_STATE 87 ( ) ( )
0.827699	# t_m1
0.164000	# t_d1
0.008301	# t_i0
0.367647	# Symbol A probability
0.426471	# Symbol C probability
0.014706	# Symbol G probability
0.191176	# Symbol U probability
###DELETE_STATE 87
0.024617	# t_m1
0.972330	# t_d1
0.003054	# t_i0
###INSERT_STATE 87
0.462021	# t_m1
0.046210	# t_d1
0.491768	# t_i0
0.250000	# Symbol A probability
0.250000	# Symbol C probability
0.250000	# Symbol G probability
0.250000	# Symbol U probability
###MATCH_STATE 88 ( ) ( )
0.869800	# t_m1
0.120365	# t_d1
0.009835	# t_i0
0.104167	# Symbol A probability
0.104167	# Symbol C probability
0.687500	# Symbol G probability
0.104167	# Symbol U probability
###DELETE_STATE 88
0.023057	# t_m1
0.974083	# t_d1
0.002860	# t_i0
###INSERT_STATE 88
0.462021	# t_m1
0.046210	# t_d1
0.491768	# t_i0
0.250000	# Symbol A probability
0.250000	# Symbol C probability
0.250000	# Symbol G probability
0.250000	# Symbol U probability
###MATCH_STATE 89 ( ) ( )
0.652505	# t_m1
0.000000	# t_d1
0.347495	# t_i0
0.027778	# Symbol A probability
0.027778	# Symbol C probability
0.805556	# Symbol G probability
0.138889	# Symbol U probability
###DELETE_STATE 89
0.035230	# t_m1
0.000000	# t_d1
0.964770	# t_i0
###INSERT_STATE 89
0.094654	# t_m1
0.000000	# t_d1
0.905345	# t_i0
0.254986	# Symbol A probability
0.244007	# Symbol C probability
0.252882	# Symbol G probability
0.248124	# Symbol U probability
