# Supplementary material for: Riboswitch Detection Using Profile Hidden Markov Models
Source: BMC Bioinformatics. 2009 Oct 8;10:325. doi: 10.1186/1471-2105-10-325 (PMC2770071; doi:10.1186/1471-2105-10-325)
Supplement: Additional file 15 — profile Hidden Markov Model for Purine riboswitch family. Text file displaying profile Hidden Markov Model for Purine riboswitch family. [file 1471-2105-10-325-S15.TXT]

# HMM v1.7
88	# M -- length of model
4	# alphabet length
2	# alphabet type
ACGU	# alphabet
no	# Optional reference line annotation?
no	# Optional consensus structure annotation?
###MATCH_STATE 0 ( ) ( )
0.442932	# t_m1
0.121423	# t_d1
0.435645	# t_i0
0.250000	# Symbol A probability
0.250000	# Symbol C probability
0.250000	# Symbol G probability
0.250000	# Symbol U probability
###DELETE_STATE 0
0.000000	# t_m1
0.000000	# t_d1
0.000000	# t_i0
###INSERT_STATE 0
0.028923	# t_m1
0.118147	# t_d1
0.852930	# t_i0
0.252914	# Symbol A probability
0.248172	# Symbol C probability
0.247876	# Symbol G probability
0.251037	# Symbol U probability
###MATCH_STATE 1 ( ) ( )
0.967529	# t_m1
0.015892	# t_d1
0.016579	# t_i0
0.250000	# Symbol A probability
0.250000	# Symbol C probability
0.250000	# Symbol G probability
0.250000	# Symbol U probability
###DELETE_STATE 1
0.210179	# t_m1
0.779977	# t_d1
0.009844	# t_i0
###INSERT_STATE 1
0.462021	# t_m1
0.046210	# t_d1
0.491768	# t_i0
0.250000	# Symbol A probability
0.250000	# Symbol C probability
0.250000	# Symbol G probability
0.250000	# Symbol U probability
###MATCH_STATE 2 ( ) ( )
0.972644	# t_m1
0.013388	# t_d1
0.013967	# t_i0
0.812500	# Symbol A probability
0.062500	# Symbol C probability
0.062500	# Symbol G probability
0.062500	# Symbol U probability
###DELETE_STATE 2
0.191643	# t_m1
0.797031	# t_d1
0.011326	# t_i0
###INSERT_STATE 2
0.462021	# t_m1
0.046210	# t_d1
0.491768	# t_i0
0.250000	# Symbol A probability
0.250000	# Symbol C probability
0.250000	# Symbol G probability
0.250000	# Symbol U probability
###MATCH_STATE 3 ( ) ( )
0.975245	# t_m1
0.012116	# t_d1
0.012640	# t_i0
0.541667	# Symbol A probability
0.041667	# Symbol C probability
0.375000	# Symbol G probability
0.041667	# Symbol U probability
###DELETE_STATE 3
0.157253	# t_m1
0.830158	# t_d1
0.012589	# t_i0
###INSERT_STATE 3
0.462021	# t_m1
0.046210	# t_d1
0.491768	# t_i0
0.250000	# Symbol A probability
0.250000	# Symbol C probability
0.250000	# Symbol G probability
0.250000	# Symbol U probability
###MATCH_STATE 4 ( ) ( )
0.976368	# t_m1
0.011566	# t_d1
0.012066	# t_i0
0.892857	# Symbol A probability
0.035714	# Symbol C probability
0.035714	# Symbol G probability
0.035714	# Symbol U probability
###DELETE_STATE 4
0.225597	# t_m1
0.761070	# t_d1
0.013333	# t_i0
###INSERT_STATE 4
0.462021	# t_m1
0.046210	# t_d1
0.491768	# t_i0
0.250000	# Symbol A probability
0.250000	# Symbol C probability
0.250000	# Symbol G probability
0.250000	# Symbol U probability
###MATCH_STATE 5 ( ) ( )
0.978334	# t_m1
0.010604	# t_d1
0.011062	# t_i0
0.694444	# Symbol A probability
0.250000	# Symbol C probability
0.027778	# Symbol G probability
0.027778	# Symbol U probability
###DELETE_STATE 5
0.188845	# t_m1
0.796036	# t_d1
0.015118	# t_i0
###INSERT_STATE 5
0.462021	# t_m1
0.046210	# t_d1
0.491768	# t_i0
0.250000	# Symbol A probability
0.250000	# Symbol C probability
0.250000	# Symbol G probability
0.250000	# Symbol U probability
###MATCH_STATE 6 ( ) ( )
0.979199	# t_m1
0.010181	# t_d1
0.010621	# t_i0
0.325000	# Symbol A probability
0.225000	# Symbol C probability
0.025000	# Symbol G probability
0.425000	# Symbol U probability
###DELETE_STATE 6
0.202399	# t_m1
0.781397	# t_d1
0.016203	# t_i0
###INSERT_STATE 6
0.462021	# t_m1
0.046210	# t_d1
0.491768	# t_i0
0.250000	# Symbol A probability
0.250000	# Symbol C probability
0.250000	# Symbol G probability
0.250000	# Symbol U probability
###MATCH_STATE 7 ( ) ( )
0.979997	# t_m1
0.009790	# t_d1
0.010213	# t_i0
0.022727	# Symbol A probability
0.022727	# Symbol C probability
0.204545	# Symbol G probability
0.750000	# Symbol U probability
###DELETE_STATE 7
0.140726	# t_m1
0.841817	# t_d1
0.017456	# t_i0
###INSERT_STATE 7
0.462021	# t_m1
0.046210	# t_d1
0.491768	# t_i0
0.250000	# Symbol A probability
0.250000	# Symbol C probability
0.250000	# Symbol G probability
0.250000	# Symbol U probability
###MATCH_STATE 8 ( ) ( )
0.979997	# t_m1
0.009790	# t_d1
0.010213	# t_i0
0.113636	# Symbol A probability
0.386364	# Symbol C probability
0.113636	# Symbol G probability
0.386364	# Symbol U probability
###DELETE_STATE 8
0.218050	# t_m1
0.764494	# t_d1
0.017456	# t_i0
###INSERT_STATE 8
0.462021	# t_m1
0.046210	# t_d1
0.491768	# t_i0
0.250000	# Symbol A probability
0.250000	# Symbol C probability
0.250000	# Symbol G probability
0.250000	# Symbol U probability
###MATCH_STATE 9 ( ) ( )
0.980737	# t_m1
0.009428	# t_d1
0.009835	# t_i0
0.604167	# Symbol A probability
0.020833	# Symbol C probability
0.187500	# Symbol G probability
0.187500	# Symbol U probability
###DELETE_STATE 9
0.236323	# t_m1
0.744758	# t_d1
0.018919	# t_i0
###INSERT_STATE 9
0.462021	# t_m1
0.046210	# t_d1
0.491768	# t_i0
0.250000	# Symbol A probability
0.250000	# Symbol C probability
0.250000	# Symbol G probability
0.250000	# Symbol U probability
###MATCH_STATE 10 ( ) ( )
0.981424	# t_m1
0.009091	# t_d1
0.009485	# t_i0
0.865385	# Symbol A probability
0.019231	# Symbol C probability
0.096154	# Symbol G probability
0.019231	# Symbol U probability
###DELETE_STATE 10
0.349407	# t_m1
0.629943	# t_d1
0.020650	# t_i0
###INSERT_STATE 10
0.462021	# t_m1
0.046210	# t_d1
0.491768	# t_i0
0.250000	# Symbol A probability
0.250000	# Symbol C probability
0.250000	# Symbol G probability
0.250000	# Symbol U probability
###MATCH_STATE 11 ( ) ( )
0.982661	# t_m1
0.008486	# t_d1
0.008853	# t_i0
0.483333	# Symbol A probability
0.216667	# Symbol C probability
0.016667	# Symbol G probability
0.283333	# Symbol U probability
###DELETE_STATE 11
0.203742	# t_m1
0.770984	# t_d1
0.025273	# t_i0
###INSERT_STATE 11
0.462021	# t_m1
0.046210	# t_d1
0.491768	# t_i0
0.250000	# Symbol A probability
0.250000	# Symbol C probability
0.250000	# Symbol G probability
0.250000	# Symbol U probability
###MATCH_STATE 12 ( ) ( )
0.982661	# t_m1
0.008486	# t_d1
0.008853	# t_i0
0.683333	# Symbol A probability
0.016667	# Symbol C probability
0.150000	# Symbol G probability
0.150000	# Symbol U probability
###DELETE_STATE 12
0.315690	# t_m1
0.659036	# t_d1
0.025273	# t_i0
###INSERT_STATE 12
0.462021	# t_m1
0.046210	# t_d1
0.491768	# t_i0
0.250000	# Symbol A probability
0.250000	# Symbol C probability
0.250000	# Symbol G probability
0.250000	# Symbol U probability
###MATCH_STATE 13 ( ) ( )
0.983219	# t_m1
0.008213	# t_d1
0.008568	# t_i0
0.640625	# Symbol A probability
0.203125	# Symbol C probability
0.015625	# Symbol G probability
0.140625	# Symbol U probability
###DELETE_STATE 13
0.229426	# t_m1
0.742115	# t_d1
0.028459	# t_i0
###INSERT_STATE 13
0.462021	# t_m1
0.046210	# t_d1
0.491768	# t_i0
0.250000	# Symbol A probability
0.250000	# Symbol C probability
0.250000	# Symbol G probability
0.250000	# Symbol U probability
###MATCH_STATE 14 ( ) ( )
0.983219	# t_m1
0.008213	# t_d1
0.008568	# t_i0
0.328125	# Symbol A probability
0.203125	# Symbol C probability
0.015625	# Symbol G probability
0.453125	# Symbol U probability
###DELETE_STATE 14
0.229426	# t_m1
0.742115	# t_d1
0.028459	# t_i0
###INSERT_STATE 14
0.462021	# t_m1
0.046210	# t_d1
0.491768	# t_i0
0.250000	# Symbol A probability
0.250000	# Symbol C probability
0.250000	# Symbol G probability
0.250000	# Symbol U probability
###MATCH_STATE 15 ( ) ( )
0.983219	# t_m1
0.008213	# t_d1
0.008568	# t_i0
0.203125	# Symbol A probability
0.140625	# Symbol C probability
0.578125	# Symbol G probability
0.078125	# Symbol U probability
###DELETE_STATE 15
0.229426	# t_m1
0.742115	# t_d1
0.028459	# t_i0
###INSERT_STATE 15
0.462021	# t_m1
0.046210	# t_d1
0.491768	# t_i0
0.250000	# Symbol A probability
0.250000	# Symbol C probability
0.250000	# Symbol G probability
0.250000	# Symbol U probability
###MATCH_STATE 16 ( ) ( )
0.983219	# t_m1
0.008213	# t_d1
0.008568	# t_i0
0.765625	# Symbol A probability
0.015625	# Symbol C probability
0.015625	# Symbol G probability
0.203125	# Symbol U probability
###DELETE_STATE 16
0.229426	# t_m1
0.742115	# t_d1
0.028459	# t_i0
###INSERT_STATE 16
0.462021	# t_m1
0.046210	# t_d1
0.491768	# t_i0
0.250000	# Symbol A probability
0.250000	# Symbol C probability
0.250000	# Symbol G probability
0.250000	# Symbol U probability
###MATCH_STATE 17 ( ) ( )
0.983219	# t_m1
0.008213	# t_d1
0.008568	# t_i0
0.328125	# Symbol A probability
0.265625	# Symbol C probability
0.015625	# Symbol G probability
0.390625	# Symbol U probability
###DELETE_STATE 17
0.481547	# t_m1
0.489994	# t_d1
0.028459	# t_i0
###INSERT_STATE 17
0.462021	# t_m1
0.046210	# t_d1
0.491768	# t_i0
0.250000	# Symbol A probability
0.250000	# Symbol C probability
0.250000	# Symbol G probability
0.250000	# Symbol U probability
###MATCH_STATE 18 ( ) ( )
0.984235	# t_m1
0.007716	# t_d1
0.008049	# t_i0
0.236111	# Symbol A probability
0.069444	# Symbol C probability
0.180556	# Symbol G probability
0.513889	# Symbol U probability
###DELETE_STATE 18
0.306769	# t_m1
0.655178	# t_d1
0.038053	# t_i0
###INSERT_STATE 18
0.462021	# t_m1
0.046210	# t_d1
0.491768	# t_i0
0.250000	# Symbol A probability
0.250000	# Symbol C probability
0.250000	# Symbol G probability
0.250000	# Symbol U probability
###MATCH_STATE 19 ( ) ( )
0.984235	# t_m1
0.007716	# t_d1
0.008049	# t_i0
0.180556	# Symbol A probability
0.180556	# Symbol C probability
0.180556	# Symbol G probability
0.458333	# Symbol U probability
###DELETE_STATE 19
0.475326	# t_m1
0.486621	# t_d1
0.038053	# t_i0
###INSERT_STATE 19
0.462021	# t_m1
0.046210	# t_d1
0.491768	# t_i0
0.250000	# Symbol A probability
0.250000	# Symbol C probability
0.250000	# Symbol G probability
0.250000	# Symbol U probability
###MATCH_STATE 20 ( ) ( )
0.984698	# t_m1
0.007489	# t_d1
0.007813	# t_i0
0.750000	# Symbol A probability
0.118421	# Symbol C probability
0.013158	# Symbol G probability
0.118421	# Symbol U probability
###DELETE_STATE 20
0.571688	# t_m1
0.382545	# t_d1
0.045768	# t_i0
###INSERT_STATE 20
0.462021	# t_m1
0.046210	# t_d1
0.491768	# t_i0
0.250000	# Symbol A probability
0.250000	# Symbol C probability
0.250000	# Symbol G probability
0.250000	# Symbol U probability
###MATCH_STATE 21 ( ) ( )
0.985135	# t_m1
0.007275	# t_d1
0.007590	# t_i0
0.012500	# Symbol A probability
0.812500	# Symbol C probability
0.062500	# Symbol G probability
0.112500	# Symbol U probability
###DELETE_STATE 21
0.462778	# t_m1
0.479817	# t_d1
0.057405	# t_i0
###INSERT_STATE 21
0.462021	# t_m1
0.046210	# t_d1
0.491768	# t_i0
0.250000	# Symbol A probability
0.250000	# Symbol C probability
0.250000	# Symbol G probability
0.250000	# Symbol U probability
###MATCH_STATE 22 ( ) ( )
0.985135	# t_m1
0.007275	# t_d1
0.007590	# t_i0
0.012500	# Symbol A probability
0.062500	# Symbol C probability
0.012500	# Symbol G probability
0.912500	# Symbol U probability
###DELETE_STATE 22
0.462778	# t_m1
0.479817	# t_d1
0.057405	# t_i0
###INSERT_STATE 22
0.462021	# t_m1
0.046210	# t_d1
0.491768	# t_i0
0.250000	# Symbol A probability
0.250000	# Symbol C probability
0.250000	# Symbol G probability
0.250000	# Symbol U probability
###MATCH_STATE 23 ( ) ( )
0.985135	# t_m1
0.007275	# t_d1
0.007590	# t_i0
0.012500	# Symbol A probability
0.612500	# Symbol C probability
0.012500	# Symbol G probability
0.362500	# Symbol U probability
###DELETE_STATE 23
0.462778	# t_m1
0.479817	# t_d1
0.057405	# t_i0
###INSERT_STATE 23
0.462021	# t_m1
0.046210	# t_d1
0.491768	# t_i0
0.250000	# Symbol A probability
0.250000	# Symbol C probability
0.250000	# Symbol G probability
0.250000	# Symbol U probability
###MATCH_STATE 24 ( ) ( )
0.985135	# t_m1
0.007275	# t_d1
0.007590	# t_i0
0.562500	# Symbol A probability
0.012500	# Symbol C probability
0.412500	# Symbol G probability
0.012500	# Symbol U probability
###DELETE_STATE 24
0.462778	# t_m1
0.479817	# t_d1
0.057405	# t_i0
###INSERT_STATE 24
0.462021	# t_m1
0.046210	# t_d1
0.491768	# t_i0
0.250000	# Symbol A probability
0.250000	# Symbol C probability
0.250000	# Symbol G probability
0.250000	# Symbol U probability
###MATCH_STATE 25 ( ) ( )
0.985135	# t_m1
0.007275	# t_d1
0.007590	# t_i0
0.012500	# Symbol A probability
0.012500	# Symbol C probability
0.012500	# Symbol G probability
0.962500	# Symbol U probability
###DELETE_STATE 25
0.462778	# t_m1
0.479817	# t_d1
0.057405	# t_i0
###INSERT_STATE 25
0.462021	# t_m1
0.046210	# t_d1
0.491768	# t_i0
0.250000	# Symbol A probability
0.250000	# Symbol C probability
0.250000	# Symbol G probability
0.250000	# Symbol U probability
###MATCH_STATE 26 ( ) ( )
0.985135	# t_m1
0.007275	# t_d1
0.007590	# t_i0
0.762500	# Symbol A probability
0.012500	# Symbol C probability
0.012500	# Symbol G probability
0.212500	# Symbol U probability
###DELETE_STATE 26
0.462778	# t_m1
0.479817	# t_d1
0.057405	# t_i0
###INSERT_STATE 26
0.462021	# t_m1
0.046210	# t_d1
0.491768	# t_i0
0.250000	# Symbol A probability
0.250000	# Symbol C probability
0.250000	# Symbol G probability
0.250000	# Symbol U probability
###MATCH_STATE 27 ( ) ( )
0.985135	# t_m1
0.007275	# t_d1
0.007590	# t_i0
0.012500	# Symbol A probability
0.012500	# Symbol C probability
0.012500	# Symbol G probability
0.962500	# Symbol U probability
###DELETE_STATE 27
0.462778	# t_m1
0.479817	# t_d1
0.057405	# t_i0
###INSERT_STATE 27
0.462021	# t_m1
0.046210	# t_d1
0.491768	# t_i0
0.250000	# Symbol A probability
0.250000	# Symbol C probability
0.250000	# Symbol G probability
0.250000	# Symbol U probability
###MATCH_STATE 28 ( ) ( )
0.985135	# t_m1
0.007275	# t_d1
0.007590	# t_i0
0.962500	# Symbol A probability
0.012500	# Symbol C probability
0.012500	# Symbol G probability
0.012500	# Symbol U probability
###DELETE_STATE 28
0.462778	# t_m1
0.479817	# t_d1
0.057405	# t_i0
###INSERT_STATE 28
0.462021	# t_m1
0.046210	# t_d1
0.491768	# t_i0
0.250000	# Symbol A probability
0.250000	# Symbol C probability
0.250000	# Symbol G probability
0.250000	# Symbol U probability
###MATCH_STATE 29 ( ) ( )
0.985135	# t_m1
0.007275	# t_d1
0.007590	# t_i0
0.512500	# Symbol A probability
0.062500	# Symbol C probability
0.012500	# Symbol G probability
0.412500	# Symbol U probability
###DELETE_STATE 29
0.462778	# t_m1
0.479817	# t_d1
0.057405	# t_i0
###INSERT_STATE 29
0.462021	# t_m1
0.046210	# t_d1
0.491768	# t_i0
0.250000	# Symbol A probability
0.250000	# Symbol C probability
0.250000	# Symbol G probability
0.250000	# Symbol U probability
###MATCH_STATE 30 ( ) ( )
0.985135	# t_m1
0.007275	# t_d1
0.007590	# t_i0
0.112500	# Symbol A probability
0.112500	# Symbol C probability
0.312500	# Symbol G probability
0.462500	# Symbol U probability
###DELETE_STATE 30
0.462778	# t_m1
0.479817	# t_d1
0.057405	# t_i0
###INSERT_STATE 30
0.462021	# t_m1
0.046210	# t_d1
0.491768	# t_i0
0.250000	# Symbol A probability
0.250000	# Symbol C probability
0.250000	# Symbol G probability
0.250000	# Symbol U probability
###MATCH_STATE 31 ( ) ( )
0.642691	# t_m1
0.007275	# t_d1
0.350034	# t_i0
0.112500	# Symbol A probability
0.712500	# Symbol C probability
0.012500	# Symbol G probability
0.162500	# Symbol U probability
###DELETE_STATE 31
0.462778	# t_m1
0.479817	# t_d1
0.057405	# t_i0
###INSERT_STATE 31
0.782449	# t_m1
0.018687	# t_d1
0.198864	# t_i0
0.249700	# Symbol A probability
0.249900	# Symbol C probability
0.250100	# Symbol G probability
0.250300	# Symbol U probability
###MATCH_STATE 32 ( ) ( )
0.985135	# t_m1
0.007275	# t_d1
0.007590	# t_i0
0.062500	# Symbol A probability
0.612500	# Symbol C probability
0.012500	# Symbol G probability
0.312500	# Symbol U probability
###DELETE_STATE 32
0.462778	# t_m1
0.479817	# t_d1
0.057405	# t_i0
###INSERT_STATE 32
0.462021	# t_m1
0.046210	# t_d1
0.491768	# t_i0
0.250000	# Symbol A probability
0.250000	# Symbol C probability
0.250000	# Symbol G probability
0.250000	# Symbol U probability
###MATCH_STATE 33 ( ) ( )
0.985135	# t_m1
0.007275	# t_d1
0.007590	# t_i0
0.262500	# Symbol A probability
0.112500	# Symbol C probability
0.512500	# Symbol G probability
0.112500	# Symbol U probability
###DELETE_STATE 33
0.462778	# t_m1
0.479817	# t_d1
0.057405	# t_i0
###INSERT_STATE 33
0.462021	# t_m1
0.046210	# t_d1
0.491768	# t_i0
0.250000	# Symbol A probability
0.250000	# Symbol C probability
0.250000	# Symbol G probability
0.250000	# Symbol U probability
###MATCH_STATE 34 ( ) ( )
0.985135	# t_m1
0.007275	# t_d1
0.007590	# t_i0
0.362500	# Symbol A probability
0.012500	# Symbol C probability
0.362500	# Symbol G probability
0.262500	# Symbol U probability
###DELETE_STATE 34
0.462778	# t_m1
0.479817	# t_d1
0.057405	# t_i0
###INSERT_STATE 34
0.462021	# t_m1
0.046210	# t_d1
0.491768	# t_i0
0.250000	# Symbol A probability
0.250000	# Symbol C probability
0.250000	# Symbol G probability
0.250000	# Symbol U probability
###MATCH_STATE 35 ( ) ( )
0.985135	# t_m1
0.007275	# t_d1
0.007590	# t_i0
0.062500	# Symbol A probability
0.062500	# Symbol C probability
0.562500	# Symbol G probability
0.312500	# Symbol U probability
###DELETE_STATE 35
0.462778	# t_m1
0.479817	# t_d1
0.057405	# t_i0
###INSERT_STATE 35
0.462021	# t_m1
0.046210	# t_d1
0.491768	# t_i0
0.250000	# Symbol A probability
0.250000	# Symbol C probability
0.250000	# Symbol G probability
0.250000	# Symbol U probability
###MATCH_STATE 36 ( ) ( )
0.985135	# t_m1
0.007275	# t_d1
0.007590	# t_i0
0.712500	# Symbol A probability
0.012500	# Symbol C probability
0.262500	# Symbol G probability
0.012500	# Symbol U probability
###DELETE_STATE 36
0.462778	# t_m1
0.479817	# t_d1
0.057405	# t_i0
###INSERT_STATE 36
0.462021	# t_m1
0.046210	# t_d1
0.491768	# t_i0
0.250000	# Symbol A probability
0.250000	# Symbol C probability
0.250000	# Symbol G probability
0.250000	# Symbol U probability
###MATCH_STATE 37 ( ) ( )
0.985135	# t_m1
0.007275	# t_d1
0.007590	# t_i0
0.962500	# Symbol A probability
0.012500	# Symbol C probability
0.012500	# Symbol G probability
0.012500	# Symbol U probability
###DELETE_STATE 37
0.462778	# t_m1
0.479817	# t_d1
0.057405	# t_i0
###INSERT_STATE 37
0.462021	# t_m1
0.046210	# t_d1
0.491768	# t_i0
0.250000	# Symbol A probability
0.250000	# Symbol C probability
0.250000	# Symbol G probability
0.250000	# Symbol U probability
###MATCH_STATE 38 ( ) ( )
0.870987	# t_m1
0.121423	# t_d1
0.007590	# t_i0
0.012500	# Symbol A probability
0.012500	# Symbol C probability
0.012500	# Symbol G probability
0.962500	# Symbol U probability
###DELETE_STATE 38
0.462778	# t_m1
0.479817	# t_d1
0.057405	# t_i0
###INSERT_STATE 38
0.462021	# t_m1
0.046210	# t_d1
0.491768	# t_i0
0.250000	# Symbol A probability
0.250000	# Symbol C probability
0.250000	# Symbol G probability
0.250000	# Symbol U probability
###MATCH_STATE 39 ( ) ( )
0.983219	# t_m1
0.008213	# t_d1
0.008568	# t_i0
0.953125	# Symbol A probability
0.015625	# Symbol C probability
0.015625	# Symbol G probability
0.015625	# Symbol U probability
###DELETE_STATE 39
0.733667	# t_m1
0.237874	# t_d1
0.028459	# t_i0
###INSERT_STATE 39
0.462021	# t_m1
0.046210	# t_d1
0.491768	# t_i0
0.250000	# Symbol A probability
0.250000	# Symbol C probability
0.250000	# Symbol G probability
0.250000	# Symbol U probability
###MATCH_STATE 40 ( ) ( )
0.985135	# t_m1
0.007275	# t_d1
0.007590	# t_i0
0.062500	# Symbol A probability
0.062500	# Symbol C probability
0.012500	# Symbol G probability
0.862500	# Symbol U probability
###DELETE_STATE 40
0.462778	# t_m1
0.479817	# t_d1
0.057405	# t_i0
###INSERT_STATE 40
0.462021	# t_m1
0.046210	# t_d1
0.491768	# t_i0
0.250000	# Symbol A probability
0.250000	# Symbol C probability
0.250000	# Symbol G probability
0.250000	# Symbol U probability
###MATCH_STATE 41 ( ) ( )
0.985135	# t_m1
0.007275	# t_d1
0.007590	# t_i0
0.012500	# Symbol A probability
0.012500	# Symbol C probability
0.962500	# Symbol G probability
0.012500	# Symbol U probability
###DELETE_STATE 41
0.462778	# t_m1
0.479817	# t_d1
0.057405	# t_i0
###INSERT_STATE 41
0.462021	# t_m1
0.046210	# t_d1
0.491768	# t_i0
0.250000	# Symbol A probability
0.250000	# Symbol C probability
0.250000	# Symbol G probability
0.250000	# Symbol U probability
###MATCH_STATE 42 ( ) ( )
0.985135	# t_m1
0.007275	# t_d1
0.007590	# t_i0
0.012500	# Symbol A probability
0.012500	# Symbol C probability
0.962500	# Symbol G probability
0.012500	# Symbol U probability
###DELETE_STATE 42
0.462778	# t_m1
0.479817	# t_d1
0.057405	# t_i0
###INSERT_STATE 42
0.462021	# t_m1
0.046210	# t_d1
0.491768	# t_i0
0.250000	# Symbol A probability
0.250000	# Symbol C probability
0.250000	# Symbol G probability
0.250000	# Symbol U probability
###MATCH_STATE 43 ( ) ( )
0.985135	# t_m1
0.007275	# t_d1
0.007590	# t_i0
0.062500	# Symbol A probability
0.562500	# Symbol C probability
0.062500	# Symbol G probability
0.312500	# Symbol U probability
###DELETE_STATE 43
0.462778	# t_m1
0.479817	# t_d1
0.057405	# t_i0
###INSERT_STATE 43
0.462021	# t_m1
0.046210	# t_d1
0.491768	# t_i0
0.250000	# Symbol A probability
0.250000	# Symbol C probability
0.250000	# Symbol G probability
0.250000	# Symbol U probability
###MATCH_STATE 44 ( ) ( )
0.985135	# t_m1
0.007275	# t_d1
0.007590	# t_i0
0.212500	# Symbol A probability
0.312500	# Symbol C probability
0.062500	# Symbol G probability
0.412500	# Symbol U probability
###DELETE_STATE 44
0.462778	# t_m1
0.479817	# t_d1
0.057405	# t_i0
###INSERT_STATE 44
0.462021	# t_m1
0.046210	# t_d1
0.491768	# t_i0
0.250000	# Symbol A probability
0.250000	# Symbol C probability
0.250000	# Symbol G probability
0.250000	# Symbol U probability
###MATCH_STATE 45 ( ) ( )
0.956598	# t_m1
0.007275	# t_d1
0.036127	# t_i0
0.012500	# Symbol A probability
0.412500	# Symbol C probability
0.212500	# Symbol G probability
0.362500	# Symbol U probability
###DELETE_STATE 45
0.462778	# t_m1
0.479817	# t_d1
0.057405	# t_i0
###INSERT_STATE 45
0.520835	# t_m1
0.041159	# t_d1
0.438007	# t_i0
0.249975	# Symbol A probability
0.249975	# Symbol C probability
0.249975	# Symbol G probability
0.250075	# Symbol U probability
###MATCH_STATE 46 ( ) ( )
0.813913	# t_m1
0.178497	# t_d1
0.007590	# t_i0
0.312500	# Symbol A probability
0.012500	# Symbol C probability
0.662500	# Symbol G probability
0.012500	# Symbol U probability
###DELETE_STATE 46
0.462778	# t_m1
0.479817	# t_d1
0.057405	# t_i0
###INSERT_STATE 46
0.462021	# t_m1
0.046210	# t_d1
0.491768	# t_i0
0.250000	# Symbol A probability
0.250000	# Symbol C probability
0.250000	# Symbol G probability
0.250000	# Symbol U probability
###MATCH_STATE 47 ( ) ( )
0.982064	# t_m1
0.008778	# t_d1
0.009158	# t_i0
0.232143	# Symbol A probability
0.303571	# Symbol C probability
0.303571	# Symbol G probability
0.160714	# Symbol U probability
###DELETE_STATE 47
0.787295	# t_m1
0.189977	# t_d1
0.022729	# t_i0
###INSERT_STATE 47
0.462021	# t_m1
0.046210	# t_d1
0.491768	# t_i0
0.250000	# Symbol A probability
0.250000	# Symbol C probability
0.250000	# Symbol G probability
0.250000	# Symbol U probability
###MATCH_STATE 48 ( ) ( )
0.985135	# t_m1
0.007275	# t_d1
0.007590	# t_i0
0.362500	# Symbol A probability
0.012500	# Symbol C probability
0.512500	# Symbol G probability
0.112500	# Symbol U probability
###DELETE_STATE 48
0.462778	# t_m1
0.479817	# t_d1
0.057405	# t_i0
###INSERT_STATE 48
0.462021	# t_m1
0.046210	# t_d1
0.491768	# t_i0
0.250000	# Symbol A probability
0.250000	# Symbol C probability
0.250000	# Symbol G probability
0.250000	# Symbol U probability
###MATCH_STATE 49 ( ) ( )
0.985135	# t_m1
0.007275	# t_d1
0.007590	# t_i0
0.512500	# Symbol A probability
0.312500	# Symbol C probability
0.062500	# Symbol G probability
0.112500	# Symbol U probability
###DELETE_STATE 49
0.462778	# t_m1
0.479817	# t_d1
0.057405	# t_i0
###INSERT_STATE 49
0.462021	# t_m1
0.046210	# t_d1
0.491768	# t_i0
0.250000	# Symbol A probability
0.250000	# Symbol C probability
0.250000	# Symbol G probability
0.250000	# Symbol U probability
###MATCH_STATE 50 ( ) ( )
0.985135	# t_m1
0.007275	# t_d1
0.007590	# t_i0
0.012500	# Symbol A probability
0.012500	# Symbol C probability
0.962500	# Symbol G probability
0.012500	# Symbol U probability
###DELETE_STATE 50
0.462778	# t_m1
0.479817	# t_d1
0.057405	# t_i0
###INSERT_STATE 50
0.462021	# t_m1
0.046210	# t_d1
0.491768	# t_i0
0.250000	# Symbol A probability
0.250000	# Symbol C probability
0.250000	# Symbol G probability
0.250000	# Symbol U probability
###MATCH_STATE 51 ( ) ( )
0.985135	# t_m1
0.007275	# t_d1
0.007590	# t_i0
0.012500	# Symbol A probability
0.012500	# Symbol C probability
0.012500	# Symbol G probability
0.962500	# Symbol U probability
###DELETE_STATE 51
0.462778	# t_m1
0.479817	# t_d1
0.057405	# t_i0
###INSERT_STATE 51
0.462021	# t_m1
0.046210	# t_d1
0.491768	# t_i0
0.250000	# Symbol A probability
0.250000	# Symbol C probability
0.250000	# Symbol G probability
0.250000	# Symbol U probability
###MATCH_STATE 52 ( ) ( )
0.985135	# t_m1
0.007275	# t_d1
0.007590	# t_i0
0.062500	# Symbol A probability
0.312500	# Symbol C probability
0.062500	# Symbol G probability
0.562500	# Symbol U probability
###DELETE_STATE 52
0.462778	# t_m1
0.479817	# t_d1
0.057405	# t_i0
###INSERT_STATE 52
0.462021	# t_m1
0.046210	# t_d1
0.491768	# t_i0
0.250000	# Symbol A probability
0.250000	# Symbol C probability
0.250000	# Symbol G probability
0.250000	# Symbol U probability
###MATCH_STATE 53 ( ) ( )
0.985135	# t_m1
0.007275	# t_d1
0.007590	# t_i0
0.012500	# Symbol A probability
0.012500	# Symbol C probability
0.012500	# Symbol G probability
0.962500	# Symbol U probability
###DELETE_STATE 53
0.462778	# t_m1
0.479817	# t_d1
0.057405	# t_i0
###INSERT_STATE 53
0.462021	# t_m1
0.046210	# t_d1
0.491768	# t_i0
0.250000	# Symbol A probability
0.250000	# Symbol C probability
0.250000	# Symbol G probability
0.250000	# Symbol U probability
###MATCH_STATE 54 ( ) ( )
0.985135	# t_m1
0.007275	# t_d1
0.007590	# t_i0
0.012500	# Symbol A probability
0.962500	# Symbol C probability
0.012500	# Symbol G probability
0.012500	# Symbol U probability
###DELETE_STATE 54
0.462778	# t_m1
0.479817	# t_d1
0.057405	# t_i0
###INSERT_STATE 54
0.462021	# t_m1
0.046210	# t_d1
0.491768	# t_i0
0.250000	# Symbol A probability
0.250000	# Symbol C probability
0.250000	# Symbol G probability
0.250000	# Symbol U probability
###MATCH_STATE 55 ( ) ( )
0.985135	# t_m1
0.007275	# t_d1
0.007590	# t_i0
0.012500	# Symbol A probability
0.012500	# Symbol C probability
0.012500	# Symbol G probability
0.962500	# Symbol U probability
###DELETE_STATE 55
0.462778	# t_m1
0.479817	# t_d1
0.057405	# t_i0
###INSERT_STATE 55
0.462021	# t_m1
0.046210	# t_d1
0.491768	# t_i0
0.250000	# Symbol A probability
0.250000	# Symbol C probability
0.250000	# Symbol G probability
0.250000	# Symbol U probability
###MATCH_STATE 56 ( ) ( )
0.985135	# t_m1
0.007275	# t_d1
0.007590	# t_i0
0.962500	# Symbol A probability
0.012500	# Symbol C probability
0.012500	# Symbol G probability
0.012500	# Symbol U probability
###DELETE_STATE 56
0.462778	# t_m1
0.479817	# t_d1
0.057405	# t_i0
###INSERT_STATE 56
0.462021	# t_m1
0.046210	# t_d1
0.491768	# t_i0
0.250000	# Symbol A probability
0.250000	# Symbol C probability
0.250000	# Symbol G probability
0.250000	# Symbol U probability
###MATCH_STATE 57 ( ) ( )
0.985135	# t_m1
0.007275	# t_d1
0.007590	# t_i0
0.012500	# Symbol A probability
0.962500	# Symbol C probability
0.012500	# Symbol G probability
0.012500	# Symbol U probability
###DELETE_STATE 57
0.462778	# t_m1
0.479817	# t_d1
0.057405	# t_i0
###INSERT_STATE 57
0.462021	# t_m1
0.046210	# t_d1
0.491768	# t_i0
0.250000	# Symbol A probability
0.250000	# Symbol C probability
0.250000	# Symbol G probability
0.250000	# Symbol U probability
###MATCH_STATE 58 ( ) ( )
0.985135	# t_m1
0.007275	# t_d1
0.007590	# t_i0
0.212500	# Symbol A probability
0.762500	# Symbol C probability
0.012500	# Symbol G probability
0.012500	# Symbol U probability
###DELETE_STATE 58
0.462778	# t_m1
0.479817	# t_d1
0.057405	# t_i0
###INSERT_STATE 58
0.462021	# t_m1
0.046210	# t_d1
0.491768	# t_i0
0.250000	# Symbol A probability
0.250000	# Symbol C probability
0.250000	# Symbol G probability
0.250000	# Symbol U probability
###MATCH_STATE 59 ( ) ( )
0.985135	# t_m1
0.007275	# t_d1
0.007590	# t_i0
0.512500	# Symbol A probability
0.062500	# Symbol C probability
0.212500	# Symbol G probability
0.212500	# Symbol U probability
###DELETE_STATE 59
0.462778	# t_m1
0.479817	# t_d1
0.057405	# t_i0
###INSERT_STATE 59
0.462021	# t_m1
0.046210	# t_d1
0.491768	# t_i0
0.250000	# Symbol A probability
0.250000	# Symbol C probability
0.250000	# Symbol G probability
0.250000	# Symbol U probability
###MATCH_STATE 60 ( ) ( )
0.985135	# t_m1
0.007275	# t_d1
0.007590	# t_i0
0.212500	# Symbol A probability
0.062500	# Symbol C probability
0.662500	# Symbol G probability
0.062500	# Symbol U probability
###DELETE_STATE 60
0.462778	# t_m1
0.479817	# t_d1
0.057405	# t_i0
###INSERT_STATE 60
0.462021	# t_m1
0.046210	# t_d1
0.491768	# t_i0
0.250000	# Symbol A probability
0.250000	# Symbol C probability
0.250000	# Symbol G probability
0.250000	# Symbol U probability
###MATCH_STATE 61 ( ) ( )
0.985135	# t_m1
0.007275	# t_d1
0.007590	# t_i0
0.262500	# Symbol A probability
0.112500	# Symbol C probability
0.612500	# Symbol G probability
0.012500	# Symbol U probability
###DELETE_STATE 61
0.462778	# t_m1
0.479817	# t_d1
0.057405	# t_i0
###INSERT_STATE 61
0.462021	# t_m1
0.046210	# t_d1
0.491768	# t_i0
0.250000	# Symbol A probability
0.250000	# Symbol C probability
0.250000	# Symbol G probability
0.250000	# Symbol U probability
###MATCH_STATE 62 ( ) ( )
0.728302	# t_m1
0.007275	# t_d1
0.264423	# t_i0
0.212500	# Symbol A probability
0.462500	# Symbol C probability
0.012500	# Symbol G probability
0.312500	# Symbol U probability
###DELETE_STATE 62
0.462778	# t_m1
0.479817	# t_d1
0.057405	# t_i0
###INSERT_STATE 62
0.744388	# t_m1
0.021956	# t_d1
0.233656	# t_i0
0.250175	# Symbol A probability
0.249875	# Symbol C probability
0.249875	# Symbol G probability
0.250075	# Symbol U probability
###MATCH_STATE 63 ( ) ( )
0.985135	# t_m1
0.007275	# t_d1
0.007590	# t_i0
0.662500	# Symbol A probability
0.012500	# Symbol C probability
0.312500	# Symbol G probability
0.012500	# Symbol U probability
###DELETE_STATE 63
0.462778	# t_m1
0.479817	# t_d1
0.057405	# t_i0
###INSERT_STATE 63
0.462021	# t_m1
0.046210	# t_d1
0.491768	# t_i0
0.250000	# Symbol A probability
0.250000	# Symbol C probability
0.250000	# Symbol G probability
0.250000	# Symbol U probability
###MATCH_STATE 64 ( ) ( )
0.985135	# t_m1
0.007275	# t_d1
0.007590	# t_i0
0.012500	# Symbol A probability
0.962500	# Symbol C probability
0.012500	# Symbol G probability
0.012500	# Symbol U probability
###DELETE_STATE 64
0.462778	# t_m1
0.479817	# t_d1
0.057405	# t_i0
###INSERT_STATE 64
0.462021	# t_m1
0.046210	# t_d1
0.491768	# t_i0
0.250000	# Symbol A probability
0.250000	# Symbol C probability
0.250000	# Symbol G probability
0.250000	# Symbol U probability
###MATCH_STATE 65 ( ) ( )
0.985135	# t_m1
0.007275	# t_d1
0.007590	# t_i0
0.012500	# Symbol A probability
0.962500	# Symbol C probability
0.012500	# Symbol G probability
0.012500	# Symbol U probability
###DELETE_STATE 65
0.462778	# t_m1
0.479817	# t_d1
0.057405	# t_i0
###INSERT_STATE 65
0.462021	# t_m1
0.046210	# t_d1
0.491768	# t_i0
0.250000	# Symbol A probability
0.250000	# Symbol C probability
0.250000	# Symbol G probability
0.250000	# Symbol U probability
###MATCH_STATE 66 ( ) ( )
0.985135	# t_m1
0.007275	# t_d1
0.007590	# t_i0
0.112500	# Symbol A probability
0.012500	# Symbol C probability
0.662500	# Symbol G probability
0.212500	# Symbol U probability
###DELETE_STATE 66
0.462778	# t_m1
0.479817	# t_d1
0.057405	# t_i0
###INSERT_STATE 66
0.462021	# t_m1
0.046210	# t_d1
0.491768	# t_i0
0.250000	# Symbol A probability
0.250000	# Symbol C probability
0.250000	# Symbol G probability
0.250000	# Symbol U probability
###MATCH_STATE 67 ( ) ( )
0.985135	# t_m1
0.007275	# t_d1
0.007590	# t_i0
0.012500	# Symbol A probability
0.012500	# Symbol C probability
0.062500	# Symbol G probability
0.912500	# Symbol U probability
###DELETE_STATE 67
0.462778	# t_m1
0.479817	# t_d1
0.057405	# t_i0
###INSERT_STATE 67
0.462021	# t_m1
0.046210	# t_d1
0.491768	# t_i0
0.250000	# Symbol A probability
0.250000	# Symbol C probability
0.250000	# Symbol G probability
0.250000	# Symbol U probability
###MATCH_STATE 68 ( ) ( )
0.985135	# t_m1
0.007275	# t_d1
0.007590	# t_i0
0.962500	# Symbol A probability
0.012500	# Symbol C probability
0.012500	# Symbol G probability
0.012500	# Symbol U probability
###DELETE_STATE 68
0.462778	# t_m1
0.479817	# t_d1
0.057405	# t_i0
###INSERT_STATE 68
0.462021	# t_m1
0.046210	# t_d1
0.491768	# t_i0
0.250000	# Symbol A probability
0.250000	# Symbol C probability
0.250000	# Symbol G probability
0.250000	# Symbol U probability
###MATCH_STATE 69 ( ) ( )
0.899524	# t_m1
0.092886	# t_d1
0.007590	# t_i0
0.962500	# Symbol A probability
0.012500	# Symbol C probability
0.012500	# Symbol G probability
0.012500	# Symbol U probability
###DELETE_STATE 69
0.462778	# t_m1
0.479817	# t_d1
0.057405	# t_i0
###INSERT_STATE 69
0.462021	# t_m1
0.046210	# t_d1
0.491768	# t_i0
0.250000	# Symbol A probability
0.250000	# Symbol C probability
0.250000	# Symbol G probability
0.250000	# Symbol U probability
###MATCH_STATE 70 ( ) ( )
0.952534	# t_m1
0.007956	# t_d1
0.039509	# t_i0
0.955882	# Symbol A probability
0.014706	# Symbol C probability
0.014706	# Symbol G probability
0.014706	# Symbol U probability
###DELETE_STATE 70
0.695250	# t_m1
0.272185	# t_d1
0.032564	# t_i0
###INSERT_STATE 70
0.520835	# t_m1
0.041159	# t_d1
0.438007	# t_i0
0.250075	# Symbol A probability
0.249975	# Symbol C probability
0.249975	# Symbol G probability
0.249975	# Symbol U probability
###MATCH_STATE 71 ( ) ( )
0.870987	# t_m1
0.007275	# t_d1
0.121738	# t_i0
0.112500	# Symbol A probability
0.212500	# Symbol C probability
0.012500	# Symbol G probability
0.662500	# Symbol U probability
###DELETE_STATE 71
0.462778	# t_m1
0.479817	# t_d1
0.057405	# t_i0
###INSERT_STATE 71
0.639174	# t_m1
0.030994	# t_d1
0.329833	# t_i0
0.250000	# Symbol A probability
0.250000	# Symbol C probability
0.249900	# Symbol G probability
0.250100	# Symbol U probability
###MATCH_STATE 72 ( ) ( )
0.985135	# t_m1
0.007275	# t_d1
0.007590	# t_i0
0.212500	# Symbol A probability
0.012500	# Symbol C probability
0.512500	# Symbol G probability
0.262500	# Symbol U probability
###DELETE_STATE 72
0.462778	# t_m1
0.479817	# t_d1
0.057405	# t_i0
###INSERT_STATE 72
0.462021	# t_m1
0.046210	# t_d1
0.491768	# t_i0
0.250000	# Symbol A probability
0.250000	# Symbol C probability
0.250000	# Symbol G probability
0.250000	# Symbol U probability
###MATCH_STATE 73 ( ) ( )
0.985135	# t_m1
0.007275	# t_d1
0.007590	# t_i0
0.112500	# Symbol A probability
0.362500	# Symbol C probability
0.212500	# Symbol G probability
0.312500	# Symbol U probability
###DELETE_STATE 73
0.462778	# t_m1
0.479817	# t_d1
0.057405	# t_i0
###INSERT_STATE 73
0.462021	# t_m1
0.046210	# t_d1
0.491768	# t_i0
0.250000	# Symbol A probability
0.250000	# Symbol C probability
0.250000	# Symbol G probability
0.250000	# Symbol U probability
###MATCH_STATE 74 ( ) ( )
0.985135	# t_m1
0.007275	# t_d1
0.007590	# t_i0
0.012500	# Symbol A probability
0.812500	# Symbol C probability
0.062500	# Symbol G probability
0.112500	# Symbol U probability
###DELETE_STATE 74
0.462778	# t_m1
0.479817	# t_d1
0.057405	# t_i0
###INSERT_STATE 74
0.462021	# t_m1
0.046210	# t_d1
0.491768	# t_i0
0.250000	# Symbol A probability
0.250000	# Symbol C probability
0.250000	# Symbol G probability
0.250000	# Symbol U probability
###MATCH_STATE 75 ( ) ( )
0.870987	# t_m1
0.007275	# t_d1
0.121738	# t_i0
0.212500	# Symbol A probability
0.062500	# Symbol C probability
0.112500	# Symbol G probability
0.612500	# Symbol U probability
###DELETE_STATE 75
0.462778	# t_m1
0.479817	# t_d1
0.057405	# t_i0
###INSERT_STATE 75
0.639174	# t_m1
0.030994	# t_d1
0.329833	# t_i0
0.250000	# Symbol A probability
0.250100	# Symbol C probability
0.249900	# Symbol G probability
0.250000	# Symbol U probability
###MATCH_STATE 76 ( ) ( )
0.985135	# t_m1
0.007275	# t_d1
0.007590	# t_i0
0.162500	# Symbol A probability
0.012500	# Symbol C probability
0.762500	# Symbol G probability
0.062500	# Symbol U probability
###DELETE_STATE 76
0.462778	# t_m1
0.479817	# t_d1
0.057405	# t_i0
###INSERT_STATE 76
0.462021	# t_m1
0.046210	# t_d1
0.491768	# t_i0
0.250000	# Symbol A probability
0.250000	# Symbol C probability
0.250000	# Symbol G probability
0.250000	# Symbol U probability
###MATCH_STATE 77 ( ) ( )
0.985135	# t_m1
0.007275	# t_d1
0.007590	# t_i0
0.912500	# Symbol A probability
0.012500	# Symbol C probability
0.062500	# Symbol G probability
0.012500	# Symbol U probability
###DELETE_STATE 77
0.462778	# t_m1
0.479817	# t_d1
0.057405	# t_i0
###INSERT_STATE 77
0.462021	# t_m1
0.046210	# t_d1
0.491768	# t_i0
0.250000	# Symbol A probability
0.250000	# Symbol C probability
0.250000	# Symbol G probability
0.250000	# Symbol U probability
###MATCH_STATE 78 ( ) ( )
0.985135	# t_m1
0.007275	# t_d1
0.007590	# t_i0
0.012500	# Symbol A probability
0.862500	# Symbol C probability
0.012500	# Symbol G probability
0.112500	# Symbol U probability
###DELETE_STATE 78
0.462778	# t_m1
0.479817	# t_d1
0.057405	# t_i0
###INSERT_STATE 78
0.462021	# t_m1
0.046210	# t_d1
0.491768	# t_i0
0.250000	# Symbol A probability
0.250000	# Symbol C probability
0.250000	# Symbol G probability
0.250000	# Symbol U probability
###MATCH_STATE 79 ( ) ( )
0.985135	# t_m1
0.007275	# t_d1
0.007590	# t_i0
0.212500	# Symbol A probability
0.012500	# Symbol C probability
0.012500	# Symbol G probability
0.762500	# Symbol U probability
###DELETE_STATE 79
0.462778	# t_m1
0.479817	# t_d1
0.057405	# t_i0
###INSERT_STATE 79
0.462021	# t_m1
0.046210	# t_d1
0.491768	# t_i0
0.250000	# Symbol A probability
0.250000	# Symbol C probability
0.250000	# Symbol G probability
0.250000	# Symbol U probability
###MATCH_STATE 80 ( ) ( )
0.985135	# t_m1
0.007275	# t_d1
0.007590	# t_i0
0.962500	# Symbol A probability
0.012500	# Symbol C probability
0.012500	# Symbol G probability
0.012500	# Symbol U probability
###DELETE_STATE 80
0.462778	# t_m1
0.479817	# t_d1
0.057405	# t_i0
###INSERT_STATE 80
0.462021	# t_m1
0.046210	# t_d1
0.491768	# t_i0
0.250000	# Symbol A probability
0.250000	# Symbol C probability
0.250000	# Symbol G probability
0.250000	# Symbol U probability
###MATCH_STATE 81 ( ) ( )
0.985135	# t_m1
0.007275	# t_d1
0.007590	# t_i0
0.012500	# Symbol A probability
0.262500	# Symbol C probability
0.012500	# Symbol G probability
0.712500	# Symbol U probability
###DELETE_STATE 81
0.462778	# t_m1
0.479817	# t_d1
0.057405	# t_i0
###INSERT_STATE 81
0.462021	# t_m1
0.046210	# t_d1
0.491768	# t_i0
0.250000	# Symbol A probability
0.250000	# Symbol C probability
0.250000	# Symbol G probability
0.250000	# Symbol U probability
###MATCH_STATE 82 ( ) ( )
0.928061	# t_m1
0.064349	# t_d1
0.007590	# t_i0
0.312500	# Symbol A probability
0.012500	# Symbol C probability
0.662500	# Symbol G probability
0.012500	# Symbol U probability
###DELETE_STATE 82
0.462778	# t_m1
0.479817	# t_d1
0.057405	# t_i0
###INSERT_STATE 82
0.462021	# t_m1
0.046210	# t_d1
0.491768	# t_i0
0.250000	# Symbol A probability
0.250000	# Symbol C probability
0.250000	# Symbol G probability
0.250000	# Symbol U probability
###MATCH_STATE 83 ( ) ( )
0.923706	# t_m1
0.068244	# t_d1
0.008049	# t_i0
0.791667	# Symbol A probability
0.013889	# Symbol C probability
0.180556	# Symbol G probability
0.013889	# Symbol U probability
###DELETE_STATE 83
0.306769	# t_m1
0.655178	# t_d1
0.038053	# t_i0
###INSERT_STATE 83
0.462021	# t_m1
0.046210	# t_d1
0.491768	# t_i0
0.250000	# Symbol A probability
0.250000	# Symbol C probability
0.250000	# Symbol G probability
0.250000	# Symbol U probability
###MATCH_STATE 84 ( ) ( )
0.918791	# t_m1
0.072641	# t_d1
0.008568	# t_i0
0.015625	# Symbol A probability
0.015625	# Symbol C probability
0.953125	# Symbol G probability
0.015625	# Symbol U probability
###DELETE_STATE 84
0.229426	# t_m1
0.742115	# t_d1
0.028459	# t_i0
###INSERT_STATE 84
0.462021	# t_m1
0.046210	# t_d1
0.491768	# t_i0
0.250000	# Symbol A probability
0.250000	# Symbol C probability
0.250000	# Symbol G probability
0.250000	# Symbol U probability
###MATCH_STATE 85 ( ) ( )
0.982064	# t_m1
0.008778	# t_d1
0.009158	# t_i0
0.089286	# Symbol A probability
0.017857	# Symbol C probability
0.089286	# Symbol G probability
0.803571	# Symbol U probability
###DELETE_STATE 85
0.183230	# t_m1
0.794041	# t_d1
0.022729	# t_i0
###INSERT_STATE 85
0.462021	# t_m1
0.046210	# t_d1
0.491768	# t_i0
0.250000	# Symbol A probability
0.250000	# Symbol C probability
0.250000	# Symbol G probability
0.250000	# Symbol U probability
###MATCH_STATE 86 ( ) ( )
0.878766	# t_m1
0.112076	# t_d1
0.009158	# t_i0
0.517857	# Symbol A probability
0.017857	# Symbol C probability
0.446429	# Symbol G probability
0.017857	# Symbol U probability
###DELETE_STATE 86
0.183230	# t_m1
0.794041	# t_d1
0.022729	# t_i0
###INSERT_STATE 86
0.462021	# t_m1
0.046210	# t_d1
0.491768	# t_i0
0.250000	# Symbol A probability
0.250000	# Symbol C probability
0.250000	# Symbol G probability
0.250000	# Symbol U probability
###MATCH_STATE 87 ( ) ( )
0.826401	# t_m1
0.163386	# t_d1
0.010213	# t_i0
0.931818	# Symbol A probability
0.022727	# Symbol C probability
0.022727	# Symbol G probability
0.022727	# Symbol U probability
###DELETE_STATE 87
0.140726	# t_m1
0.841817	# t_d1
0.017456	# t_i0
###INSERT_STATE 87
0.462021	# t_m1
0.046210	# t_d1
0.491768	# t_i0
0.250000	# Symbol A probability
0.250000	# Symbol C probability
0.250000	# Symbol G probability
0.250000	# Symbol U probability
###MATCH_STATE 88 ( ) ( )
0.712403	# t_m1
0.000000	# t_d1
0.287597	# t_i0
0.035714	# Symbol A probability
0.178571	# Symbol C probability
0.750000	# Symbol G probability
0.035714	# Symbol U probability
###DELETE_STATE 88
0.120963	# t_m1
0.000000	# t_d1
0.879037	# t_i0
###INSERT_STATE 88
0.082848	# t_m1
0.000000	# t_d1
0.917152	# t_i0
0.251680	# Symbol A probability
0.246810	# Symbol C probability
0.247979	# Symbol G probability
0.253531	# Symbol U probability
