# Supplementary material for: Riboswitch Detection Using Profile Hidden Markov Models
Source: BMC Bioinformatics. 2009 Oct 8;10:325. doi: 10.1186/1471-2105-10-325 (PMC2770071; doi:10.1186/1471-2105-10-325)
Supplement: Additional file 16 — profile Hidden Markov Model for Sam riboswitch family. Text file displaying profile Hidden Markov Model for Sam riboswitch family. [file 1471-2105-10-325-S16.TXT]

# HMM v1.7
96	# M -- length of model
4	# alphabet length
2	# alphabet type
ACGU	# alphabet
no	# Optional reference line annotation?
no	# Optional consensus structure annotation?
###MATCH_STATE 0 ( ) ( )
0.583272	# t_m1
0.004717	# t_d1
0.412010	# t_i0
0.250000	# Symbol A probability
0.250000	# Symbol C probability
0.250000	# Symbol G probability
0.250000	# Symbol U probability
###DELETE_STATE 0
0.000000	# t_m1
0.000000	# t_d1
0.000000	# t_i0
###INSERT_STATE 0
0.089311	# t_m1
0.530912	# t_d1
0.379777	# t_i0
0.250448	# Symbol A probability
0.249651	# Symbol C probability
0.249352	# Symbol G probability
0.250548	# Symbol U probability
###MATCH_STATE 1 ( ) ( )
0.983743	# t_m1
0.007956	# t_d1
0.008301	# t_i0
0.014706	# Symbol A probability
0.955882	# Symbol C probability
0.014706	# Symbol G probability
0.014706	# Symbol U probability
###DELETE_STATE 1
0.532917	# t_m1
0.458378	# t_d1
0.008706	# t_i0
###INSERT_STATE 1
0.462021	# t_m1
0.046210	# t_d1
0.491768	# t_i0
0.250000	# Symbol A probability
0.250000	# Symbol C probability
0.250000	# Symbol G probability
0.250000	# Symbol U probability
###MATCH_STATE 2 ( ) ( )
0.988172	# t_m1
0.005789	# t_d1
0.006039	# t_i0
0.043103	# Symbol A probability
0.008621	# Symbol C probability
0.043103	# Symbol G probability
0.905172	# Symbol U probability
###DELETE_STATE 2
0.776588	# t_m1
0.207209	# t_d1
0.016203	# t_i0
###INSERT_STATE 2
0.462021	# t_m1
0.046210	# t_d1
0.491768	# t_i0
0.250000	# Symbol A probability
0.250000	# Symbol C probability
0.250000	# Symbol G probability
0.250000	# Symbol U probability
###MATCH_STATE 3 ( ) ( )
0.990179	# t_m1
0.004806	# t_d1
0.005014	# t_i0
0.006579	# Symbol A probability
0.980263	# Symbol C probability
0.006579	# Symbol G probability
0.006579	# Symbol U probability
###DELETE_STATE 3
0.368960	# t_m1
0.585273	# t_d1
0.045768	# t_i0
###INSERT_STATE 3
0.462021	# t_m1
0.046210	# t_d1
0.491768	# t_i0
0.250000	# Symbol A probability
0.250000	# Symbol C probability
0.250000	# Symbol G probability
0.250000	# Symbol U probability
###MATCH_STATE 4 ( ) ( )
0.990179	# t_m1
0.004806	# t_d1
0.005014	# t_i0
0.006579	# Symbol A probability
0.006579	# Symbol C probability
0.006579	# Symbol G probability
0.980263	# Symbol U probability
###DELETE_STATE 4
0.571688	# t_m1
0.382545	# t_d1
0.045768	# t_i0
###INSERT_STATE 4
0.462021	# t_m1
0.046210	# t_d1
0.491768	# t_i0
0.250000	# Symbol A probability
0.250000	# Symbol C probability
0.250000	# Symbol G probability
0.250000	# Symbol U probability
###MATCH_STATE 5 ( ) ( )
0.990361	# t_m1
0.004717	# t_d1
0.004921	# t_i0
0.006410	# Symbol A probability
0.032051	# Symbol C probability
0.006410	# Symbol G probability
0.955128	# Symbol U probability
###DELETE_STATE 5
0.462778	# t_m1
0.479817	# t_d1
0.057405	# t_i0
###INSERT_STATE 5
0.462021	# t_m1
0.046210	# t_d1
0.491768	# t_i0
0.250000	# Symbol A probability
0.250000	# Symbol C probability
0.250000	# Symbol G probability
0.250000	# Symbol U probability
###MATCH_STATE 6 ( ) ( )
0.990361	# t_m1
0.004717	# t_d1
0.004921	# t_i0
0.980769	# Symbol A probability
0.006410	# Symbol C probability
0.006410	# Symbol G probability
0.006410	# Symbol U probability
###DELETE_STATE 6
0.462778	# t_m1
0.479817	# t_d1
0.057405	# t_i0
###INSERT_STATE 6
0.462021	# t_m1
0.046210	# t_d1
0.491768	# t_i0
0.250000	# Symbol A probability
0.250000	# Symbol C probability
0.250000	# Symbol G probability
0.250000	# Symbol U probability
###MATCH_STATE 7 ( ) ( )
0.990361	# t_m1
0.004717	# t_d1
0.004921	# t_i0
0.006410	# Symbol A probability
0.006410	# Symbol C probability
0.006410	# Symbol G probability
0.980769	# Symbol U probability
###DELETE_STATE 7
0.462778	# t_m1
0.479817	# t_d1
0.057405	# t_i0
###INSERT_STATE 7
0.462021	# t_m1
0.046210	# t_d1
0.491768	# t_i0
0.250000	# Symbol A probability
0.250000	# Symbol C probability
0.250000	# Symbol G probability
0.250000	# Symbol U probability
###MATCH_STATE 8 ( ) ( )
0.990361	# t_m1
0.004717	# t_d1
0.004921	# t_i0
0.032051	# Symbol A probability
0.903846	# Symbol C probability
0.006410	# Symbol G probability
0.057692	# Symbol U probability
###DELETE_STATE 8
0.462778	# t_m1
0.479817	# t_d1
0.057405	# t_i0
###INSERT_STATE 8
0.462021	# t_m1
0.046210	# t_d1
0.491768	# t_i0
0.250000	# Symbol A probability
0.250000	# Symbol C probability
0.250000	# Symbol G probability
0.250000	# Symbol U probability
###MATCH_STATE 9 ( ) ( )
0.990361	# t_m1
0.004717	# t_d1
0.004921	# t_i0
0.647436	# Symbol A probability
0.160256	# Symbol C probability
0.160256	# Symbol G probability
0.032051	# Symbol U probability
###DELETE_STATE 9
0.462778	# t_m1
0.479817	# t_d1
0.057405	# t_i0
###INSERT_STATE 9
0.462021	# t_m1
0.046210	# t_d1
0.491768	# t_i0
0.250000	# Symbol A probability
0.250000	# Symbol C probability
0.250000	# Symbol G probability
0.250000	# Symbol U probability
###MATCH_STATE 10 ( ) ( )
0.990361	# t_m1
0.004717	# t_d1
0.004921	# t_i0
0.826923	# Symbol A probability
0.057692	# Symbol C probability
0.006410	# Symbol G probability
0.108974	# Symbol U probability
###DELETE_STATE 10
0.462778	# t_m1
0.479817	# t_d1
0.057405	# t_i0
###INSERT_STATE 10
0.462021	# t_m1
0.046210	# t_d1
0.491768	# t_i0
0.250000	# Symbol A probability
0.250000	# Symbol C probability
0.250000	# Symbol G probability
0.250000	# Symbol U probability
###MATCH_STATE 11 ( ) ( )
0.990361	# t_m1
0.004717	# t_d1
0.004921	# t_i0
0.006410	# Symbol A probability
0.006410	# Symbol C probability
0.980769	# Symbol G probability
0.006410	# Symbol U probability
###DELETE_STATE 11
0.462778	# t_m1
0.479817	# t_d1
0.057405	# t_i0
###INSERT_STATE 11
0.462021	# t_m1
0.046210	# t_d1
0.491768	# t_i0
0.250000	# Symbol A probability
0.250000	# Symbol C probability
0.250000	# Symbol G probability
0.250000	# Symbol U probability
###MATCH_STATE 12 ( ) ( )
0.971857	# t_m1
0.023222	# t_d1
0.004921	# t_i0
0.980769	# Symbol A probability
0.006410	# Symbol C probability
0.006410	# Symbol G probability
0.006410	# Symbol U probability
###DELETE_STATE 12
0.462778	# t_m1
0.479817	# t_d1
0.057405	# t_i0
###INSERT_STATE 12
0.462021	# t_m1
0.046210	# t_d1
0.491768	# t_i0
0.250000	# Symbol A probability
0.250000	# Symbol C probability
0.250000	# Symbol G probability
0.250000	# Symbol U probability
###MATCH_STATE 13 ( ) ( )
0.914768	# t_m1
0.004806	# t_d1
0.080426	# t_i0
0.059211	# Symbol A probability
0.006579	# Symbol C probability
0.927632	# Symbol G probability
0.006579	# Symbol U probability
###DELETE_STATE 13
0.571688	# t_m1
0.382545	# t_d1
0.045768	# t_i0
###INSERT_STATE 13
0.639174	# t_m1
0.030994	# t_d1
0.329833	# t_i0
0.249900	# Symbol A probability
0.250100	# Symbol C probability
0.249900	# Symbol G probability
0.250100	# Symbol U probability
###MATCH_STATE 14 ( ) ( )
0.990361	# t_m1
0.004717	# t_d1
0.004921	# t_i0
0.544872	# Symbol A probability
0.160256	# Symbol C probability
0.032051	# Symbol G probability
0.262821	# Symbol U probability
###DELETE_STATE 14
0.462778	# t_m1
0.479817	# t_d1
0.057405	# t_i0
###INSERT_STATE 14
0.462021	# t_m1
0.046210	# t_d1
0.491768	# t_i0
0.250000	# Symbol A probability
0.250000	# Symbol C probability
0.250000	# Symbol G probability
0.250000	# Symbol U probability
###MATCH_STATE 15 ( ) ( )
0.990361	# t_m1
0.004717	# t_d1
0.004921	# t_i0
0.108974	# Symbol A probability
0.006410	# Symbol C probability
0.878205	# Symbol G probability
0.006410	# Symbol U probability
###DELETE_STATE 15
0.462778	# t_m1
0.479817	# t_d1
0.057405	# t_i0
###INSERT_STATE 15
0.462021	# t_m1
0.046210	# t_d1
0.491768	# t_i0
0.250000	# Symbol A probability
0.250000	# Symbol C probability
0.250000	# Symbol G probability
0.250000	# Symbol U probability
###MATCH_STATE 16 ( ) ( )
0.990361	# t_m1
0.004717	# t_d1
0.004921	# t_i0
0.057692	# Symbol A probability
0.006410	# Symbol C probability
0.929487	# Symbol G probability
0.006410	# Symbol U probability
###DELETE_STATE 16
0.462778	# t_m1
0.479817	# t_d1
0.057405	# t_i0
###INSERT_STATE 16
0.462021	# t_m1
0.046210	# t_d1
0.491768	# t_i0
0.250000	# Symbol A probability
0.250000	# Symbol C probability
0.250000	# Symbol G probability
0.250000	# Symbol U probability
###MATCH_STATE 17 ( ) ( )
0.990361	# t_m1
0.004717	# t_d1
0.004921	# t_i0
0.006410	# Symbol A probability
0.262821	# Symbol C probability
0.057692	# Symbol G probability
0.673077	# Symbol U probability
###DELETE_STATE 17
0.462778	# t_m1
0.479817	# t_d1
0.057405	# t_i0
###INSERT_STATE 17
0.462021	# t_m1
0.046210	# t_d1
0.491768	# t_i0
0.250000	# Symbol A probability
0.250000	# Symbol C probability
0.250000	# Symbol G probability
0.250000	# Symbol U probability
###MATCH_STATE 18 ( ) ( )
0.990361	# t_m1
0.004717	# t_d1
0.004921	# t_i0
0.185897	# Symbol A probability
0.057692	# Symbol C probability
0.698718	# Symbol G probability
0.057692	# Symbol U probability
###DELETE_STATE 18
0.462778	# t_m1
0.479817	# t_d1
0.057405	# t_i0
###INSERT_STATE 18
0.462021	# t_m1
0.046210	# t_d1
0.491768	# t_i0
0.250000	# Symbol A probability
0.250000	# Symbol C probability
0.250000	# Symbol G probability
0.250000	# Symbol U probability
###MATCH_STATE 19 ( ) ( )
0.990361	# t_m1
0.004717	# t_d1
0.004921	# t_i0
0.006410	# Symbol A probability
0.006410	# Symbol C probability
0.980769	# Symbol G probability
0.006410	# Symbol U probability
###DELETE_STATE 19
0.462778	# t_m1
0.479817	# t_d1
0.057405	# t_i0
###INSERT_STATE 19
0.462021	# t_m1
0.046210	# t_d1
0.491768	# t_i0
0.250000	# Symbol A probability
0.250000	# Symbol C probability
0.250000	# Symbol G probability
0.250000	# Symbol U probability
###MATCH_STATE 20 ( ) ( )
0.990361	# t_m1
0.004717	# t_d1
0.004921	# t_i0
0.980769	# Symbol A probability
0.006410	# Symbol C probability
0.006410	# Symbol G probability
0.006410	# Symbol U probability
###DELETE_STATE 20
0.462778	# t_m1
0.479817	# t_d1
0.057405	# t_i0
###INSERT_STATE 20
0.462021	# t_m1
0.046210	# t_d1
0.491768	# t_i0
0.250000	# Symbol A probability
0.250000	# Symbol C probability
0.250000	# Symbol G probability
0.250000	# Symbol U probability
###MATCH_STATE 21 ( ) ( )
0.990361	# t_m1
0.004717	# t_d1
0.004921	# t_i0
0.006410	# Symbol A probability
0.006410	# Symbol C probability
0.980769	# Symbol G probability
0.006410	# Symbol U probability
###DELETE_STATE 21
0.462778	# t_m1
0.479817	# t_d1
0.057405	# t_i0
###INSERT_STATE 21
0.462021	# t_m1
0.046210	# t_d1
0.491768	# t_i0
0.250000	# Symbol A probability
0.250000	# Symbol C probability
0.250000	# Symbol G probability
0.250000	# Symbol U probability
###MATCH_STATE 22 ( ) ( )
0.990361	# t_m1
0.004717	# t_d1
0.004921	# t_i0
0.006410	# Symbol A probability
0.006410	# Symbol C probability
0.980769	# Symbol G probability
0.006410	# Symbol U probability
###DELETE_STATE 22
0.462778	# t_m1
0.479817	# t_d1
0.057405	# t_i0
###INSERT_STATE 22
0.462021	# t_m1
0.046210	# t_d1
0.491768	# t_i0
0.250000	# Symbol A probability
0.250000	# Symbol C probability
0.250000	# Symbol G probability
0.250000	# Symbol U probability
###MATCH_STATE 23 ( ) ( )
0.990361	# t_m1
0.004717	# t_d1
0.004921	# t_i0
0.006410	# Symbol A probability
0.006410	# Symbol C probability
0.980769	# Symbol G probability
0.006410	# Symbol U probability
###DELETE_STATE 23
0.462778	# t_m1
0.479817	# t_d1
0.057405	# t_i0
###INSERT_STATE 23
0.462021	# t_m1
0.046210	# t_d1
0.491768	# t_i0
0.250000	# Symbol A probability
0.250000	# Symbol C probability
0.250000	# Symbol G probability
0.250000	# Symbol U probability
###MATCH_STATE 24 ( ) ( )
0.971857	# t_m1
0.004717	# t_d1
0.023426	# t_i0
0.955128	# Symbol A probability
0.006410	# Symbol C probability
0.006410	# Symbol G probability
0.032051	# Symbol U probability
###DELETE_STATE 24
0.462778	# t_m1
0.479817	# t_d1
0.057405	# t_i0
###INSERT_STATE 24
0.520835	# t_m1
0.041159	# t_d1
0.438007	# t_i0
0.249975	# Symbol A probability
0.249975	# Symbol C probability
0.249975	# Symbol G probability
0.250075	# Symbol U probability
###MATCH_STATE 25 ( ) ( )
0.990361	# t_m1
0.004717	# t_d1
0.004921	# t_i0
0.160256	# Symbol A probability
0.673077	# Symbol C probability
0.006410	# Symbol G probability
0.160256	# Symbol U probability
###DELETE_STATE 25
0.462778	# t_m1
0.479817	# t_d1
0.057405	# t_i0
###INSERT_STATE 25
0.462021	# t_m1
0.046210	# t_d1
0.491768	# t_i0
0.250000	# Symbol A probability
0.250000	# Symbol C probability
0.250000	# Symbol G probability
0.250000	# Symbol U probability
###MATCH_STATE 26 ( ) ( )
0.860833	# t_m1
0.004717	# t_d1
0.134450	# t_i0
0.211538	# Symbol A probability
0.032051	# Symbol C probability
0.083333	# Symbol G probability
0.673077	# Symbol U probability
###DELETE_STATE 26
0.462778	# t_m1
0.479817	# t_d1
0.057405	# t_i0
###INSERT_STATE 26
0.666628	# t_m1
0.023316	# t_d1
0.310056	# t_i0
0.249800	# Symbol A probability
0.250000	# Symbol C probability
0.250100	# Symbol G probability
0.250100	# Symbol U probability
###MATCH_STATE 27 ( ) ( )
0.971857	# t_m1
0.004717	# t_d1
0.023426	# t_i0
0.032051	# Symbol A probability
0.006410	# Symbol C probability
0.878205	# Symbol G probability
0.083333	# Symbol U probability
###DELETE_STATE 27
0.462778	# t_m1
0.479817	# t_d1
0.057405	# t_i0
###INSERT_STATE 27
0.520835	# t_m1
0.041159	# t_d1
0.438007	# t_i0
0.250075	# Symbol A probability
0.249975	# Symbol C probability
0.249975	# Symbol G probability
0.249975	# Symbol U probability
###MATCH_STATE 28 ( ) ( )
0.990361	# t_m1
0.004717	# t_d1
0.004921	# t_i0
0.057692	# Symbol A probability
0.006410	# Symbol C probability
0.929487	# Symbol G probability
0.006410	# Symbol U probability
###DELETE_STATE 28
0.462778	# t_m1
0.479817	# t_d1
0.057405	# t_i0
###INSERT_STATE 28
0.462021	# t_m1
0.046210	# t_d1
0.491768	# t_i0
0.250000	# Symbol A probability
0.250000	# Symbol C probability
0.250000	# Symbol G probability
0.250000	# Symbol U probability
###MATCH_STATE 29 ( ) ( )
0.990361	# t_m1
0.004717	# t_d1
0.004921	# t_i0
0.032051	# Symbol A probability
0.955128	# Symbol C probability
0.006410	# Symbol G probability
0.006410	# Symbol U probability
###DELETE_STATE 29
0.462778	# t_m1
0.479817	# t_d1
0.057405	# t_i0
###INSERT_STATE 29
0.462021	# t_m1
0.046210	# t_d1
0.491768	# t_i0
0.250000	# Symbol A probability
0.250000	# Symbol C probability
0.250000	# Symbol G probability
0.250000	# Symbol U probability
###MATCH_STATE 30 ( ) ( )
0.990361	# t_m1
0.004717	# t_d1
0.004921	# t_i0
0.006410	# Symbol A probability
0.980769	# Symbol C probability
0.006410	# Symbol G probability
0.006410	# Symbol U probability
###DELETE_STATE 30
0.462778	# t_m1
0.479817	# t_d1
0.057405	# t_i0
###INSERT_STATE 30
0.462021	# t_m1
0.046210	# t_d1
0.491768	# t_i0
0.250000	# Symbol A probability
0.250000	# Symbol C probability
0.250000	# Symbol G probability
0.250000	# Symbol U probability
###MATCH_STATE 31 ( ) ( )
0.990361	# t_m1
0.004717	# t_d1
0.004921	# t_i0
0.006410	# Symbol A probability
0.929487	# Symbol C probability
0.006410	# Symbol G probability
0.057692	# Symbol U probability
###DELETE_STATE 31
0.462778	# t_m1
0.479817	# t_d1
0.057405	# t_i0
###INSERT_STATE 31
0.462021	# t_m1
0.046210	# t_d1
0.491768	# t_i0
0.250000	# Symbol A probability
0.250000	# Symbol C probability
0.250000	# Symbol G probability
0.250000	# Symbol U probability
###MATCH_STATE 32 ( ) ( )
0.990361	# t_m1
0.004717	# t_d1
0.004921	# t_i0
0.108974	# Symbol A probability
0.032051	# Symbol C probability
0.262821	# Symbol G probability
0.596154	# Symbol U probability
###DELETE_STATE 32
0.462778	# t_m1
0.479817	# t_d1
0.057405	# t_i0
###INSERT_STATE 32
0.462021	# t_m1
0.046210	# t_d1
0.491768	# t_i0
0.250000	# Symbol A probability
0.250000	# Symbol C probability
0.250000	# Symbol G probability
0.250000	# Symbol U probability
###MATCH_STATE 33 ( ) ( )
0.990361	# t_m1
0.004717	# t_d1
0.004921	# t_i0
0.647436	# Symbol A probability
0.006410	# Symbol C probability
0.108974	# Symbol G probability
0.237179	# Symbol U probability
###DELETE_STATE 33
0.462778	# t_m1
0.479817	# t_d1
0.057405	# t_i0
###INSERT_STATE 33
0.462021	# t_m1
0.046210	# t_d1
0.491768	# t_i0
0.250000	# Symbol A probability
0.250000	# Symbol C probability
0.250000	# Symbol G probability
0.250000	# Symbol U probability
###MATCH_STATE 34 ( ) ( )
0.990361	# t_m1
0.004717	# t_d1
0.004921	# t_i0
0.108974	# Symbol A probability
0.057692	# Symbol C probability
0.006410	# Symbol G probability
0.826923	# Symbol U probability
###DELETE_STATE 34
0.462778	# t_m1
0.479817	# t_d1
0.057405	# t_i0
###INSERT_STATE 34
0.462021	# t_m1
0.046210	# t_d1
0.491768	# t_i0
0.250000	# Symbol A probability
0.250000	# Symbol C probability
0.250000	# Symbol G probability
0.250000	# Symbol U probability
###MATCH_STATE 35 ( ) ( )
0.990361	# t_m1
0.004717	# t_d1
0.004921	# t_i0
0.006410	# Symbol A probability
0.006410	# Symbol C probability
0.980769	# Symbol G probability
0.006410	# Symbol U probability
###DELETE_STATE 35
0.462778	# t_m1
0.479817	# t_d1
0.057405	# t_i0
###INSERT_STATE 35
0.462021	# t_m1
0.046210	# t_d1
0.491768	# t_i0
0.250000	# Symbol A probability
0.250000	# Symbol C probability
0.250000	# Symbol G probability
0.250000	# Symbol U probability
###MATCH_STATE 36 ( ) ( )
0.990361	# t_m1
0.004717	# t_d1
0.004921	# t_i0
0.980769	# Symbol A probability
0.006410	# Symbol C probability
0.006410	# Symbol G probability
0.006410	# Symbol U probability
###DELETE_STATE 36
0.462778	# t_m1
0.479817	# t_d1
0.057405	# t_i0
###INSERT_STATE 36
0.462021	# t_m1
0.046210	# t_d1
0.491768	# t_i0
0.250000	# Symbol A probability
0.250000	# Symbol C probability
0.250000	# Symbol G probability
0.250000	# Symbol U probability
###MATCH_STATE 37 ( ) ( )
0.990361	# t_m1
0.004717	# t_d1
0.004921	# t_i0
0.852564	# Symbol A probability
0.057692	# Symbol C probability
0.006410	# Symbol G probability
0.083333	# Symbol U probability
###DELETE_STATE 37
0.462778	# t_m1
0.479817	# t_d1
0.057405	# t_i0
###INSERT_STATE 37
0.462021	# t_m1
0.046210	# t_d1
0.491768	# t_i0
0.250000	# Symbol A probability
0.250000	# Symbol C probability
0.250000	# Symbol G probability
0.250000	# Symbol U probability
###MATCH_STATE 38 ( ) ( )
0.990361	# t_m1
0.004717	# t_d1
0.004921	# t_i0
0.416667	# Symbol A probability
0.057692	# Symbol C probability
0.519231	# Symbol G probability
0.006410	# Symbol U probability
###DELETE_STATE 38
0.462778	# t_m1
0.479817	# t_d1
0.057405	# t_i0
###INSERT_STATE 38
0.462021	# t_m1
0.046210	# t_d1
0.491768	# t_i0
0.250000	# Symbol A probability
0.250000	# Symbol C probability
0.250000	# Symbol G probability
0.250000	# Symbol U probability
###MATCH_STATE 39 ( ) ( )
0.990361	# t_m1
0.004717	# t_d1
0.004921	# t_i0
0.006410	# Symbol A probability
0.929487	# Symbol C probability
0.006410	# Symbol G probability
0.057692	# Symbol U probability
###DELETE_STATE 39
0.462778	# t_m1
0.479817	# t_d1
0.057405	# t_i0
###INSERT_STATE 39
0.462021	# t_m1
0.046210	# t_d1
0.491768	# t_i0
0.250000	# Symbol A probability
0.250000	# Symbol C probability
0.250000	# Symbol G probability
0.250000	# Symbol U probability
###MATCH_STATE 40 ( ) ( )
0.786817	# t_m1
0.004717	# t_d1
0.208466	# t_i0
0.006410	# Symbol A probability
0.878205	# Symbol C probability
0.006410	# Symbol G probability
0.108974	# Symbol U probability
###DELETE_STATE 40
0.462778	# t_m1
0.479817	# t_d1
0.057405	# t_i0
###INSERT_STATE 40
0.698162	# t_m1
0.017803	# t_d1
0.284035	# t_i0
0.250075	# Symbol A probability
0.249775	# Symbol C probability
0.249675	# Symbol G probability
0.250474	# Symbol U probability
###MATCH_STATE 41 ( ) ( )
0.990361	# t_m1
0.004717	# t_d1
0.004921	# t_i0
0.032051	# Symbol A probability
0.878205	# Symbol C probability
0.006410	# Symbol G probability
0.083333	# Symbol U probability
###DELETE_STATE 41
0.462778	# t_m1
0.479817	# t_d1
0.057405	# t_i0
###INSERT_STATE 41
0.462021	# t_m1
0.046210	# t_d1
0.491768	# t_i0
0.250000	# Symbol A probability
0.250000	# Symbol C probability
0.250000	# Symbol G probability
0.250000	# Symbol U probability
###MATCH_STATE 42 ( ) ( )
0.990361	# t_m1
0.004717	# t_d1
0.004921	# t_i0
0.416667	# Symbol A probability
0.006410	# Symbol C probability
0.570513	# Symbol G probability
0.006410	# Symbol U probability
###DELETE_STATE 42
0.462778	# t_m1
0.479817	# t_d1
0.057405	# t_i0
###INSERT_STATE 42
0.462021	# t_m1
0.046210	# t_d1
0.491768	# t_i0
0.250000	# Symbol A probability
0.250000	# Symbol C probability
0.250000	# Symbol G probability
0.250000	# Symbol U probability
###MATCH_STATE 43 ( ) ( )
0.990361	# t_m1
0.004717	# t_d1
0.004921	# t_i0
0.057692	# Symbol A probability
0.006410	# Symbol C probability
0.929487	# Symbol G probability
0.006410	# Symbol U probability
###DELETE_STATE 43
0.462778	# t_m1
0.479817	# t_d1
0.057405	# t_i0
###INSERT_STATE 43
0.462021	# t_m1
0.046210	# t_d1
0.491768	# t_i0
0.250000	# Symbol A probability
0.250000	# Symbol C probability
0.250000	# Symbol G probability
0.250000	# Symbol U probability
###MATCH_STATE 44 ( ) ( )
0.990361	# t_m1
0.004717	# t_d1
0.004921	# t_i0
0.006410	# Symbol A probability
0.980769	# Symbol C probability
0.006410	# Symbol G probability
0.006410	# Symbol U probability
###DELETE_STATE 44
0.462778	# t_m1
0.479817	# t_d1
0.057405	# t_i0
###INSERT_STATE 44
0.462021	# t_m1
0.046210	# t_d1
0.491768	# t_i0
0.250000	# Symbol A probability
0.250000	# Symbol C probability
0.250000	# Symbol G probability
0.250000	# Symbol U probability
###MATCH_STATE 45 ( ) ( )
0.990361	# t_m1
0.004717	# t_d1
0.004921	# t_i0
0.980769	# Symbol A probability
0.006410	# Symbol C probability
0.006410	# Symbol G probability
0.006410	# Symbol U probability
###DELETE_STATE 45
0.462778	# t_m1
0.479817	# t_d1
0.057405	# t_i0
###INSERT_STATE 45
0.462021	# t_m1
0.046210	# t_d1
0.491768	# t_i0
0.250000	# Symbol A probability
0.250000	# Symbol C probability
0.250000	# Symbol G probability
0.250000	# Symbol U probability
###MATCH_STATE 46 ( ) ( )
0.990361	# t_m1
0.004717	# t_d1
0.004921	# t_i0
0.955128	# Symbol A probability
0.006410	# Symbol C probability
0.032051	# Symbol G probability
0.006410	# Symbol U probability
###DELETE_STATE 46
0.462778	# t_m1
0.479817	# t_d1
0.057405	# t_i0
###INSERT_STATE 46
0.462021	# t_m1
0.046210	# t_d1
0.491768	# t_i0
0.250000	# Symbol A probability
0.250000	# Symbol C probability
0.250000	# Symbol G probability
0.250000	# Symbol U probability
###MATCH_STATE 47 ( ) ( )
0.953353	# t_m1
0.041726	# t_d1
0.004921	# t_i0
0.006410	# Symbol A probability
0.980769	# Symbol C probability
0.006410	# Symbol G probability
0.006410	# Symbol U probability
###DELETE_STATE 47
0.462778	# t_m1
0.479817	# t_d1
0.057405	# t_i0
###INSERT_STATE 47
0.462021	# t_m1
0.046210	# t_d1
0.491768	# t_i0
0.250000	# Symbol A probability
0.250000	# Symbol C probability
0.250000	# Symbol G probability
0.250000	# Symbol U probability
###MATCH_STATE 48 ( ) ( )
0.989991	# t_m1
0.004899	# t_d1
0.005111	# t_i0
0.033784	# Symbol A probability
0.925676	# Symbol C probability
0.033784	# Symbol G probability
0.006757	# Symbol U probability
###DELETE_STATE 48
0.306769	# t_m1
0.655178	# t_d1
0.038053	# t_i0
###INSERT_STATE 48
0.462021	# t_m1
0.046210	# t_d1
0.491768	# t_i0
0.250000	# Symbol A probability
0.250000	# Symbol C probability
0.250000	# Symbol G probability
0.250000	# Symbol U probability
###MATCH_STATE 49 ( ) ( )
0.951560	# t_m1
0.043329	# t_d1
0.005111	# t_i0
0.195946	# Symbol A probability
0.033784	# Symbol C probability
0.439189	# Symbol G probability
0.331081	# Symbol U probability
###DELETE_STATE 49
0.306769	# t_m1
0.655178	# t_d1
0.038053	# t_i0
###INSERT_STATE 49
0.462021	# t_m1
0.046210	# t_d1
0.491768	# t_i0
0.250000	# Symbol A probability
0.250000	# Symbol C probability
0.250000	# Symbol G probability
0.250000	# Symbol U probability
###MATCH_STATE 50 ( ) ( )
0.949624	# t_m1
0.045061	# t_d1
0.005315	# t_i0
0.407143	# Symbol A probability
0.064286	# Symbol C probability
0.407143	# Symbol G probability
0.121429	# Symbol U probability
###DELETE_STATE 50
0.229426	# t_m1
0.742115	# t_d1
0.028459	# t_i0
###INSERT_STATE 50
0.462021	# t_m1
0.046210	# t_d1
0.491768	# t_i0
0.250000	# Symbol A probability
0.250000	# Symbol C probability
0.250000	# Symbol G probability
0.250000	# Symbol U probability
###MATCH_STATE 51 ( ) ( )
0.656117	# t_m1
0.275902	# t_d1
0.067981	# t_i0
0.098485	# Symbol A probability
0.462121	# Symbol C probability
0.068182	# Symbol G probability
0.371212	# Symbol U probability
###DELETE_STATE 51
0.384585	# t_m1
0.592686	# t_d1
0.022729	# t_i0
###INSERT_STATE 51
0.372740	# t_m1
0.020746	# t_d1
0.606514	# t_i0
0.250050	# Symbol A probability
0.249750	# Symbol C probability
0.250150	# Symbol G probability
0.250050	# Symbol U probability
###MATCH_STATE 52 ( ) ( )
0.958941	# t_m1
0.033879	# t_d1
0.007180	# t_i0
0.329545	# Symbol A probability
0.556818	# Symbol C probability
0.011364	# Symbol G probability
0.102273	# Symbol U probability
###DELETE_STATE 52
0.182488	# t_m1
0.806727	# t_d1
0.010785	# t_i0
###INSERT_STATE 52
0.462021	# t_m1
0.046210	# t_d1
0.491768	# t_i0
0.250000	# Symbol A probability
0.250000	# Symbol C probability
0.250000	# Symbol G probability
0.250000	# Symbol U probability
###MATCH_STATE 53 ( ) ( )
0.986307	# t_m1
0.006702	# t_d1
0.006991	# t_i0
0.271739	# Symbol A probability
0.054348	# Symbol C probability
0.184783	# Symbol G probability
0.489130	# Symbol U probability
###DELETE_STATE 53
0.091306	# t_m1
0.897368	# t_d1
0.011326	# t_i0
###INSERT_STATE 53
0.462021	# t_m1
0.046210	# t_d1
0.491768	# t_i0
0.250000	# Symbol A probability
0.250000	# Symbol C probability
0.250000	# Symbol G probability
0.250000	# Symbol U probability
###MATCH_STATE 54 ( ) ( )
0.986307	# t_m1
0.006702	# t_d1
0.006991	# t_i0
0.271739	# Symbol A probability
0.141304	# Symbol C probability
0.184783	# Symbol G probability
0.402174	# Symbol U probability
###DELETE_STATE 54
0.291981	# t_m1
0.696693	# t_d1
0.011326	# t_i0
###INSERT_STATE 54
0.462021	# t_m1
0.046210	# t_d1
0.491768	# t_i0
0.250000	# Symbol A probability
0.250000	# Symbol C probability
0.250000	# Symbol G probability
0.250000	# Symbol U probability
###MATCH_STATE 55 ( ) ( )
0.916253	# t_m1
0.077421	# t_d1
0.006326	# t_i0
0.379630	# Symbol A probability
0.009259	# Symbol C probability
0.009259	# Symbol G probability
0.601852	# Symbol U probability
###DELETE_STATE 55
0.365284	# t_m1
0.620546	# t_d1
0.014169	# t_i0
###INSERT_STATE 55
0.462021	# t_m1
0.046210	# t_d1
0.491768	# t_i0
0.250000	# Symbol A probability
0.250000	# Symbol C probability
0.250000	# Symbol G probability
0.250000	# Symbol U probability
###MATCH_STATE 56 ( ) ( )
0.964665	# t_m1
0.029156	# t_d1
0.006179	# t_i0
0.401786	# Symbol A probability
0.258929	# Symbol C probability
0.151786	# Symbol G probability
0.187500	# Symbol U probability
###DELETE_STATE 56
0.389746	# t_m1
0.595135	# t_d1
0.015118	# t_i0
###INSERT_STATE 56
0.462021	# t_m1
0.046210	# t_d1
0.491768	# t_i0
0.250000	# Symbol A probability
0.250000	# Symbol C probability
0.250000	# Symbol G probability
0.250000	# Symbol U probability
###MATCH_STATE 57 ( ) ( )
0.988686	# t_m1
0.005537	# t_d1
0.005777	# t_i0
0.169355	# Symbol A probability
0.008065	# Symbol C probability
0.104839	# Symbol G probability
0.717742	# Symbol U probability
###DELETE_STATE 57
0.320126	# t_m1
0.660955	# t_d1
0.018919	# t_i0
###INSERT_STATE 57
0.462021	# t_m1
0.046210	# t_d1
0.491768	# t_i0
0.250000	# Symbol A probability
0.250000	# Symbol C probability
0.250000	# Symbol G probability
0.250000	# Symbol U probability
###MATCH_STATE 58 ( ) ( )
0.968342	# t_m1
0.026122	# t_d1
0.005536	# t_i0
0.189394	# Symbol A probability
0.037879	# Symbol C probability
0.189394	# Symbol G probability
0.583333	# Symbol U probability
###DELETE_STATE 58
0.183230	# t_m1
0.794041	# t_d1
0.022729	# t_i0
###INSERT_STATE 58
0.462021	# t_m1
0.046210	# t_d1
0.491768	# t_i0
0.250000	# Symbol A probability
0.250000	# Symbol C probability
0.250000	# Symbol G probability
0.250000	# Symbol U probability
###MATCH_STATE 59 ( ) ( )
0.967669	# t_m1
0.005419	# t_d1
0.026911	# t_i0
0.257812	# Symbol A probability
0.132812	# Symbol C probability
0.070312	# Symbol G probability
0.539062	# Symbol U probability
###DELETE_STATE 59
0.349407	# t_m1
0.629943	# t_d1
0.020650	# t_i0
###INSERT_STATE 59
0.362373	# t_m1
0.028636	# t_d1
0.608991	# t_i0
0.250175	# Symbol A probability
0.249975	# Symbol C probability
0.249975	# Symbol G probability
0.249875	# Symbol U probability
###MATCH_STATE 60 ( ) ( )
0.989378	# t_m1
0.005198	# t_d1
0.005423	# t_i0
0.360294	# Symbol A probability
0.242647	# Symbol C probability
0.007353	# Symbol G probability
0.389706	# Symbol U probability
###DELETE_STATE 60
0.427638	# t_m1
0.547088	# t_d1
0.025273	# t_i0
###INSERT_STATE 60
0.462021	# t_m1
0.046210	# t_d1
0.491768	# t_i0
0.250000	# Symbol A probability
0.250000	# Symbol C probability
0.250000	# Symbol G probability
0.250000	# Symbol U probability
###MATCH_STATE 61 ( ) ( )
0.989794	# t_m1
0.004995	# t_d1
0.005211	# t_i0
0.729167	# Symbol A probability
0.034722	# Symbol C probability
0.062500	# Symbol G probability
0.173611	# Symbol U probability
###DELETE_STATE 61
0.406763	# t_m1
0.560673	# t_d1
0.032564	# t_i0
###INSERT_STATE 61
0.462021	# t_m1
0.046210	# t_d1
0.491768	# t_i0
0.250000	# Symbol A probability
0.250000	# Symbol C probability
0.250000	# Symbol G probability
0.250000	# Symbol U probability
###MATCH_STATE 62 ( ) ( )
0.951560	# t_m1
0.043329	# t_d1
0.005111	# t_i0
0.385135	# Symbol A probability
0.006757	# Symbol C probability
0.114865	# Symbol G probability
0.493243	# Symbol U probability
###DELETE_STATE 62
0.475326	# t_m1
0.486621	# t_d1
0.038053	# t_i0
###INSERT_STATE 62
0.462021	# t_m1
0.046210	# t_d1
0.491768	# t_i0
0.250000	# Symbol A probability
0.250000	# Symbol C probability
0.250000	# Symbol G probability
0.250000	# Symbol U probability
###MATCH_STATE 63 ( ) ( )
0.970203	# t_m1
0.024586	# t_d1
0.005211	# t_i0
0.201389	# Symbol A probability
0.090278	# Symbol C probability
0.145833	# Symbol G probability
0.562500	# Symbol U probability
###DELETE_STATE 63
0.406763	# t_m1
0.560673	# t_d1
0.032564	# t_i0
###INSERT_STATE 63
0.462021	# t_m1
0.046210	# t_d1
0.491768	# t_i0
0.250000	# Symbol A probability
0.250000	# Symbol C probability
0.250000	# Symbol G probability
0.250000	# Symbol U probability
###MATCH_STATE 64 ( ) ( )
0.970203	# t_m1
0.004995	# t_d1
0.024802	# t_i0
0.423611	# Symbol A probability
0.034722	# Symbol C probability
0.284722	# Symbol G probability
0.256944	# Symbol U probability
###DELETE_STATE 64
0.262519	# t_m1
0.704916	# t_d1
0.032564	# t_i0
###INSERT_STATE 64
0.469507	# t_m1
0.037102	# t_d1
0.493391	# t_i0
0.250050	# Symbol A probability
0.250050	# Symbol C probability
0.249950	# Symbol G probability
0.249950	# Symbol U probability
###MATCH_STATE 65 ( ) ( )
0.833062	# t_m1
0.004995	# t_d1
0.161944	# t_i0
0.145833	# Symbol A probability
0.034722	# Symbol C probability
0.368056	# Symbol G probability
0.451389	# Symbol U probability
###DELETE_STATE 65
0.262519	# t_m1
0.704916	# t_d1
0.032564	# t_i0
###INSERT_STATE 65
0.344514	# t_m1
0.011025	# t_d1
0.644461	# t_i0
0.250349	# Symbol A probability
0.249651	# Symbol C probability
0.250050	# Symbol G probability
0.249950	# Symbol U probability
###MATCH_STATE 66 ( ) ( )
0.989794	# t_m1
0.004995	# t_d1
0.005211	# t_i0
0.340278	# Symbol A probability
0.284722	# Symbol C probability
0.034722	# Symbol G probability
0.340278	# Symbol U probability
###DELETE_STATE 66
0.262519	# t_m1
0.704916	# t_d1
0.032564	# t_i0
###INSERT_STATE 66
0.462021	# t_m1
0.046210	# t_d1
0.491768	# t_i0
0.250000	# Symbol A probability
0.250000	# Symbol C probability
0.250000	# Symbol G probability
0.250000	# Symbol U probability
###MATCH_STATE 67 ( ) ( )
0.989794	# t_m1
0.004995	# t_d1
0.005211	# t_i0
0.895833	# Symbol A probability
0.006944	# Symbol C probability
0.062500	# Symbol G probability
0.034722	# Symbol U probability
###DELETE_STATE 67
0.262519	# t_m1
0.704916	# t_d1
0.032564	# t_i0
###INSERT_STATE 67
0.462021	# t_m1
0.046210	# t_d1
0.491768	# t_i0
0.250000	# Symbol A probability
0.250000	# Symbol C probability
0.250000	# Symbol G probability
0.250000	# Symbol U probability
###MATCH_STATE 68 ( ) ( )
0.970203	# t_m1
0.024586	# t_d1
0.005211	# t_i0
0.451389	# Symbol A probability
0.173611	# Symbol C probability
0.006944	# Symbol G probability
0.368056	# Symbol U probability
###DELETE_STATE 68
0.262519	# t_m1
0.704916	# t_d1
0.032564	# t_i0
###INSERT_STATE 68
0.462021	# t_m1
0.046210	# t_d1
0.491768	# t_i0
0.250000	# Symbol A probability
0.250000	# Symbol C probability
0.250000	# Symbol G probability
0.250000	# Symbol U probability
###MATCH_STATE 69 ( ) ( )
0.989591	# t_m1
0.005095	# t_d1
0.005315	# t_i0
0.007143	# Symbol A probability
0.007143	# Symbol C probability
0.921429	# Symbol G probability
0.064286	# Symbol U probability
###DELETE_STATE 69
0.355486	# t_m1
0.616054	# t_d1
0.028459	# t_i0
###INSERT_STATE 69
0.462021	# t_m1
0.046210	# t_d1
0.491768	# t_i0
0.250000	# Symbol A probability
0.250000	# Symbol C probability
0.250000	# Symbol G probability
0.250000	# Symbol U probability
###MATCH_STATE 70 ( ) ( )
0.989794	# t_m1
0.004995	# t_d1
0.005211	# t_i0
0.006944	# Symbol A probability
0.006944	# Symbol C probability
0.979167	# Symbol G probability
0.006944	# Symbol U probability
###DELETE_STATE 70
0.406763	# t_m1
0.560673	# t_d1
0.032564	# t_i0
###INSERT_STATE 70
0.462021	# t_m1
0.046210	# t_d1
0.491768	# t_i0
0.250000	# Symbol A probability
0.250000	# Symbol C probability
0.250000	# Symbol G probability
0.250000	# Symbol U probability
###MATCH_STATE 71 ( ) ( )
0.989991	# t_m1
0.004899	# t_d1
0.005111	# t_i0
0.006757	# Symbol A probability
0.006757	# Symbol C probability
0.060811	# Symbol G probability
0.925676	# Symbol U probability
###DELETE_STATE 71
0.306769	# t_m1
0.655178	# t_d1
0.038053	# t_i0
###INSERT_STATE 71
0.462021	# t_m1
0.046210	# t_d1
0.491768	# t_i0
0.250000	# Symbol A probability
0.250000	# Symbol C probability
0.250000	# Symbol G probability
0.250000	# Symbol U probability
###MATCH_STATE 72 ( ) ( )
0.989991	# t_m1
0.004899	# t_d1
0.005111	# t_i0
0.006757	# Symbol A probability
0.006757	# Symbol C probability
0.979730	# Symbol G probability
0.006757	# Symbol U probability
###DELETE_STATE 72
0.306769	# t_m1
0.655178	# t_d1
0.038053	# t_i0
###INSERT_STATE 72
0.462021	# t_m1
0.046210	# t_d1
0.491768	# t_i0
0.250000	# Symbol A probability
0.250000	# Symbol C probability
0.250000	# Symbol G probability
0.250000	# Symbol U probability
###MATCH_STATE 73 ( ) ( )
0.989991	# t_m1
0.004899	# t_d1
0.005111	# t_i0
0.006757	# Symbol A probability
0.925676	# Symbol C probability
0.006757	# Symbol G probability
0.060811	# Symbol U probability
###DELETE_STATE 73
0.306769	# t_m1
0.655178	# t_d1
0.038053	# t_i0
###INSERT_STATE 73
0.462021	# t_m1
0.046210	# t_d1
0.491768	# t_i0
0.250000	# Symbol A probability
0.250000	# Symbol C probability
0.250000	# Symbol G probability
0.250000	# Symbol U probability
###MATCH_STATE 74 ( ) ( )
0.989991	# t_m1
0.004899	# t_d1
0.005111	# t_i0
0.006757	# Symbol A probability
0.331081	# Symbol C probability
0.060811	# Symbol G probability
0.601351	# Symbol U probability
###DELETE_STATE 74
0.306769	# t_m1
0.655178	# t_d1
0.038053	# t_i0
###INSERT_STATE 74
0.462021	# t_m1
0.046210	# t_d1
0.491768	# t_i0
0.250000	# Symbol A probability
0.250000	# Symbol C probability
0.250000	# Symbol G probability
0.250000	# Symbol U probability
###MATCH_STATE 75 ( ) ( )
0.989991	# t_m1
0.004899	# t_d1
0.005111	# t_i0
0.925676	# Symbol A probability
0.060811	# Symbol C probability
0.006757	# Symbol G probability
0.006757	# Symbol U probability
###DELETE_STATE 75
0.306769	# t_m1
0.655178	# t_d1
0.038053	# t_i0
###INSERT_STATE 75
0.462021	# t_m1
0.046210	# t_d1
0.491768	# t_i0
0.250000	# Symbol A probability
0.250000	# Symbol C probability
0.250000	# Symbol G probability
0.250000	# Symbol U probability
###MATCH_STATE 76 ( ) ( )
0.989991	# t_m1
0.004899	# t_d1
0.005111	# t_i0
0.952703	# Symbol A probability
0.033784	# Symbol C probability
0.006757	# Symbol G probability
0.006757	# Symbol U probability
###DELETE_STATE 76
0.306769	# t_m1
0.655178	# t_d1
0.038053	# t_i0
###INSERT_STATE 76
0.462021	# t_m1
0.046210	# t_d1
0.491768	# t_i0
0.250000	# Symbol A probability
0.250000	# Symbol C probability
0.250000	# Symbol G probability
0.250000	# Symbol U probability
###MATCH_STATE 77 ( ) ( )
0.970775	# t_m1
0.004899	# t_d1
0.024326	# t_i0
0.277027	# Symbol A probability
0.060811	# Symbol C probability
0.033784	# Symbol G probability
0.628378	# Symbol U probability
###DELETE_STATE 77
0.306769	# t_m1
0.655178	# t_d1
0.038053	# t_i0
###INSERT_STATE 77
0.520835	# t_m1
0.041159	# t_d1
0.438007	# t_i0
0.249975	# Symbol A probability
0.250075	# Symbol C probability
0.249975	# Symbol G probability
0.249975	# Symbol U probability
###MATCH_STATE 78 ( ) ( )
0.970775	# t_m1
0.024114	# t_d1
0.005111	# t_i0
0.033784	# Symbol A probability
0.033784	# Symbol C probability
0.006757	# Symbol G probability
0.925676	# Symbol U probability
###DELETE_STATE 78
0.306769	# t_m1
0.655178	# t_d1
0.038053	# t_i0
###INSERT_STATE 78
0.462021	# t_m1
0.046210	# t_d1
0.491768	# t_i0
0.250000	# Symbol A probability
0.250000	# Symbol C probability
0.250000	# Symbol G probability
0.250000	# Symbol U probability
###MATCH_STATE 79 ( ) ( )
0.931020	# t_m1
0.044178	# t_d1
0.024802	# t_i0
0.006944	# Symbol A probability
0.923611	# Symbol C probability
0.062500	# Symbol G probability
0.006944	# Symbol U probability
###DELETE_STATE 79
0.262519	# t_m1
0.704916	# t_d1
0.032564	# t_i0
###INSERT_STATE 79
0.469507	# t_m1
0.037102	# t_d1
0.493391	# t_i0
0.249950	# Symbol A probability
0.249950	# Symbol C probability
0.250050	# Symbol G probability
0.250050	# Symbol U probability
###MATCH_STATE 80 ( ) ( )
0.968988	# t_m1
0.005198	# t_d1
0.025814	# t_i0
0.036765	# Symbol A probability
0.830882	# Symbol C probability
0.007353	# Symbol G probability
0.125000	# Symbol U probability
###DELETE_STATE 80
0.203742	# t_m1
0.770984	# t_d1
0.025273	# t_i0
###INSERT_STATE 80
0.520835	# t_m1
0.041159	# t_d1
0.438007	# t_i0
0.249975	# Symbol A probability
0.249975	# Symbol C probability
0.250075	# Symbol G probability
0.249975	# Symbol U probability
###MATCH_STATE 81 ( ) ( )
0.968988	# t_m1
0.025589	# t_d1
0.005423	# t_i0
0.389706	# Symbol A probability
0.036765	# Symbol C probability
0.007353	# Symbol G probability
0.566176	# Symbol U probability
###DELETE_STATE 81
0.203742	# t_m1
0.770984	# t_d1
0.025273	# t_i0
###INSERT_STATE 81
0.462021	# t_m1
0.046210	# t_d1
0.491768	# t_i0
0.250000	# Symbol A probability
0.250000	# Symbol C probability
0.250000	# Symbol G probability
0.250000	# Symbol U probability
###MATCH_STATE 82 ( ) ( )
0.989157	# t_m1
0.005307	# t_d1
0.005536	# t_i0
0.068182	# Symbol A probability
0.007576	# Symbol C probability
0.795455	# Symbol G probability
0.128788	# Symbol U probability
###DELETE_STATE 82
0.183230	# t_m1
0.794041	# t_d1
0.022729	# t_i0
###INSERT_STATE 82
0.462021	# t_m1
0.046210	# t_d1
0.491768	# t_i0
0.250000	# Symbol A probability
0.250000	# Symbol C probability
0.250000	# Symbol G probability
0.250000	# Symbol U probability
###MATCH_STATE 83 ( ) ( )
0.968342	# t_m1
0.026122	# t_d1
0.005536	# t_i0
0.037879	# Symbol A probability
0.886364	# Symbol C probability
0.007576	# Symbol G probability
0.068182	# Symbol U probability
###DELETE_STATE 83
0.183230	# t_m1
0.794041	# t_d1
0.022729	# t_i0
###INSERT_STATE 83
0.462021	# t_m1
0.046210	# t_d1
0.491768	# t_i0
0.250000	# Symbol A probability
0.250000	# Symbol C probability
0.250000	# Symbol G probability
0.250000	# Symbol U probability
###MATCH_STATE 84 ( ) ( )
0.988927	# t_m1
0.005419	# t_d1
0.005654	# t_i0
0.914062	# Symbol A probability
0.007812	# Symbol C probability
0.070312	# Symbol G probability
0.007812	# Symbol U probability
###DELETE_STATE 84
0.166470	# t_m1
0.812880	# t_d1
0.020650	# t_i0
###INSERT_STATE 84
0.462021	# t_m1
0.046210	# t_d1
0.491768	# t_i0
0.250000	# Symbol A probability
0.250000	# Symbol C probability
0.250000	# Symbol G probability
0.250000	# Symbol U probability
###MATCH_STATE 85 ( ) ( )
0.925154	# t_m1
0.069192	# t_d1
0.005654	# t_i0
0.289062	# Symbol A probability
0.007812	# Symbol C probability
0.695312	# Symbol G probability
0.007812	# Symbol U probability
###DELETE_STATE 85
0.166470	# t_m1
0.812880	# t_d1
0.020650	# t_i0
###INSERT_STATE 85
0.462021	# t_m1
0.046210	# t_d1
0.491768	# t_i0
0.250000	# Symbol A probability
0.250000	# Symbol C probability
0.250000	# Symbol G probability
0.250000	# Symbol U probability
###MATCH_STATE 86 ( ) ( )
0.965467	# t_m1
0.028494	# t_d1
0.006039	# t_i0
0.422414	# Symbol A probability
0.146552	# Symbol C probability
0.387931	# Symbol G probability
0.043103	# Symbol U probability
###DELETE_STATE 86
0.130626	# t_m1
0.853171	# t_d1
0.016203	# t_i0
###INSERT_STATE 86
0.462021	# t_m1
0.046210	# t_d1
0.491768	# t_i0
0.250000	# Symbol A probability
0.250000	# Symbol C probability
0.250000	# Symbol G probability
0.250000	# Symbol U probability
###MATCH_STATE 87 ( ) ( )
0.987898	# t_m1
0.005923	# t_d1
0.006179	# t_i0
0.544643	# Symbol A probability
0.223214	# Symbol C probability
0.116071	# Symbol G probability
0.116071	# Symbol U probability
###DELETE_STATE 87
0.121878	# t_m1
0.863003	# t_d1
0.015118	# t_i0
###INSERT_STATE 87
0.462021	# t_m1
0.046210	# t_d1
0.491768	# t_i0
0.250000	# Symbol A probability
0.250000	# Symbol C probability
0.250000	# Symbol G probability
0.250000	# Symbol U probability
###MATCH_STATE 88 ( ) ( )
0.941432	# t_m1
0.052389	# t_d1
0.006179	# t_i0
0.223214	# Symbol A probability
0.151786	# Symbol C probability
0.294643	# Symbol G probability
0.330357	# Symbol U probability
###DELETE_STATE 88
0.121878	# t_m1
0.863003	# t_d1
0.015118	# t_i0
###INSERT_STATE 88
0.462021	# t_m1
0.046210	# t_d1
0.491768	# t_i0
0.250000	# Symbol A probability
0.250000	# Symbol C probability
0.250000	# Symbol G probability
0.250000	# Symbol U probability
###MATCH_STATE 89 ( ) ( )
0.938578	# t_m1
0.054942	# t_d1
0.006480	# t_i0
0.548077	# Symbol A probability
0.048077	# Symbol C probability
0.086538	# Symbol G probability
0.317308	# Symbol U probability
###DELETE_STATE 89
0.107483	# t_m1
0.879185	# t_d1
0.013333	# t_i0
###INSERT_STATE 89
0.462021	# t_m1
0.046210	# t_d1
0.491768	# t_i0
0.250000	# Symbol A probability
0.250000	# Symbol C probability
0.250000	# Symbol G probability
0.250000	# Symbol U probability
###MATCH_STATE 90 ( ) ( )
0.935431	# t_m1
0.057757	# t_d1
0.006812	# t_i0
0.468750	# Symbol A probability
0.093750	# Symbol C probability
0.010417	# Symbol G probability
0.427083	# Symbol U probability
###DELETE_STATE 90
0.096128	# t_m1
0.891947	# t_d1
0.011924	# t_i0
###INSERT_STATE 90
0.462021	# t_m1
0.046210	# t_d1
0.491768	# t_i0
0.250000	# Symbol A probability
0.250000	# Symbol C probability
0.250000	# Symbol G probability
0.250000	# Symbol U probability
###MATCH_STATE 91 ( ) ( )
0.958941	# t_m1
0.033879	# t_d1
0.007180	# t_i0
0.329545	# Symbol A probability
0.011364	# Symbol C probability
0.011364	# Symbol G probability
0.647727	# Symbol U probability
###DELETE_STATE 91
0.086944	# t_m1
0.902271	# t_d1
0.010785	# t_i0
###INSERT_STATE 91
0.462021	# t_m1
0.046210	# t_d1
0.491768	# t_i0
0.250000	# Symbol A probability
0.250000	# Symbol C probability
0.250000	# Symbol G probability
0.250000	# Symbol U probability
###MATCH_STATE 92 ( ) ( )
0.957802	# t_m1
0.034819	# t_d1
0.007379	# t_i0
0.011905	# Symbol A probability
0.345238	# Symbol C probability
0.154762	# Symbol G probability
0.488095	# Symbol U probability
###DELETE_STATE 92
0.082980	# t_m1
0.906727	# t_d1
0.010293	# t_i0
###INSERT_STATE 92
0.462021	# t_m1
0.046210	# t_d1
0.491768	# t_i0
0.250000	# Symbol A probability
0.250000	# Symbol C probability
0.250000	# Symbol G probability
0.250000	# Symbol U probability
###MATCH_STATE 93 ( ) ( )
0.870987	# t_m1
0.121423	# t_d1
0.007590	# t_i0
0.162500	# Symbol A probability
0.312500	# Symbol C probability
0.062500	# Symbol G probability
0.462500	# Symbol U probability
###DELETE_STATE 93
0.079361	# t_m1
0.910794	# t_d1
0.009844	# t_i0
###INSERT_STATE 93
0.462021	# t_m1
0.046210	# t_d1
0.491768	# t_i0
0.250000	# Symbol A probability
0.250000	# Symbol C probability
0.250000	# Symbol G probability
0.250000	# Symbol U probability
###MATCH_STATE 94 ( ) ( )
0.822149	# t_m1
0.169284	# t_d1
0.008568	# t_i0
0.015625	# Symbol A probability
0.203125	# Symbol C probability
0.078125	# Symbol G probability
0.703125	# Symbol U probability
###DELETE_STATE 94
0.067575	# t_m1
0.924043	# t_d1
0.008382	# t_i0
###INSERT_STATE 94
0.462021	# t_m1
0.046210	# t_d1
0.491768	# t_i0
0.250000	# Symbol A probability
0.250000	# Symbol C probability
0.250000	# Symbol G probability
0.250000	# Symbol U probability
###MATCH_STATE 95 ( ) ( )
0.941598	# t_m1
0.048189	# t_d1
0.010213	# t_i0
0.022727	# Symbol A probability
0.022727	# Symbol C probability
0.113636	# Symbol G probability
0.840909	# Symbol U probability
###DELETE_STATE 95
0.056994	# t_m1
0.935936	# t_d1
0.007070	# t_i0
###INSERT_STATE 95
0.462021	# t_m1
0.046210	# t_d1
0.491768	# t_i0
0.250000	# Symbol A probability
0.250000	# Symbol C probability
0.250000	# Symbol G probability
0.250000	# Symbol U probability
###MATCH_STATE 96 ( ) ( )
0.626181	# t_m1
0.000000	# t_d1
0.373819	# t_i0
0.025000	# Symbol A probability
0.325000	# Symbol C probability
0.625000	# Symbol G probability
0.025000	# Symbol U probability
###DELETE_STATE 96
0.058622	# t_m1
0.000000	# t_d1
0.941378	# t_i0
###INSERT_STATE 96
0.046991	# t_m1
0.000000	# t_d1
0.953009	# t_i0
0.258065	# Symbol A probability
0.240051	# Symbol C probability
0.254664	# Symbol G probability
0.247220	# Symbol U probability
