# Supplementary material for: Riboswitch Detection Using Profile Hidden Markov Models
Source: BMC Bioinformatics. 2009 Oct 8;10:325. doi: 10.1186/1471-2105-10-325 (PMC2770071; doi:10.1186/1471-2105-10-325)
Supplement: Additional file 17 — profile Hidden Markov Model for TPP riboswitch family. Text file displaying profile Hidden Markov Model for TPP riboswitch family. [file 1471-2105-10-325-S17.TXT]

# HMM v1.7
118	# M -- length of model
4	# alphabet length
2	# alphabet type
ACGU	# alphabet
no	# Optional reference line annotation?
no	# Optional consensus structure annotation?
###MATCH_STATE 0 ( ) ( )
0.098210	# t_m1
0.191436	# t_d1
0.710354	# t_i0
0.250000	# Symbol A probability
0.250000	# Symbol C probability
0.250000	# Symbol G probability
0.250000	# Symbol U probability
###DELETE_STATE 0
0.000000	# t_m1
0.000000	# t_d1
0.000000	# t_i0
###INSERT_STATE 0
0.002393	# t_m1
0.071434	# t_d1
0.926173	# t_i0
0.244790	# Symbol A probability
0.248768	# Symbol C probability
0.252313	# Symbol G probability
0.254129	# Symbol U probability
###MATCH_STATE 1 ( ) ( )
0.967529	# t_m1
0.015892	# t_d1
0.016579	# t_i0
0.250000	# Symbol A probability
0.250000	# Symbol C probability
0.250000	# Symbol G probability
0.250000	# Symbol U probability
###DELETE_STATE 1
0.218046	# t_m1
0.780407	# t_d1
0.001547	# t_i0
###INSERT_STATE 1
0.462021	# t_m1
0.046210	# t_d1
0.491768	# t_i0
0.250000	# Symbol A probability
0.250000	# Symbol C probability
0.250000	# Symbol G probability
0.250000	# Symbol U probability
###MATCH_STATE 2 ( ) ( )
0.988686	# t_m1
0.005537	# t_d1
0.005777	# t_i0
0.620968	# Symbol A probability
0.008065	# Symbol C probability
0.008065	# Symbol G probability
0.362903	# Symbol U probability
###DELETE_STATE 2
0.041576	# t_m1
0.956477	# t_d1
0.001947	# t_i0
###INSERT_STATE 2
0.462021	# t_m1
0.046210	# t_d1
0.491768	# t_i0
0.250000	# Symbol A probability
0.250000	# Symbol C probability
0.250000	# Symbol G probability
0.250000	# Symbol U probability
###MATCH_STATE 3 ( ) ( )
0.989378	# t_m1
0.005198	# t_d1
0.005423	# t_i0
0.860294	# Symbol A probability
0.095588	# Symbol C probability
0.007353	# Symbol G probability
0.036765	# Symbol U probability
###DELETE_STATE 3
0.069245	# t_m1
0.928756	# t_d1
0.001999	# t_i0
###INSERT_STATE 3
0.462021	# t_m1
0.046210	# t_d1
0.491768	# t_i0
0.250000	# Symbol A probability
0.250000	# Symbol C probability
0.250000	# Symbol G probability
0.250000	# Symbol U probability
###MATCH_STATE 4 ( ) ( )
0.990536	# t_m1
0.004632	# t_d1
0.004832	# t_i0
0.556250	# Symbol A probability
0.106250	# Symbol C probability
0.156250	# Symbol G probability
0.181250	# Symbol U probability
###DELETE_STATE 4
0.204053	# t_m1
0.793836	# t_d1
0.002111	# t_i0
###INSERT_STATE 4
0.462021	# t_m1
0.046210	# t_d1
0.491768	# t_i0
0.250000	# Symbol A probability
0.250000	# Symbol C probability
0.250000	# Symbol G probability
0.250000	# Symbol U probability
###MATCH_STATE 5 ( ) ( )
0.993058	# t_m1
0.003397	# t_d1
0.003544	# t_i0
0.537500	# Symbol A probability
0.087500	# Symbol C probability
0.004167	# Symbol G probability
0.370833	# Symbol U probability
###DELETE_STATE 5
0.078451	# t_m1
0.918952	# t_d1
0.002597	# t_i0
###INSERT_STATE 5
0.462021	# t_m1
0.046210	# t_d1
0.491768	# t_i0
0.250000	# Symbol A probability
0.250000	# Symbol C probability
0.250000	# Symbol G probability
0.250000	# Symbol U probability
###MATCH_STATE 6 ( ) ( )
0.993492	# t_m1
0.003185	# t_d1
0.003323	# t_i0
0.465385	# Symbol A probability
0.003846	# Symbol C probability
0.050000	# Symbol G probability
0.480769	# Symbol U probability
###DELETE_STATE 6
0.180880	# t_m1
0.816365	# t_d1
0.002755	# t_i0
###INSERT_STATE 6
0.462021	# t_m1
0.046210	# t_d1
0.491768	# t_i0
0.250000	# Symbol A probability
0.250000	# Symbol C probability
0.250000	# Symbol G probability
0.250000	# Symbol U probability
###MATCH_STATE 7 ( ) ( )
0.994401	# t_m1
0.002740	# t_d1
0.002859	# t_i0
0.169872	# Symbol A probability
0.336538	# Symbol C probability
0.092949	# Symbol G probability
0.400641	# Symbol U probability
###DELETE_STATE 7
0.127950	# t_m1
0.868774	# t_d1
0.003275	# t_i0
###INSERT_STATE 7
0.462021	# t_m1
0.046210	# t_d1
0.491768	# t_i0
0.250000	# Symbol A probability
0.250000	# Symbol C probability
0.250000	# Symbol G probability
0.250000	# Symbol U probability
###MATCH_STATE 8 ( ) ( )
0.994793	# t_m1
0.002548	# t_d1
0.002659	# t_i0
0.261765	# Symbol A probability
0.520588	# Symbol C probability
0.002941	# Symbol G probability
0.214706	# Symbol U probability
###DELETE_STATE 8
0.093972	# t_m1
0.902382	# t_d1
0.003645	# t_i0
###INSERT_STATE 8
0.462021	# t_m1
0.046210	# t_d1
0.491768	# t_i0
0.250000	# Symbol A probability
0.250000	# Symbol C probability
0.250000	# Symbol G probability
0.250000	# Symbol U probability
###MATCH_STATE 9 ( ) ( )
0.994993	# t_m1
0.002450	# t_d1
0.002556	# t_i0
0.643258	# Symbol A probability
0.171348	# Symbol C probability
0.148876	# Symbol G probability
0.036517	# Symbol U probability
###DELETE_STATE 9
0.152245	# t_m1
0.843858	# t_d1
0.003897	# t_i0
###INSERT_STATE 9
0.462021	# t_m1
0.046210	# t_d1
0.491768	# t_i0
0.250000	# Symbol A probability
0.250000	# Symbol C probability
0.250000	# Symbol G probability
0.250000	# Symbol U probability
###MATCH_STATE 10 ( ) ( )
0.995309	# t_m1
0.002296	# t_d1
0.002395	# t_i0
0.263021	# Symbol A probability
0.523438	# Symbol C probability
0.127604	# Symbol G probability
0.085938	# Symbol U probability
###DELETE_STATE 10
0.212437	# t_m1
0.783131	# t_d1
0.004432	# t_i0
###INSERT_STATE 10
0.462021	# t_m1
0.046210	# t_d1
0.491768	# t_i0
0.250000	# Symbol A probability
0.250000	# Symbol C probability
0.250000	# Symbol G probability
0.250000	# Symbol U probability
###MATCH_STATE 11 ( ) ( )
0.995661	# t_m1
0.002124	# t_d1
0.002216	# t_i0
0.107143	# Symbol A probability
0.326190	# Symbol C probability
0.002381	# Symbol G probability
0.564286	# Symbol U probability
###DELETE_STATE 11
0.258032	# t_m1
0.736584	# t_d1
0.005384	# t_i0
###INSERT_STATE 11
0.462021	# t_m1
0.046210	# t_d1
0.491768	# t_i0
0.250000	# Symbol A probability
0.250000	# Symbol C probability
0.250000	# Symbol G probability
0.250000	# Symbol U probability
###MATCH_STATE 12 ( ) ( )
0.995963	# t_m1
0.001976	# t_d1
0.002061	# t_i0
0.607456	# Symbol A probability
0.177632	# Symbol C probability
0.151316	# Symbol G probability
0.063596	# Symbol U probability
###DELETE_STATE 12
0.267818	# t_m1
0.725327	# t_d1
0.006855	# t_i0
###INSERT_STATE 12
0.462021	# t_m1
0.046210	# t_d1
0.491768	# t_i0
0.250000	# Symbol A probability
0.250000	# Symbol C probability
0.250000	# Symbol G probability
0.250000	# Symbol U probability
###MATCH_STATE 13 ( ) ( )
0.996171	# t_m1
0.001874	# t_d1
0.001955	# t_i0
0.010331	# Symbol A probability
0.084711	# Symbol C probability
0.902893	# Symbol G probability
0.002066	# Symbol U probability
###DELETE_STATE 13
0.301549	# t_m1
0.689746	# t_d1
0.008706	# t_i0
###INSERT_STATE 13
0.462021	# t_m1
0.046210	# t_d1
0.491768	# t_i0
0.250000	# Symbol A probability
0.250000	# Symbol C probability
0.250000	# Symbol G probability
0.250000	# Symbol U probability
###MATCH_STATE 14 ( ) ( )
0.996333	# t_m1
0.001795	# t_d1
0.001872	# t_i0
0.025591	# Symbol A probability
0.001969	# Symbol C probability
0.970472	# Symbol G probability
0.001969	# Symbol U probability
###DELETE_STATE 14
0.141475	# t_m1
0.847199	# t_d1
0.011326	# t_i0
###INSERT_STATE 14
0.462021	# t_m1
0.046210	# t_d1
0.491768	# t_i0
0.250000	# Symbol A probability
0.250000	# Symbol C probability
0.250000	# Symbol G probability
0.250000	# Symbol U probability
###MATCH_STATE 15 ( ) ( )
0.996358	# t_m1
0.001782	# t_d1
0.001859	# t_i0
0.087891	# Symbol A probability
0.001953	# Symbol C probability
0.908203	# Symbol G probability
0.001953	# Symbol U probability
###DELETE_STATE 15
0.148947	# t_m1
0.839129	# t_d1
0.011924	# t_i0
###INSERT_STATE 15
0.462021	# t_m1
0.046210	# t_d1
0.491768	# t_i0
0.250000	# Symbol A probability
0.250000	# Symbol C probability
0.250000	# Symbol G probability
0.250000	# Symbol U probability
###MATCH_STATE 16 ( ) ( )
0.996384	# t_m1
0.001770	# t_d1
0.001846	# t_i0
0.001938	# Symbol A probability
0.001938	# Symbol C probability
0.994186	# Symbol G probability
0.001938	# Symbol U probability
###DELETE_STATE 16
0.101489	# t_m1
0.885922	# t_d1
0.012589	# t_i0
###INSERT_STATE 16
0.462021	# t_m1
0.046210	# t_d1
0.491768	# t_i0
0.250000	# Symbol A probability
0.250000	# Symbol C probability
0.250000	# Symbol G probability
0.250000	# Symbol U probability
###MATCH_STATE 17 ( ) ( )
0.996384	# t_m1
0.001770	# t_d1
0.001846	# t_i0
0.281008	# Symbol A probability
0.025194	# Symbol C probability
0.040698	# Symbol G probability
0.653101	# Symbol U probability
###DELETE_STATE 17
0.101489	# t_m1
0.885922	# t_d1
0.012589	# t_i0
###INSERT_STATE 17
0.462021	# t_m1
0.046210	# t_d1
0.491768	# t_i0
0.250000	# Symbol A probability
0.250000	# Symbol C probability
0.250000	# Symbol G probability
0.250000	# Symbol U probability
###MATCH_STATE 18 ( ) ( )
0.996384	# t_m1
0.001770	# t_d1
0.001846	# t_i0
0.063953	# Symbol A probability
0.009690	# Symbol C probability
0.924419	# Symbol G probability
0.001938	# Symbol U probability
###DELETE_STATE 18
0.101489	# t_m1
0.885922	# t_d1
0.012589	# t_i0
###INSERT_STATE 18
0.462021	# t_m1
0.046210	# t_d1
0.491768	# t_i0
0.250000	# Symbol A probability
0.250000	# Symbol C probability
0.250000	# Symbol G probability
0.250000	# Symbol U probability
###MATCH_STATE 19 ( ) ( )
0.961672	# t_m1
0.036482	# t_d1
0.001846	# t_i0
0.001938	# Symbol A probability
0.870155	# Symbol C probability
0.001938	# Symbol G probability
0.125969	# Symbol U probability
###DELETE_STATE 19
0.101489	# t_m1
0.885922	# t_d1
0.012589	# t_i0
###INSERT_STATE 19
0.462021	# t_m1
0.046210	# t_d1
0.491768	# t_i0
0.250000	# Symbol A probability
0.250000	# Symbol C probability
0.250000	# Symbol G probability
0.250000	# Symbol U probability
###MATCH_STATE 20 ( ) ( )
0.600690	# t_m1
0.397397	# t_d1
0.001913	# t_i0
0.026210	# Symbol A probability
0.566532	# Symbol C probability
0.042339	# Symbol G probability
0.364919	# Symbol U probability
###DELETE_STATE 20
0.122967	# t_m1
0.867188	# t_d1
0.009844	# t_i0
###INSERT_STATE 20
0.462021	# t_m1
0.046210	# t_d1
0.491768	# t_i0
0.250000	# Symbol A probability
0.250000	# Symbol C probability
0.250000	# Symbol G probability
0.250000	# Symbol U probability
###MATCH_STATE 21 ( ) ( )
0.993875	# t_m1
0.002998	# t_d1
0.003127	# t_i0
0.132143	# Symbol A probability
0.303571	# Symbol C probability
0.132143	# Symbol G probability
0.432143	# Symbol U probability
###DELETE_STATE 21
0.218632	# t_m1
0.778433	# t_d1
0.002934	# t_i0
###INSERT_STATE 21
0.462021	# t_m1
0.046210	# t_d1
0.491768	# t_i0
0.250000	# Symbol A probability
0.250000	# Symbol C probability
0.250000	# Symbol G probability
0.250000	# Symbol U probability
###MATCH_STATE 22 ( ) ( )
0.934818	# t_m1
0.062523	# t_d1
0.002659	# t_i0
0.202941	# Symbol A probability
0.261765	# Symbol C probability
0.250000	# Symbol G probability
0.285294	# Symbol U probability
###DELETE_STATE 22
0.190852	# t_m1
0.805503	# t_d1
0.003645	# t_i0
###INSERT_STATE 22
0.462021	# t_m1
0.046210	# t_d1
0.491768	# t_i0
0.250000	# Symbol A probability
0.250000	# Symbol C probability
0.250000	# Symbol G probability
0.250000	# Symbol U probability
###MATCH_STATE 23 ( ) ( )
0.956547	# t_m1
0.002450	# t_d1
0.041002	# t_i0
0.126404	# Symbol A probability
0.396067	# Symbol C probability
0.283708	# Symbol G probability
0.193820	# Symbol U probability
###DELETE_STATE 23
0.065938	# t_m1
0.930165	# t_d1
0.003897	# t_i0
###INSERT_STATE 23
0.548814	# t_m1
0.026612	# t_d1
0.424574	# t_i0
0.250150	# Symbol A probability
0.249950	# Symbol C probability
0.249850	# Symbol G probability
0.250050	# Symbol U probability
###MATCH_STATE 24 ( ) ( )
0.995088	# t_m1
0.002404	# t_d1
0.002508	# t_i0
0.156593	# Symbol A probability
0.310440	# Symbol C probability
0.200549	# Symbol G probability
0.332418	# Symbol U probability
###DELETE_STATE 24
0.264961	# t_m1
0.731003	# t_d1
0.004036	# t_i0
###INSERT_STATE 24
0.462021	# t_m1
0.046210	# t_d1
0.491768	# t_i0
0.250000	# Symbol A probability
0.250000	# Symbol C probability
0.250000	# Symbol G probability
0.250000	# Symbol U probability
###MATCH_STATE 25 ( ) ( )
0.995624	# t_m1
0.002142	# t_d1
0.002234	# t_i0
0.281250	# Symbol A probability
0.127404	# Symbol C probability
0.387019	# Symbol G probability
0.204327	# Symbol U probability
###DELETE_STATE 25
0.228729	# t_m1
0.766012	# t_d1
0.005258	# t_i0
###INSERT_STATE 25
0.462021	# t_m1
0.046210	# t_d1
0.491768	# t_i0
0.250000	# Symbol A probability
0.250000	# Symbol C probability
0.250000	# Symbol G probability
0.250000	# Symbol U probability
###MATCH_STATE 26 ( ) ( )
0.995900	# t_m1
0.002007	# t_d1
0.002094	# t_i0
0.252232	# Symbol A probability
0.216518	# Symbol C probability
0.198661	# Symbol G probability
0.332589	# Symbol U probability
###DELETE_STATE 26
0.452870	# t_m1
0.540668	# t_d1
0.006463	# t_i0
###INSERT_STATE 26
0.462021	# t_m1
0.046210	# t_d1
0.491768	# t_i0
0.250000	# Symbol A probability
0.250000	# Symbol C probability
0.250000	# Symbol G probability
0.250000	# Symbol U probability
###MATCH_STATE 27 ( ) ( )
0.989217	# t_m1
0.008898	# t_d1
0.001886	# t_i0
0.382937	# Symbol A probability
0.184524	# Symbol C probability
0.184524	# Symbol G probability
0.248016	# Symbol U probability
###DELETE_STATE 27
0.373577	# t_m1
0.615638	# t_d1
0.010785	# t_i0
###INSERT_STATE 27
0.462021	# t_m1
0.046210	# t_d1
0.491768	# t_i0
0.250000	# Symbol A probability
0.250000	# Symbol C probability
0.250000	# Symbol G probability
0.250000	# Symbol U probability
###MATCH_STATE 28 ( ) ( )
0.989586	# t_m1
0.008593	# t_d1
0.001821	# t_i0
0.444656	# Symbol A probability
0.177481	# Symbol C probability
0.124046	# Symbol G probability
0.253817	# Symbol U probability
###DELETE_STATE 28
0.302520	# t_m1
0.683310	# t_d1
0.014169	# t_i0
###INSERT_STATE 28
0.462021	# t_m1
0.046210	# t_d1
0.491768	# t_i0
0.250000	# Symbol A probability
0.250000	# Symbol C probability
0.250000	# Symbol G probability
0.250000	# Symbol U probability
###MATCH_STATE 29 ( ) ( )
0.996481	# t_m1
0.001722	# t_d1
0.001797	# t_i0
0.204887	# Symbol A probability
0.234962	# Symbol C probability
0.265038	# Symbol G probability
0.295113	# Symbol U probability
###DELETE_STATE 29
0.202399	# t_m1
0.781397	# t_d1
0.016203	# t_i0
###INSERT_STATE 29
0.462021	# t_m1
0.046210	# t_d1
0.491768	# t_i0
0.250000	# Symbol A probability
0.250000	# Symbol C probability
0.250000	# Symbol G probability
0.250000	# Symbol U probability
###MATCH_STATE 30 ( ) ( )
0.728125	# t_m1
0.001711	# t_d1
0.270165	# t_i0
0.300373	# Symbol A probability
0.106343	# Symbol C probability
0.345149	# Symbol G probability
0.248134	# Symbol U probability
###DELETE_STATE 30
0.295373	# t_m1
0.687171	# t_d1
0.017456	# t_i0
###INSERT_STATE 30
0.086808	# t_m1
0.000747	# t_d1
0.912445	# t_i0
0.251429	# Symbol A probability
0.247618	# Symbol C probability
0.251334	# Symbol G probability
0.249619	# Symbol U probability
###MATCH_STATE 31 ( ) ( )
0.983310	# t_m1
0.001688	# t_d1
0.015002	# t_i0
0.170956	# Symbol A probability
0.045956	# Symbol C probability
0.722426	# Symbol G probability
0.060662	# Symbol U probability
###DELETE_STATE 31
0.257939	# t_m1
0.721411	# t_d1
0.020650	# t_i0
###INSERT_STATE 31
0.568056	# t_m1
0.037102	# t_d1
0.394842	# t_i0
0.249950	# Symbol A probability
0.250050	# Symbol C probability
0.249950	# Symbol G probability
0.250050	# Symbol U probability
###MATCH_STATE 32 ( ) ( )
0.983420	# t_m1
0.001677	# t_d1
0.014904	# t_i0
0.038321	# Symbol A probability
0.001825	# Symbol C probability
0.928832	# Symbol G probability
0.031022	# Symbol U probability
###DELETE_STATE 32
0.585940	# t_m1
0.391331	# t_d1
0.022729	# t_i0
###INSERT_STATE 32
0.568056	# t_m1
0.037102	# t_d1
0.394842	# t_i0
0.249950	# Symbol A probability
0.249950	# Symbol C probability
0.249950	# Symbol G probability
0.250150	# Symbol U probability
###MATCH_STATE 33 ( ) ( )
0.996662	# t_m1
0.001634	# t_d1
0.001704	# t_i0
0.008865	# Symbol A probability
0.930851	# Symbol C probability
0.008865	# Symbol G probability
0.051418	# Symbol U probability
###DELETE_STATE 33
0.475326	# t_m1
0.486621	# t_d1
0.038053	# t_i0
###INSERT_STATE 33
0.462021	# t_m1
0.046210	# t_d1
0.491768	# t_i0
0.250000	# Symbol A probability
0.250000	# Symbol C probability
0.250000	# Symbol G probability
0.250000	# Symbol U probability
###MATCH_STATE 34 ( ) ( )
0.996683	# t_m1
0.001623	# t_d1
0.001694	# t_i0
0.001761	# Symbol A probability
0.001761	# Symbol C probability
0.001761	# Symbol G probability
0.994718	# Symbol U probability
###DELETE_STATE 34
0.571688	# t_m1
0.382545	# t_d1
0.045768	# t_i0
###INSERT_STATE 34
0.462021	# t_m1
0.046210	# t_d1
0.491768	# t_i0
0.250000	# Symbol A probability
0.250000	# Symbol C probability
0.250000	# Symbol G probability
0.250000	# Symbol U probability
###MATCH_STATE 35 ( ) ( )
0.996704	# t_m1
0.001613	# t_d1
0.001683	# t_i0
0.001748	# Symbol A probability
0.001748	# Symbol C probability
0.987762	# Symbol G probability
0.008741	# Symbol U probability
###DELETE_STATE 35
0.462778	# t_m1
0.479817	# t_d1
0.057405	# t_i0
###INSERT_STATE 35
0.462021	# t_m1
0.046210	# t_d1
0.491768	# t_i0
0.250000	# Symbol A probability
0.250000	# Symbol C probability
0.250000	# Symbol G probability
0.250000	# Symbol U probability
###MATCH_STATE 36 ( ) ( )
0.996704	# t_m1
0.001613	# t_d1
0.001683	# t_i0
0.994755	# Symbol A probability
0.001748	# Symbol C probability
0.001748	# Symbol G probability
0.001748	# Symbol U probability
###DELETE_STATE 36
0.462778	# t_m1
0.479817	# t_d1
0.057405	# t_i0
###INSERT_STATE 36
0.462021	# t_m1
0.046210	# t_d1
0.491768	# t_i0
0.250000	# Symbol A probability
0.250000	# Symbol C probability
0.250000	# Symbol G probability
0.250000	# Symbol U probability
###MATCH_STATE 37 ( ) ( )
0.996704	# t_m1
0.001613	# t_d1
0.001683	# t_i0
0.001748	# Symbol A probability
0.001748	# Symbol C probability
0.994755	# Symbol G probability
0.001748	# Symbol U probability
###DELETE_STATE 37
0.462778	# t_m1
0.479817	# t_d1
0.057405	# t_i0
###INSERT_STATE 37
0.462021	# t_m1
0.046210	# t_d1
0.491768	# t_i0
0.250000	# Symbol A probability
0.250000	# Symbol C probability
0.250000	# Symbol G probability
0.250000	# Symbol U probability
###MATCH_STATE 38 ( ) ( )
0.996704	# t_m1
0.001613	# t_d1
0.001683	# t_i0
0.987762	# Symbol A probability
0.001748	# Symbol C probability
0.008741	# Symbol G probability
0.001748	# Symbol U probability
###DELETE_STATE 38
0.462778	# t_m1
0.479817	# t_d1
0.057405	# t_i0
###INSERT_STATE 38
0.462021	# t_m1
0.046210	# t_d1
0.491768	# t_i0
0.250000	# Symbol A probability
0.250000	# Symbol C probability
0.250000	# Symbol G probability
0.250000	# Symbol U probability
###MATCH_STATE 39 ( ) ( )
0.604404	# t_m1
0.393913	# t_d1
0.001683	# t_i0
0.218531	# Symbol A probability
0.085664	# Symbol C probability
0.337413	# Symbol G probability
0.358392	# Symbol U probability
###DELETE_STATE 39
0.462778	# t_m1
0.479817	# t_d1
0.057405	# t_i0
###INSERT_STATE 39
0.462021	# t_m1
0.046210	# t_d1
0.491768	# t_i0
0.250000	# Symbol A probability
0.250000	# Symbol C probability
0.250000	# Symbol G probability
0.250000	# Symbol U probability
###MATCH_STATE 40 ( ) ( )
0.994576	# t_m1
0.002654	# t_d1
0.002769	# t_i0
0.225309	# Symbol A probability
0.175926	# Symbol C probability
0.324074	# Symbol G probability
0.274691	# Symbol U probability
###DELETE_STATE 40
0.088271	# t_m1
0.908305	# t_d1
0.003424	# t_i0
###INSERT_STATE 40
0.462021	# t_m1
0.046210	# t_d1
0.491768	# t_i0
0.250000	# Symbol A probability
0.250000	# Symbol C probability
0.250000	# Symbol G probability
0.250000	# Symbol U probability
###MATCH_STATE 41 ( ) ( )
0.295089	# t_m1
0.002548	# t_d1
0.702363	# t_i0
0.308824	# Symbol A probability
0.108824	# Symbol C probability
0.579412	# Symbol G probability
0.002941	# Symbol U probability
###DELETE_STATE 41
0.029386	# t_m1
0.966969	# t_d1
0.003645	# t_i0
###INSERT_STATE 41
0.092419	# t_m1
0.000472	# t_d1
0.907109	# t_i0
0.250996	# Symbol A probability
0.247382	# Symbol C probability
0.252479	# Symbol G probability
0.249143	# Symbol U probability
###MATCH_STATE 42 ( ) ( )
0.894835	# t_m1
0.002548	# t_d1
0.102616	# t_i0
0.250000	# Symbol A probability
0.391176	# Symbol C probability
0.191176	# Symbol G probability
0.167647	# Symbol U probability
###DELETE_STATE 42
0.029386	# t_m1
0.966969	# t_d1
0.003645	# t_i0
###INSERT_STATE 42
0.334511	# t_m1
0.009150	# t_d1
0.656339	# t_i0
0.250274	# Symbol A probability
0.249178	# Symbol C probability
0.250274	# Symbol G probability
0.250274	# Symbol U probability
###MATCH_STATE 43 ( ) ( )
0.994793	# t_m1
0.002548	# t_d1
0.002659	# t_i0
0.238235	# Symbol A probability
0.108824	# Symbol C probability
0.238235	# Symbol G probability
0.414706	# Symbol U probability
###DELETE_STATE 43
0.029386	# t_m1
0.966969	# t_d1
0.003645	# t_i0
###INSERT_STATE 43
0.462021	# t_m1
0.046210	# t_d1
0.491768	# t_i0
0.250000	# Symbol A probability
0.250000	# Symbol C probability
0.250000	# Symbol G probability
0.250000	# Symbol U probability
###MATCH_STATE 44 ( ) ( )
0.984797	# t_m1
0.002548	# t_d1
0.012654	# t_i0
0.038235	# Symbol A probability
0.438235	# Symbol C probability
0.202941	# Symbol G probability
0.320588	# Symbol U probability
###DELETE_STATE 44
0.029386	# t_m1
0.966969	# t_d1
0.003645	# t_i0
###INSERT_STATE 44
0.469507	# t_m1
0.037102	# t_d1
0.493391	# t_i0
0.250050	# Symbol A probability
0.249950	# Symbol C probability
0.250050	# Symbol G probability
0.249950	# Symbol U probability
###MATCH_STATE 45 ( ) ( )
0.984797	# t_m1
0.002548	# t_d1
0.012654	# t_i0
0.120588	# Symbol A probability
0.438235	# Symbol C probability
0.167647	# Symbol G probability
0.273529	# Symbol U probability
###DELETE_STATE 45
0.610662	# t_m1
0.385693	# t_d1
0.003645	# t_i0
###INSERT_STATE 45
0.427388	# t_m1
0.033774	# t_d1
0.538838	# t_i0
0.250025	# Symbol A probability
0.249925	# Symbol C probability
0.250125	# Symbol G probability
0.249925	# Symbol U probability
###MATCH_STATE 46 ( ) ( )
0.996171	# t_m1
0.001874	# t_d1
0.001955	# t_i0
0.134298	# Symbol A probability
0.340909	# Symbol C probability
0.175620	# Symbol G probability
0.349174	# Symbol U probability
###DELETE_STATE 46
0.918530	# t_m1
0.072765	# t_d1
0.008706	# t_i0
###INSERT_STATE 46
0.462021	# t_m1
0.046210	# t_d1
0.491768	# t_i0
0.250000	# Symbol A probability
0.250000	# Symbol C probability
0.250000	# Symbol G probability
0.250000	# Symbol U probability
###MATCH_STATE 47 ( ) ( )
0.996704	# t_m1
0.001613	# t_d1
0.001683	# t_i0
0.505245	# Symbol A probability
0.176573	# Symbol C probability
0.134615	# Symbol G probability
0.183566	# Symbol U probability
###DELETE_STATE 47
0.462778	# t_m1
0.479817	# t_d1
0.057405	# t_i0
###INSERT_STATE 47
0.462021	# t_m1
0.046210	# t_d1
0.491768	# t_i0
0.250000	# Symbol A probability
0.250000	# Symbol C probability
0.250000	# Symbol G probability
0.250000	# Symbol U probability
###MATCH_STATE 48 ( ) ( )
0.996704	# t_m1
0.001613	# t_d1
0.001683	# t_i0
0.267483	# Symbol A probability
0.071678	# Symbol C probability
0.414336	# Symbol G probability
0.246504	# Symbol U probability
###DELETE_STATE 48
0.462778	# t_m1
0.479817	# t_d1
0.057405	# t_i0
###INSERT_STATE 48
0.462021	# t_m1
0.046210	# t_d1
0.491768	# t_i0
0.250000	# Symbol A probability
0.250000	# Symbol C probability
0.250000	# Symbol G probability
0.250000	# Symbol U probability
###MATCH_STATE 49 ( ) ( )
0.996704	# t_m1
0.001613	# t_d1
0.001683	# t_i0
0.910839	# Symbol A probability
0.001748	# Symbol C probability
0.001748	# Symbol G probability
0.085664	# Symbol U probability
###DELETE_STATE 49
0.462778	# t_m1
0.479817	# t_d1
0.057405	# t_i0
###INSERT_STATE 49
0.462021	# t_m1
0.046210	# t_d1
0.491768	# t_i0
0.250000	# Symbol A probability
0.250000	# Symbol C probability
0.250000	# Symbol G probability
0.250000	# Symbol U probability
###MATCH_STATE 50 ( ) ( )
0.984049	# t_m1
0.014268	# t_d1
0.001683	# t_i0
0.015734	# Symbol A probability
0.875874	# Symbol C probability
0.001748	# Symbol G probability
0.106643	# Symbol U probability
###DELETE_STATE 50
0.462778	# t_m1
0.479817	# t_d1
0.057405	# t_i0
###INSERT_STATE 50
0.462021	# t_m1
0.046210	# t_d1
0.491768	# t_i0
0.250000	# Symbol A probability
0.250000	# Symbol C probability
0.250000	# Symbol G probability
0.250000	# Symbol U probability
###MATCH_STATE 51 ( ) ( )
0.964619	# t_m1
0.033676	# t_d1
0.001704	# t_i0
0.001773	# Symbol A probability
0.916667	# Symbol C probability
0.015957	# Symbol G probability
0.065603	# Symbol U probability
###DELETE_STATE 51
0.643883	# t_m1
0.318064	# t_d1
0.038053	# t_i0
###INSERT_STATE 51
0.462021	# t_m1
0.046210	# t_d1
0.491768	# t_i0
0.250000	# Symbol A probability
0.250000	# Symbol C probability
0.250000	# Symbol G probability
0.250000	# Symbol U probability
###MATCH_STATE 52 ( ) ( )
0.990062	# t_m1
0.008200	# t_d1
0.001738	# t_i0
0.016304	# Symbol A probability
0.871377	# Symbol C probability
0.103261	# Symbol G probability
0.009058	# Symbol U probability
###DELETE_STATE 52
0.315690	# t_m1
0.659036	# t_d1
0.025273	# t_i0
###INSERT_STATE 52
0.462021	# t_m1
0.046210	# t_d1
0.491768	# t_i0
0.250000	# Symbol A probability
0.250000	# Symbol C probability
0.250000	# Symbol G probability
0.250000	# Symbol U probability
###MATCH_STATE 53 ( ) ( )
0.996596	# t_m1
0.001666	# t_d1
0.001738	# t_i0
0.088768	# Symbol A probability
0.052536	# Symbol C probability
0.269928	# Symbol G probability
0.588768	# Symbol U probability
###DELETE_STATE 53
0.427638	# t_m1
0.547088	# t_d1
0.025273	# t_i0
###INSERT_STATE 53
0.462021	# t_m1
0.046210	# t_d1
0.491768	# t_i0
0.250000	# Symbol A probability
0.250000	# Symbol C probability
0.250000	# Symbol G probability
0.250000	# Symbol U probability
###MATCH_STATE 54 ( ) ( )
0.912792	# t_m1
0.085492	# t_d1
0.001715	# t_i0
0.080357	# Symbol A probability
0.194643	# Symbol C probability
0.016071	# Symbol G probability
0.708929	# Symbol U probability
###DELETE_STATE 54
0.262519	# t_m1
0.704916	# t_d1
0.032564	# t_i0
###INSERT_STATE 54
0.462021	# t_m1
0.046210	# t_d1
0.491768	# t_i0
0.250000	# Symbol A probability
0.250000	# Symbol C probability
0.250000	# Symbol G probability
0.250000	# Symbol U probability
###MATCH_STATE 55 ( ) ( )
0.940011	# t_m1
0.058116	# t_d1
0.001872	# t_i0
0.309055	# Symbol A probability
0.167323	# Symbol C probability
0.127953	# Symbol G probability
0.395669	# Symbol U probability
###DELETE_STATE 55
0.793669	# t_m1
0.195005	# t_d1
0.011326	# t_i0
###INSERT_STATE 55
0.462021	# t_m1
0.046210	# t_d1
0.491768	# t_i0
0.250000	# Symbol A probability
0.250000	# Symbol C probability
0.250000	# Symbol G probability
0.250000	# Symbol U probability
###MATCH_STATE 56 ( ) ( )
0.982972	# t_m1
0.015232	# t_d1
0.001797	# t_i0
0.054511	# Symbol A probability
0.031955	# Symbol C probability
0.798872	# Symbol G probability
0.114662	# Symbol U probability
###DELETE_STATE 56
0.704814	# t_m1
0.278983	# t_d1
0.016203	# t_i0
###INSERT_STATE 56
0.462021	# t_m1
0.046210	# t_d1
0.491768	# t_i0
0.250000	# Symbol A probability
0.250000	# Symbol C probability
0.250000	# Symbol G probability
0.250000	# Symbol U probability
###MATCH_STATE 57 ( ) ( )
0.977143	# t_m1
0.001655	# t_d1
0.021202	# t_i0
0.800360	# Symbol A probability
0.073741	# Symbol C probability
0.066547	# Symbol G probability
0.059353	# Symbol U probability
###DELETE_STATE 57
0.733667	# t_m1
0.237874	# t_d1
0.028459	# t_i0
###INSERT_STATE 57
0.478129	# t_m1
0.026612	# t_d1
0.495259	# t_i0
0.250050	# Symbol A probability
0.250050	# Symbol C probability
0.249850	# Symbol G probability
0.250050	# Symbol U probability
###MATCH_STATE 58 ( ) ( )
0.996704	# t_m1
0.001613	# t_d1
0.001683	# t_i0
0.994755	# Symbol A probability
0.001748	# Symbol C probability
0.001748	# Symbol G probability
0.001748	# Symbol U probability
###DELETE_STATE 58
0.462778	# t_m1
0.479817	# t_d1
0.057405	# t_i0
###INSERT_STATE 58
0.462021	# t_m1
0.046210	# t_d1
0.491768	# t_i0
0.250000	# Symbol A probability
0.250000	# Symbol C probability
0.250000	# Symbol G probability
0.250000	# Symbol U probability
###MATCH_STATE 59 ( ) ( )
0.996704	# t_m1
0.001613	# t_d1
0.001683	# t_i0
0.001748	# Symbol A probability
0.945804	# Symbol C probability
0.036713	# Symbol G probability
0.015734	# Symbol U probability
###DELETE_STATE 59
0.462778	# t_m1
0.479817	# t_d1
0.057405	# t_i0
###INSERT_STATE 59
0.462021	# t_m1
0.046210	# t_d1
0.491768	# t_i0
0.250000	# Symbol A probability
0.250000	# Symbol C probability
0.250000	# Symbol G probability
0.250000	# Symbol U probability
###MATCH_STATE 60 ( ) ( )
0.996704	# t_m1
0.001613	# t_d1
0.001683	# t_i0
0.001748	# Symbol A probability
0.903846	# Symbol C probability
0.001748	# Symbol G probability
0.092657	# Symbol U probability
###DELETE_STATE 60
0.462778	# t_m1
0.479817	# t_d1
0.057405	# t_i0
###INSERT_STATE 60
0.462021	# t_m1
0.046210	# t_d1
0.491768	# t_i0
0.250000	# Symbol A probability
0.250000	# Symbol C probability
0.250000	# Symbol G probability
0.250000	# Symbol U probability
###MATCH_STATE 61 ( ) ( )
0.996704	# t_m1
0.001613	# t_d1
0.001683	# t_i0
0.015734	# Symbol A probability
0.029720	# Symbol C probability
0.008741	# Symbol G probability
0.945804	# Symbol U probability
###DELETE_STATE 61
0.462778	# t_m1
0.479817	# t_d1
0.057405	# t_i0
###INSERT_STATE 61
0.462021	# t_m1
0.046210	# t_d1
0.491768	# t_i0
0.250000	# Symbol A probability
0.250000	# Symbol C probability
0.250000	# Symbol G probability
0.250000	# Symbol U probability
###MATCH_STATE 62 ( ) ( )
0.914447	# t_m1
0.077542	# t_d1
0.008010	# t_i0
0.008741	# Symbol A probability
0.001748	# Symbol C probability
0.987762	# Symbol G probability
0.001748	# Symbol U probability
###DELETE_STATE 62
0.462778	# t_m1
0.479817	# t_d1
0.057405	# t_i0
###INSERT_STATE 62
0.520835	# t_m1
0.041159	# t_d1
0.438007	# t_i0
0.250075	# Symbol A probability
0.249975	# Symbol C probability
0.249975	# Symbol G probability
0.249975	# Symbol U probability
###MATCH_STATE 63 ( ) ( )
0.975891	# t_m1
0.022288	# t_d1
0.001821	# t_i0
0.956107	# Symbol A probability
0.009542	# Symbol C probability
0.009542	# Symbol G probability
0.024809	# Symbol U probability
###DELETE_STATE 63
0.490812	# t_m1
0.495018	# t_d1
0.014169	# t_i0
###INSERT_STATE 63
0.462021	# t_m1
0.046210	# t_d1
0.491768	# t_i0
0.250000	# Symbol A probability
0.250000	# Symbol C probability
0.250000	# Symbol G probability
0.250000	# Symbol U probability
###MATCH_STATE 64 ( ) ( )
0.989795	# t_m1
0.001711	# t_d1
0.008494	# t_i0
0.113806	# Symbol A probability
0.039179	# Symbol C probability
0.009328	# Symbol G probability
0.837687	# Symbol U probability
###DELETE_STATE 64
0.836636	# t_m1
0.145908	# t_d1
0.017456	# t_i0
###INSERT_STATE 64
0.520835	# t_m1
0.041159	# t_d1
0.438007	# t_i0
0.250075	# Symbol A probability
0.249975	# Symbol C probability
0.249975	# Symbol G probability
0.249975	# Symbol U probability
###MATCH_STATE 65 ( ) ( )
0.984049	# t_m1
0.014268	# t_d1
0.001683	# t_i0
0.085664	# Symbol A probability
0.756993	# Symbol C probability
0.050699	# Symbol G probability
0.106643	# Symbol U probability
###DELETE_STATE 65
0.462778	# t_m1
0.479817	# t_d1
0.057405	# t_i0
###INSERT_STATE 65
0.462021	# t_m1
0.046210	# t_d1
0.491768	# t_i0
0.250000	# Symbol A probability
0.250000	# Symbol C probability
0.250000	# Symbol G probability
0.250000	# Symbol U probability
###MATCH_STATE 66 ( ) ( )
0.996662	# t_m1
0.001634	# t_d1
0.001704	# t_i0
0.115248	# Symbol A probability
0.434397	# Symbol C probability
0.044326	# Symbol G probability
0.406028	# Symbol U probability
###DELETE_STATE 66
0.306769	# t_m1
0.655178	# t_d1
0.038053	# t_i0
###INSERT_STATE 66
0.462021	# t_m1
0.046210	# t_d1
0.491768	# t_i0
0.250000	# Symbol A probability
0.250000	# Symbol C probability
0.250000	# Symbol G probability
0.250000	# Symbol U probability
###MATCH_STATE 67 ( ) ( )
0.996662	# t_m1
0.001634	# t_d1
0.001704	# t_i0
0.271277	# Symbol A probability
0.008865	# Symbol C probability
0.689716	# Symbol G probability
0.030142	# Symbol U probability
###DELETE_STATE 67
0.643883	# t_m1
0.318064	# t_d1
0.038053	# t_i0
###INSERT_STATE 67
0.462021	# t_m1
0.046210	# t_d1
0.491768	# t_i0
0.250000	# Symbol A probability
0.250000	# Symbol C probability
0.250000	# Symbol G probability
0.250000	# Symbol U probability
###MATCH_STATE 68 ( ) ( )
0.996704	# t_m1
0.001613	# t_d1
0.001683	# t_i0
0.029720	# Symbol A probability
0.001748	# Symbol C probability
0.966783	# Symbol G probability
0.001748	# Symbol U probability
###DELETE_STATE 68
0.462778	# t_m1
0.479817	# t_d1
0.057405	# t_i0
###INSERT_STATE 68
0.462021	# t_m1
0.046210	# t_d1
0.491768	# t_i0
0.250000	# Symbol A probability
0.250000	# Symbol C probability
0.250000	# Symbol G probability
0.250000	# Symbol U probability
###MATCH_STATE 69 ( ) ( )
0.996704	# t_m1
0.001613	# t_d1
0.001683	# t_i0
0.281469	# Symbol A probability
0.106643	# Symbol C probability
0.246504	# Symbol G probability
0.365385	# Symbol U probability
###DELETE_STATE 69
0.462778	# t_m1
0.479817	# t_d1
0.057405	# t_i0
###INSERT_STATE 69
0.462021	# t_m1
0.046210	# t_d1
0.491768	# t_i0
0.250000	# Symbol A probability
0.250000	# Symbol C probability
0.250000	# Symbol G probability
0.250000	# Symbol U probability
###MATCH_STATE 70 ( ) ( )
0.996704	# t_m1
0.001613	# t_d1
0.001683	# t_i0
0.001748	# Symbol A probability
0.008741	# Symbol C probability
0.001748	# Symbol G probability
0.987762	# Symbol U probability
###DELETE_STATE 70
0.462778	# t_m1
0.479817	# t_d1
0.057405	# t_i0
###INSERT_STATE 70
0.462021	# t_m1
0.046210	# t_d1
0.491768	# t_i0
0.250000	# Symbol A probability
0.250000	# Symbol C probability
0.250000	# Symbol G probability
0.250000	# Symbol U probability
###MATCH_STATE 71 ( ) ( )
0.990377	# t_m1
0.007941	# t_d1
0.001683	# t_i0
0.708042	# Symbol A probability
0.225524	# Symbol C probability
0.008741	# Symbol G probability
0.057692	# Symbol U probability
###DELETE_STATE 71
0.462778	# t_m1
0.479817	# t_d1
0.057405	# t_i0
###INSERT_STATE 71
0.462021	# t_m1
0.046210	# t_d1
0.491768	# t_i0
0.250000	# Symbol A probability
0.250000	# Symbol C probability
0.250000	# Symbol G probability
0.250000	# Symbol U probability
###MATCH_STATE 72 ( ) ( )
0.996683	# t_m1
0.001623	# t_d1
0.001694	# t_i0
0.825704	# Symbol A probability
0.001761	# Symbol C probability
0.170775	# Symbol G probability
0.001761	# Symbol U probability
###DELETE_STATE 72
0.368960	# t_m1
0.585273	# t_d1
0.045768	# t_i0
###INSERT_STATE 72
0.462021	# t_m1
0.046210	# t_d1
0.491768	# t_i0
0.250000	# Symbol A probability
0.250000	# Symbol C probability
0.250000	# Symbol G probability
0.250000	# Symbol U probability
###MATCH_STATE 73 ( ) ( )
0.990315	# t_m1
0.001623	# t_d1
0.008061	# t_i0
0.029930	# Symbol A probability
0.114437	# Symbol C probability
0.044014	# Symbol G probability
0.811620	# Symbol U probability
###DELETE_STATE 73
0.368960	# t_m1
0.585273	# t_d1
0.045768	# t_i0
###INSERT_STATE 73
0.520835	# t_m1
0.041159	# t_d1
0.438007	# t_i0
0.249975	# Symbol A probability
0.249975	# Symbol C probability
0.249975	# Symbol G probability
0.250075	# Symbol U probability
###MATCH_STATE 74 ( ) ( )
0.996683	# t_m1
0.001623	# t_d1
0.001694	# t_i0
0.551056	# Symbol A probability
0.008803	# Symbol C probability
0.396127	# Symbol G probability
0.044014	# Symbol U probability
###DELETE_STATE 74
0.368960	# t_m1
0.585273	# t_d1
0.045768	# t_i0
###INSERT_STATE 74
0.462021	# t_m1
0.046210	# t_d1
0.491768	# t_i0
0.250000	# Symbol A probability
0.250000	# Symbol C probability
0.250000	# Symbol G probability
0.250000	# Symbol U probability
###MATCH_STATE 75 ( ) ( )
0.996683	# t_m1
0.001623	# t_d1
0.001694	# t_i0
0.001761	# Symbol A probability
0.966549	# Symbol C probability
0.001761	# Symbol G probability
0.029930	# Symbol U probability
###DELETE_STATE 75
0.368960	# t_m1
0.585273	# t_d1
0.045768	# t_i0
###INSERT_STATE 75
0.462021	# t_m1
0.046210	# t_d1
0.491768	# t_i0
0.250000	# Symbol A probability
0.250000	# Symbol C probability
0.250000	# Symbol G probability
0.250000	# Symbol U probability
###MATCH_STATE 76 ( ) ( )
0.996683	# t_m1
0.001623	# t_d1
0.001694	# t_i0
0.029930	# Symbol A probability
0.663732	# Symbol C probability
0.022887	# Symbol G probability
0.283451	# Symbol U probability
###DELETE_STATE 76
0.368960	# t_m1
0.585273	# t_d1
0.045768	# t_i0
###INSERT_STATE 76
0.462021	# t_m1
0.046210	# t_d1
0.491768	# t_i0
0.250000	# Symbol A probability
0.250000	# Symbol C probability
0.250000	# Symbol G probability
0.250000	# Symbol U probability
###MATCH_STATE 77 ( ) ( )
0.996683	# t_m1
0.001623	# t_d1
0.001694	# t_i0
0.403169	# Symbol A probability
0.022887	# Symbol C probability
0.438380	# Symbol G probability
0.135563	# Symbol U probability
###DELETE_STATE 77
0.368960	# t_m1
0.585273	# t_d1
0.045768	# t_i0
###INSERT_STATE 77
0.462021	# t_m1
0.046210	# t_d1
0.491768	# t_i0
0.250000	# Symbol A probability
0.250000	# Symbol C probability
0.250000	# Symbol G probability
0.250000	# Symbol U probability
###MATCH_STATE 78 ( ) ( )
0.990315	# t_m1
0.007991	# t_d1
0.001694	# t_i0
0.114437	# Symbol A probability
0.022887	# Symbol C probability
0.839789	# Symbol G probability
0.022887	# Symbol U probability
###DELETE_STATE 78
0.368960	# t_m1
0.585273	# t_d1
0.045768	# t_i0
###INSERT_STATE 78
0.462021	# t_m1
0.046210	# t_d1
0.491768	# t_i0
0.250000	# Symbol A probability
0.250000	# Symbol C probability
0.250000	# Symbol G probability
0.250000	# Symbol U probability
###MATCH_STATE 79 ( ) ( )
0.996662	# t_m1
0.001634	# t_d1
0.001704	# t_i0
0.001773	# Symbol A probability
0.987589	# Symbol C probability
0.001773	# Symbol G probability
0.008865	# Symbol U probability
###DELETE_STATE 79
0.475326	# t_m1
0.486621	# t_d1
0.038053	# t_i0
###INSERT_STATE 79
0.462021	# t_m1
0.046210	# t_d1
0.491768	# t_i0
0.250000	# Symbol A probability
0.250000	# Symbol C probability
0.250000	# Symbol G probability
0.250000	# Symbol U probability
###MATCH_STATE 80 ( ) ( )
0.996683	# t_m1
0.001623	# t_d1
0.001694	# t_i0
0.001761	# Symbol A probability
0.001761	# Symbol C probability
0.980634	# Symbol G probability
0.015845	# Symbol U probability
###DELETE_STATE 80
0.368960	# t_m1
0.585273	# t_d1
0.045768	# t_i0
###INSERT_STATE 80
0.462021	# t_m1
0.046210	# t_d1
0.491768	# t_i0
0.250000	# Symbol A probability
0.250000	# Symbol C probability
0.250000	# Symbol G probability
0.250000	# Symbol U probability
###MATCH_STATE 81 ( ) ( )
0.990315	# t_m1
0.007991	# t_d1
0.001694	# t_i0
0.241197	# Symbol A probability
0.072183	# Symbol C probability
0.121479	# Symbol G probability
0.565141	# Symbol U probability
###DELETE_STATE 81
0.368960	# t_m1
0.585273	# t_d1
0.045768	# t_i0
###INSERT_STATE 81
0.462021	# t_m1
0.046210	# t_d1
0.491768	# t_i0
0.250000	# Symbol A probability
0.250000	# Symbol C probability
0.250000	# Symbol G probability
0.250000	# Symbol U probability
###MATCH_STATE 82 ( ) ( )
0.990253	# t_m1
0.008042	# t_d1
0.001704	# t_i0
0.930851	# Symbol A probability
0.008865	# Symbol C probability
0.037234	# Symbol G probability
0.023050	# Symbol U probability
###DELETE_STATE 82
0.306769	# t_m1
0.655178	# t_d1
0.038053	# t_i0
###INSERT_STATE 82
0.462021	# t_m1
0.046210	# t_d1
0.491768	# t_i0
0.250000	# Symbol A probability
0.250000	# Symbol C probability
0.250000	# Symbol G probability
0.250000	# Symbol U probability
###MATCH_STATE 83 ( ) ( )
0.996640	# t_m1
0.001644	# t_d1
0.001715	# t_i0
0.073214	# Symbol A probability
0.001786	# Symbol C probability
0.916071	# Symbol G probability
0.008929	# Symbol U probability
###DELETE_STATE 83
0.262519	# t_m1
0.704916	# t_d1
0.032564	# t_i0
###INSERT_STATE 83
0.462021	# t_m1
0.046210	# t_d1
0.491768	# t_i0
0.250000	# Symbol A probability
0.250000	# Symbol C probability
0.250000	# Symbol G probability
0.250000	# Symbol U probability
###MATCH_STATE 84 ( ) ( )
0.996640	# t_m1
0.001644	# t_d1
0.001715	# t_i0
0.016071	# Symbol A probability
0.030357	# Symbol C probability
0.951786	# Symbol G probability
0.001786	# Symbol U probability
###DELETE_STATE 84
0.262519	# t_m1
0.704916	# t_d1
0.032564	# t_i0
###INSERT_STATE 84
0.462021	# t_m1
0.046210	# t_d1
0.491768	# t_i0
0.250000	# Symbol A probability
0.250000	# Symbol C probability
0.250000	# Symbol G probability
0.250000	# Symbol U probability
###MATCH_STATE 85 ( ) ( )
0.990190	# t_m1
0.008094	# t_d1
0.001715	# t_i0
0.237500	# Symbol A probability
0.001786	# Symbol C probability
0.758929	# Symbol G probability
0.001786	# Symbol U probability
###DELETE_STATE 85
0.406763	# t_m1
0.560673	# t_d1
0.032564	# t_i0
###INSERT_STATE 85
0.462021	# t_m1
0.046210	# t_d1
0.491768	# t_i0
0.250000	# Symbol A probability
0.250000	# Symbol C probability
0.250000	# Symbol G probability
0.250000	# Symbol U probability
###MATCH_STATE 86 ( ) ( )
0.932142	# t_m1
0.066143	# t_d1
0.001715	# t_i0
0.994643	# Symbol A probability
0.001786	# Symbol C probability
0.001786	# Symbol G probability
0.001786	# Symbol U probability
###DELETE_STATE 86
0.262519	# t_m1
0.704916	# t_d1
0.032564	# t_i0
###INSERT_STATE 86
0.462021	# t_m1
0.046210	# t_d1
0.491768	# t_i0
0.250000	# Symbol A probability
0.250000	# Symbol C probability
0.250000	# Symbol G probability
0.250000	# Symbol U probability
###MATCH_STATE 87 ( ) ( )
0.975725	# t_m1
0.022441	# t_d1
0.001834	# t_i0
0.578846	# Symbol A probability
0.017308	# Symbol C probability
0.225000	# Symbol G probability
0.178846	# Symbol U probability
###DELETE_STATE 87
0.107483	# t_m1
0.879185	# t_d1
0.013333	# t_i0
###INSERT_STATE 87
0.462021	# t_m1
0.046210	# t_d1
0.491768	# t_i0
0.250000	# Symbol A probability
0.250000	# Symbol C probability
0.250000	# Symbol G probability
0.250000	# Symbol U probability
###MATCH_STATE 88 ( ) ( )
0.961132	# t_m1
0.036996	# t_d1
0.001872	# t_i0
0.120079	# Symbol A probability
0.214567	# Symbol C probability
0.442913	# Symbol G probability
0.222441	# Symbol U probability
###DELETE_STATE 88
0.091306	# t_m1
0.897368	# t_d1
0.011326	# t_i0
###INSERT_STATE 88
0.462021	# t_m1
0.046210	# t_d1
0.491768	# t_i0
0.250000	# Symbol A probability
0.250000	# Symbol C probability
0.250000	# Symbol G probability
0.250000	# Symbol U probability
###MATCH_STATE 89 ( ) ( )
0.967011	# t_m1
0.031048	# t_d1
0.001941	# t_i0
0.149590	# Symbol A probability
0.125000	# Symbol C probability
0.223361	# Symbol G probability
0.502049	# Symbol U probability
###DELETE_STATE 89
0.072995	# t_m1
0.917950	# t_d1
0.009055	# t_i0
###INSERT_STATE 89
0.462021	# t_m1
0.046210	# t_d1
0.491768	# t_i0
0.250000	# Symbol A probability
0.250000	# Symbol C probability
0.250000	# Symbol G probability
0.250000	# Symbol U probability
###MATCH_STATE 90 ( ) ( )
0.950986	# t_m1
0.047015	# t_d1
0.001999	# t_i0
0.290254	# Symbol A probability
0.044492	# Symbol C probability
0.391949	# Symbol G probability
0.273305	# Symbol U probability
###DELETE_STATE 90
0.062904	# t_m1
0.929294	# t_d1
0.007803	# t_i0
###INSERT_STATE 90
0.462021	# t_m1
0.046210	# t_d1
0.491768	# t_i0
0.250000	# Symbol A probability
0.250000	# Symbol C probability
0.250000	# Symbol G probability
0.250000	# Symbol U probability
###MATCH_STATE 91 ( ) ( )
0.940800	# t_m1
0.057107	# t_d1
0.002094	# t_i0
0.189732	# Symbol A probability
0.082589	# Symbol C probability
0.457589	# Symbol G probability
0.270089	# Symbol U probability
###DELETE_STATE 91
0.052099	# t_m1
0.941438	# t_d1
0.006463	# t_i0
###INSERT_STATE 91
0.462021	# t_m1
0.046210	# t_d1
0.491768	# t_i0
0.250000	# Symbol A probability
0.250000	# Symbol C probability
0.250000	# Symbol G probability
0.250000	# Symbol U probability
###MATCH_STATE 92 ( ) ( )
0.962339	# t_m1
0.035445	# t_d1
0.002216	# t_i0
0.230952	# Symbol A probability
0.288095	# Symbol C probability
0.154762	# Symbol G probability
0.326190	# Symbol U probability
###DELETE_STATE 92
0.043402	# t_m1
0.951214	# t_d1
0.005384	# t_i0
###INSERT_STATE 92
0.462021	# t_m1
0.046210	# t_d1
0.491768	# t_i0
0.250000	# Symbol A probability
0.250000	# Symbol C probability
0.250000	# Symbol G probability
0.250000	# Symbol U probability
###MATCH_STATE 93 ( ) ( )
0.995511	# t_m1
0.002197	# t_d1
0.002292	# t_i0
0.368812	# Symbol A probability
0.150990	# Symbol C probability
0.240099	# Symbol G probability
0.240099	# Symbol U probability
###DELETE_STATE 93
0.039623	# t_m1
0.955462	# t_d1
0.004915	# t_i0
###INSERT_STATE 93
0.462021	# t_m1
0.046210	# t_d1
0.491768	# t_i0
0.250000	# Symbol A probability
0.250000	# Symbol C probability
0.250000	# Symbol G probability
0.250000	# Symbol U probability
###MATCH_STATE 94 ( ) ( )
0.926571	# t_m1
0.071137	# t_d1
0.002292	# t_i0
0.349010	# Symbol A probability
0.180693	# Symbol C probability
0.141089	# Symbol G probability
0.329208	# Symbol U probability
###DELETE_STATE 94
0.039623	# t_m1
0.955462	# t_d1
0.004915	# t_i0
###INSERT_STATE 94
0.462021	# t_m1
0.046210	# t_d1
0.491768	# t_i0
0.250000	# Symbol A probability
0.250000	# Symbol C probability
0.250000	# Symbol G probability
0.250000	# Symbol U probability
###MATCH_STATE 95 ( ) ( )
0.958156	# t_m1
0.039382	# t_d1
0.002462	# t_i0
0.411290	# Symbol A probability
0.056452	# Symbol C probability
0.120968	# Symbol G probability
0.411290	# Symbol U probability
###DELETE_STATE 95
0.033745	# t_m1
0.962069	# t_d1
0.004186	# t_i0
###INSERT_STATE 95
0.462021	# t_m1
0.046210	# t_d1
0.491768	# t_i0
0.250000	# Symbol A probability
0.250000	# Symbol C probability
0.250000	# Symbol G probability
0.250000	# Symbol U probability
###MATCH_STATE 96 ( ) ( )
0.927713	# t_m1
0.069731	# t_d1
0.002556	# t_i0
0.306180	# Symbol A probability
0.216292	# Symbol C probability
0.126404	# Symbol G probability
0.351124	# Symbol U probability
###DELETE_STATE 96
0.031415	# t_m1
0.964688	# t_d1
0.003897	# t_i0
###INSERT_STATE 96
0.462021	# t_m1
0.046210	# t_d1
0.491768	# t_i0
0.250000	# Symbol A probability
0.250000	# Symbol C probability
0.250000	# Symbol G probability
0.250000	# Symbol U probability
###MATCH_STATE 97 ( ) ( )
0.963718	# t_m1
0.033542	# t_d1
0.002741	# t_i0
0.234756	# Symbol A probability
0.198171	# Symbol C probability
0.185976	# Symbol G probability
0.381098	# Symbol U probability
###DELETE_STATE 97
0.028029	# t_m1
0.968495	# t_d1
0.003477	# t_i0
###INSERT_STATE 97
0.462021	# t_m1
0.046210	# t_d1
0.491768	# t_i0
0.250000	# Symbol A probability
0.250000	# Symbol C probability
0.250000	# Symbol G probability
0.250000	# Symbol U probability
###MATCH_STATE 98 ( ) ( )
0.941293	# t_m1
0.055879	# t_d1
0.002828	# t_i0
0.306962	# Symbol A probability
0.243671	# Symbol C probability
0.028481	# Symbol G probability
0.420886	# Symbol U probability
###DELETE_STATE 98
0.026791	# t_m1
0.969886	# t_d1
0.003323	# t_i0
###INSERT_STATE 98
0.462021	# t_m1
0.046210	# t_d1
0.491768	# t_i0
0.250000	# Symbol A probability
0.250000	# Symbol C probability
0.250000	# Symbol G probability
0.250000	# Symbol U probability
###MATCH_STATE 99 ( ) ( )
0.848152	# t_m1
0.148861	# t_d1
0.002987	# t_i0
0.287162	# Symbol A probability
0.395270	# Symbol C probability
0.030405	# Symbol G probability
0.287162	# Symbol U probability
###DELETE_STATE 99
0.024954	# t_m1
0.971950	# t_d1
0.003095	# t_i0
###INSERT_STATE 99
0.462021	# t_m1
0.046210	# t_d1
0.491768	# t_i0
0.250000	# Symbol A probability
0.250000	# Symbol C probability
0.250000	# Symbol G probability
0.250000	# Symbol U probability
###MATCH_STATE 100 ( ) ( )
0.901096	# t_m1
0.095407	# t_d1
0.003498	# t_i0
0.282787	# Symbol A probability
0.430328	# Symbol C probability
0.053279	# Symbol G probability
0.233607	# Symbol U probability
###DELETE_STATE 100
0.021179	# t_m1
0.976194	# t_d1
0.002627	# t_i0
###INSERT_STATE 100
0.462021	# t_m1
0.046210	# t_d1
0.491768	# t_i0
0.250000	# Symbol A probability
0.250000	# Symbol C probability
0.250000	# Symbol G probability
0.250000	# Symbol U probability
###MATCH_STATE 101 ( ) ( )
0.804165	# t_m1
0.191983	# t_d1
0.003852	# t_i0
0.060185	# Symbol A probability
0.078704	# Symbol C probability
0.097222	# Symbol G probability
0.763889	# Symbol U probability
###DELETE_STATE 101
0.019584	# t_m1
0.977987	# t_d1
0.002429	# t_i0
###INSERT_STATE 101
0.462021	# t_m1
0.046210	# t_d1
0.491768	# t_i0
0.250000	# Symbol A probability
0.250000	# Symbol C probability
0.250000	# Symbol G probability
0.250000	# Symbol U probability
###MATCH_STATE 102 ( ) ( )
0.669519	# t_m1
0.325735	# t_d1
0.004746	# t_i0
0.103659	# Symbol A probability
0.518293	# Symbol C probability
0.006098	# Symbol G probability
0.371951	# Symbol U probability
###DELETE_STATE 102
0.017180	# t_m1
0.980688	# t_d1
0.002131	# t_i0
###INSERT_STATE 102
0.462021	# t_m1
0.046210	# t_d1
0.491768	# t_i0
0.250000	# Symbol A probability
0.250000	# Symbol C probability
0.250000	# Symbol G probability
0.250000	# Symbol U probability
###MATCH_STATE 103 ( ) ( )
0.670868	# t_m1
0.322140	# t_d1
0.006991	# t_i0
0.010870	# Symbol A probability
0.097826	# Symbol C probability
0.010870	# Symbol G probability
0.880435	# Symbol U probability
###DELETE_STATE 103
0.014685	# t_m1
0.983493	# t_d1
0.001822	# t_i0
###INSERT_STATE 103
0.462021	# t_m1
0.046210	# t_d1
0.491768	# t_i0
0.250000	# Symbol A probability
0.250000	# Symbol C probability
0.250000	# Symbol G probability
0.250000	# Symbol U probability
###MATCH_STATE 104 ( ) ( )
0.711204	# t_m1
0.278584	# t_d1
0.010213	# t_i0
0.022727	# Symbol A probability
0.386364	# Symbol C probability
0.022727	# Symbol G probability
0.568182	# Symbol U probability
###DELETE_STATE 104
0.013389	# t_m1
0.984950	# t_d1
0.001661	# t_i0
###INSERT_STATE 104
0.462021	# t_m1
0.046210	# t_d1
0.491768	# t_i0
0.250000	# Symbol A probability
0.250000	# Symbol C probability
0.250000	# Symbol G probability
0.250000	# Symbol U probability
###MATCH_STATE 105 ( ) ( )
0.920130	# t_m1
0.065903	# t_d1
0.013967	# t_i0
0.062500	# Symbol A probability
0.062500	# Symbol C probability
0.312500	# Symbol G probability
0.562500	# Symbol U probability
###DELETE_STATE 105
0.012733	# t_m1
0.985687	# t_d1
0.001579	# t_i0
###INSERT_STATE 105
0.462021	# t_m1
0.046210	# t_d1
0.491768	# t_i0
0.250000	# Symbol A probability
0.250000	# Symbol C probability
0.250000	# Symbol G probability
0.250000	# Symbol U probability
###MATCH_STATE 106 ( ) ( )
0.915703	# t_m1
0.069556	# t_d1
0.014741	# t_i0
0.083333	# Symbol A probability
0.083333	# Symbol C probability
0.083333	# Symbol G probability
0.750000	# Symbol U probability
###DELETE_STATE 106
0.012645	# t_m1
0.985787	# t_d1
0.001568	# t_i0
###INSERT_STATE 106
0.462021	# t_m1
0.046210	# t_d1
0.491768	# t_i0
0.250000	# Symbol A probability
0.250000	# Symbol C probability
0.250000	# Symbol G probability
0.250000	# Symbol U probability
###MATCH_STATE 107 ( ) ( )
0.969434	# t_m1
0.014960	# t_d1
0.015606	# t_i0
0.125000	# Symbol A probability
0.125000	# Symbol C probability
0.125000	# Symbol G probability
0.625000	# Symbol U probability
###DELETE_STATE 107
0.012557	# t_m1
0.985885	# t_d1
0.001558	# t_i0
###INSERT_STATE 107
0.462021	# t_m1
0.046210	# t_d1
0.491768	# t_i0
0.250000	# Symbol A probability
0.250000	# Symbol C probability
0.250000	# Symbol G probability
0.250000	# Symbol U probability
###MATCH_STATE 108 ( ) ( )
0.910756	# t_m1
0.073637	# t_d1
0.015606	# t_i0
0.125000	# Symbol A probability
0.625000	# Symbol C probability
0.125000	# Symbol G probability
0.125000	# Symbol U probability
###DELETE_STATE 108
0.012557	# t_m1
0.985885	# t_d1
0.001558	# t_i0
###INSERT_STATE 108
0.462021	# t_m1
0.046210	# t_d1
0.491768	# t_i0
0.250000	# Symbol A probability
0.250000	# Symbol C probability
0.250000	# Symbol G probability
0.250000	# Symbol U probability
###MATCH_STATE 109 ( ) ( )
0.967529	# t_m1
0.015892	# t_d1
0.016579	# t_i0
0.250000	# Symbol A probability
0.250000	# Symbol C probability
0.250000	# Symbol G probability
0.250000	# Symbol U probability
###DELETE_STATE 109
0.012471	# t_m1
0.985982	# t_d1
0.001547	# t_i0
###INSERT_STATE 109
0.462021	# t_m1
0.046210	# t_d1
0.491768	# t_i0
0.250000	# Symbol A probability
0.250000	# Symbol C probability
0.250000	# Symbol G probability
0.250000	# Symbol U probability
###MATCH_STATE 110 ( ) ( )
0.967529	# t_m1
0.015892	# t_d1
0.016579	# t_i0
0.250000	# Symbol A probability
0.250000	# Symbol C probability
0.250000	# Symbol G probability
0.250000	# Symbol U probability
###DELETE_STATE 110
0.012471	# t_m1
0.985982	# t_d1
0.001547	# t_i0
###INSERT_STATE 110
0.462021	# t_m1
0.046210	# t_d1
0.491768	# t_i0
0.250000	# Symbol A probability
0.250000	# Symbol C probability
0.250000	# Symbol G probability
0.250000	# Symbol U probability
###MATCH_STATE 111 ( ) ( )
0.967529	# t_m1
0.015892	# t_d1
0.016579	# t_i0
0.250000	# Symbol A probability
0.250000	# Symbol C probability
0.250000	# Symbol G probability
0.250000	# Symbol U probability
###DELETE_STATE 111
0.012471	# t_m1
0.985982	# t_d1
0.001547	# t_i0
###INSERT_STATE 111
0.462021	# t_m1
0.046210	# t_d1
0.491768	# t_i0
0.250000	# Symbol A probability
0.250000	# Symbol C probability
0.250000	# Symbol G probability
0.250000	# Symbol U probability
###MATCH_STATE 112 ( ) ( )
0.967529	# t_m1
0.015892	# t_d1
0.016579	# t_i0
0.250000	# Symbol A probability
0.250000	# Symbol C probability
0.250000	# Symbol G probability
0.250000	# Symbol U probability
###DELETE_STATE 112
0.012471	# t_m1
0.985982	# t_d1
0.001547	# t_i0
###INSERT_STATE 112
0.462021	# t_m1
0.046210	# t_d1
0.491768	# t_i0
0.250000	# Symbol A probability
0.250000	# Symbol C probability
0.250000	# Symbol G probability
0.250000	# Symbol U probability
###MATCH_STATE 113 ( ) ( )
0.967529	# t_m1
0.015892	# t_d1
0.016579	# t_i0
0.250000	# Symbol A probability
0.250000	# Symbol C probability
0.250000	# Symbol G probability
0.250000	# Symbol U probability
###DELETE_STATE 113
0.012471	# t_m1
0.985982	# t_d1
0.001547	# t_i0
###INSERT_STATE 113
0.462021	# t_m1
0.046210	# t_d1
0.491768	# t_i0
0.250000	# Symbol A probability
0.250000	# Symbol C probability
0.250000	# Symbol G probability
0.250000	# Symbol U probability
###MATCH_STATE 114 ( ) ( )
0.967529	# t_m1
0.015892	# t_d1
0.016579	# t_i0
0.250000	# Symbol A probability
0.250000	# Symbol C probability
0.250000	# Symbol G probability
0.250000	# Symbol U probability
###DELETE_STATE 114
0.012471	# t_m1
0.985982	# t_d1
0.001547	# t_i0
###INSERT_STATE 114
0.462021	# t_m1
0.046210	# t_d1
0.491768	# t_i0
0.250000	# Symbol A probability
0.250000	# Symbol C probability
0.250000	# Symbol G probability
0.250000	# Symbol U probability
###MATCH_STATE 115 ( ) ( )
0.967529	# t_m1
0.015892	# t_d1
0.016579	# t_i0
0.250000	# Symbol A probability
0.250000	# Symbol C probability
0.250000	# Symbol G probability
0.250000	# Symbol U probability
###DELETE_STATE 115
0.012471	# t_m1
0.985982	# t_d1
0.001547	# t_i0
###INSERT_STATE 115
0.462021	# t_m1
0.046210	# t_d1
0.491768	# t_i0
0.250000	# Symbol A probability
0.250000	# Symbol C probability
0.250000	# Symbol G probability
0.250000	# Symbol U probability
###MATCH_STATE 116 ( ) ( )
0.967529	# t_m1
0.015892	# t_d1
0.016579	# t_i0
0.250000	# Symbol A probability
0.250000	# Symbol C probability
0.250000	# Symbol G probability
0.250000	# Symbol U probability
###DELETE_STATE 116
0.012471	# t_m1
0.985982	# t_d1
0.001547	# t_i0
###INSERT_STATE 116
0.462021	# t_m1
0.046210	# t_d1
0.491768	# t_i0
0.250000	# Symbol A probability
0.250000	# Symbol C probability
0.250000	# Symbol G probability
0.250000	# Symbol U probability
###MATCH_STATE 117 ( ) ( )
0.967529	# t_m1
0.015892	# t_d1
0.016579	# t_i0
0.250000	# Symbol A probability
0.250000	# Symbol C probability
0.250000	# Symbol G probability
0.250000	# Symbol U probability
###DELETE_STATE 117
0.012471	# t_m1
0.985982	# t_d1
0.001547	# t_i0
###INSERT_STATE 117
0.462021	# t_m1
0.046210	# t_d1
0.491768	# t_i0
0.250000	# Symbol A probability
0.250000	# Symbol C probability
0.250000	# Symbol G probability
0.250000	# Symbol U probability
###MATCH_STATE 118 ( ) ( )
0.983153	# t_m1
0.000000	# t_d1
0.016847	# t_i0
0.250000	# Symbol A probability
0.250000	# Symbol C probability
0.250000	# Symbol G probability
0.250000	# Symbol U probability
###DELETE_STATE 118
0.158422	# t_m1
0.000000	# t_d1
0.841578	# t_i0
###INSERT_STATE 118
0.124419	# t_m1
0.000000	# t_d1
0.875581	# t_i0
0.254479	# Symbol A probability
0.246203	# Symbol C probability
0.253934	# Symbol G probability
0.245384	# Symbol U probability
