# Supplementary material for: Riboswitch Detection Using Profile Hidden Markov Models
Source: BMC Bioinformatics. 2009 Oct 8;10:325. doi: 10.1186/1471-2105-10-325 (PMC2770071; doi:10.1186/1471-2105-10-325)
Supplement: Additional file 18 — profile Hidden Markov Model for Lysine riboswitch family. Text file displaying profile Hidden Markov Model for Lysine riboswitch family. [file 1471-2105-10-325-S18.TXT]

# HMM v1.7
185	# M -- length of model
4	# alphabet length
2	# alphabet type
ACGU	# alphabet
no	# Optional reference line annotation?
no	# Optional consensus structure annotation?
###MATCH_STATE 0 ( ) ( )
0.323077	# t_m1
0.005307	# t_d1
0.671616	# t_i0
0.250000	# Symbol A probability
0.250000	# Symbol C probability
0.250000	# Symbol G probability
0.250000	# Symbol U probability
###DELETE_STATE 0
0.000000	# t_m1
0.000000	# t_d1
0.000000	# t_i0
###INSERT_STATE 0
0.070806	# t_m1
0.146716	# t_d1
0.782478	# t_i0
0.250345	# Symbol A probability
0.249459	# Symbol C probability
0.249065	# Symbol G probability
0.251132	# Symbol U probability
###MATCH_STATE 1 ( ) ( )
0.978334	# t_m1
0.010604	# t_d1
0.011062	# t_i0
0.916667	# Symbol A probability
0.027778	# Symbol C probability
0.027778	# Symbol G probability
0.027778	# Symbol U probability
###DELETE_STATE 1
0.351558	# t_m1
0.640360	# t_d1
0.008082	# t_i0
###INSERT_STATE 1
0.462021	# t_m1
0.046210	# t_d1
0.491768	# t_i0
0.250000	# Symbol A probability
0.250000	# Symbol C probability
0.250000	# Symbol G probability
0.250000	# Symbol U probability
###MATCH_STATE 2 ( ) ( )
0.983743	# t_m1
0.007956	# t_d1
0.008301	# t_i0
0.250000	# Symbol A probability
0.014706	# Symbol C probability
0.720588	# Symbol G probability
0.014706	# Symbol U probability
###DELETE_STATE 2
0.492656	# t_m1
0.496018	# t_d1
0.011326	# t_i0
###INSERT_STATE 2
0.462021	# t_m1
0.046210	# t_d1
0.491768	# t_i0
0.250000	# Symbol A probability
0.250000	# Symbol C probability
0.250000	# Symbol G probability
0.250000	# Symbol U probability
###MATCH_STATE 3 ( ) ( )
0.986991	# t_m1
0.006367	# t_d1
0.006642	# t_i0
0.770000	# Symbol A probability
0.210000	# Symbol C probability
0.010000	# Symbol G probability
0.010000	# Symbol U probability
###DELETE_STATE 3
0.320126	# t_m1
0.660955	# t_d1
0.018919	# t_i0
###INSERT_STATE 3
0.462021	# t_m1
0.046210	# t_d1
0.491768	# t_i0
0.250000	# Symbol A probability
0.250000	# Symbol C probability
0.250000	# Symbol G probability
0.250000	# Symbol U probability
###MATCH_STATE 4 ( ) ( )
0.987610	# t_m1
0.006064	# t_d1
0.006326	# t_i0
0.305556	# Symbol A probability
0.046296	# Symbol C probability
0.638889	# Symbol G probability
0.009259	# Symbol U probability
###DELETE_STATE 4
0.485262	# t_m1
0.492009	# t_d1
0.022729	# t_i0
###INSERT_STATE 4
0.462021	# t_m1
0.046210	# t_d1
0.491768	# t_i0
0.250000	# Symbol A probability
0.250000	# Symbol C probability
0.250000	# Symbol G probability
0.250000	# Symbol U probability
###MATCH_STATE 5 ( ) ( )
0.988435	# t_m1
0.005660	# t_d1
0.005905	# t_i0
0.175000	# Symbol A probability
0.008333	# Symbol C probability
0.741667	# Symbol G probability
0.075000	# Symbol U probability
###DELETE_STATE 5
0.262519	# t_m1
0.704916	# t_d1
0.032564	# t_i0
###INSERT_STATE 5
0.462021	# t_m1
0.046210	# t_d1
0.491768	# t_i0
0.250000	# Symbol A probability
0.250000	# Symbol C probability
0.250000	# Symbol G probability
0.250000	# Symbol U probability
###MATCH_STATE 6 ( ) ( )
0.988435	# t_m1
0.005660	# t_d1
0.005905	# t_i0
0.141667	# Symbol A probability
0.008333	# Symbol C probability
0.008333	# Symbol G probability
0.841667	# Symbol U probability
###DELETE_STATE 6
0.262519	# t_m1
0.704916	# t_d1
0.032564	# t_i0
###INSERT_STATE 6
0.462021	# t_m1
0.046210	# t_d1
0.491768	# t_i0
0.250000	# Symbol A probability
0.250000	# Symbol C probability
0.250000	# Symbol G probability
0.250000	# Symbol U probability
###MATCH_STATE 7 ( ) ( )
0.988435	# t_m1
0.005660	# t_d1
0.005905	# t_i0
0.975000	# Symbol A probability
0.008333	# Symbol C probability
0.008333	# Symbol G probability
0.008333	# Symbol U probability
###DELETE_STATE 7
0.695250	# t_m1
0.272185	# t_d1
0.032564	# t_i0
###INSERT_STATE 7
0.462021	# t_m1
0.046210	# t_d1
0.491768	# t_i0
0.250000	# Symbol A probability
0.250000	# Symbol C probability
0.250000	# Symbol G probability
0.250000	# Symbol U probability
###MATCH_STATE 8 ( ) ( )
0.989157	# t_m1
0.005307	# t_d1
0.005536	# t_i0
0.037879	# Symbol A probability
0.007576	# Symbol C probability
0.946970	# Symbol G probability
0.007576	# Symbol U probability
###DELETE_STATE 8
0.462778	# t_m1
0.479817	# t_d1
0.057405	# t_i0
###INSERT_STATE 8
0.462021	# t_m1
0.046210	# t_d1
0.491768	# t_i0
0.250000	# Symbol A probability
0.250000	# Symbol C probability
0.250000	# Symbol G probability
0.250000	# Symbol U probability
###MATCH_STATE 9 ( ) ( )
0.989157	# t_m1
0.005307	# t_d1
0.005536	# t_i0
0.977273	# Symbol A probability
0.007576	# Symbol C probability
0.007576	# Symbol G probability
0.007576	# Symbol U probability
###DELETE_STATE 9
0.462778	# t_m1
0.479817	# t_d1
0.057405	# t_i0
###INSERT_STATE 9
0.462021	# t_m1
0.046210	# t_d1
0.491768	# t_i0
0.250000	# Symbol A probability
0.250000	# Symbol C probability
0.250000	# Symbol G probability
0.250000	# Symbol U probability
###MATCH_STATE 10 ( ) ( )
0.989157	# t_m1
0.005307	# t_d1
0.005536	# t_i0
0.007576	# Symbol A probability
0.007576	# Symbol C probability
0.977273	# Symbol G probability
0.007576	# Symbol U probability
###DELETE_STATE 10
0.462778	# t_m1
0.479817	# t_d1
0.057405	# t_i0
###INSERT_STATE 10
0.462021	# t_m1
0.046210	# t_d1
0.491768	# t_i0
0.250000	# Symbol A probability
0.250000	# Symbol C probability
0.250000	# Symbol G probability
0.250000	# Symbol U probability
###MATCH_STATE 11 ( ) ( )
0.760192	# t_m1
0.005307	# t_d1
0.234501	# t_i0
0.007576	# Symbol A probability
0.007576	# Symbol C probability
0.977273	# Symbol G probability
0.007576	# Symbol U probability
###DELETE_STATE 11
0.462778	# t_m1
0.479817	# t_d1
0.057405	# t_i0
###INSERT_STATE 11
0.771087	# t_m1
0.019663	# t_d1
0.209250	# t_i0
0.249825	# Symbol A probability
0.249825	# Symbol C probability
0.249725	# Symbol G probability
0.250624	# Symbol U probability
###MATCH_STATE 12 ( ) ( )
0.989157	# t_m1
0.005307	# t_d1
0.005536	# t_i0
0.189394	# Symbol A probability
0.401515	# Symbol C probability
0.007576	# Symbol G probability
0.401515	# Symbol U probability
###DELETE_STATE 12
0.462778	# t_m1
0.479817	# t_d1
0.057405	# t_i0
###INSERT_STATE 12
0.462021	# t_m1
0.046210	# t_d1
0.491768	# t_i0
0.250000	# Symbol A probability
0.250000	# Symbol C probability
0.250000	# Symbol G probability
0.250000	# Symbol U probability
###MATCH_STATE 13 ( ) ( )
0.989157	# t_m1
0.005307	# t_d1
0.005536	# t_i0
0.007576	# Symbol A probability
0.007576	# Symbol C probability
0.977273	# Symbol G probability
0.007576	# Symbol U probability
###DELETE_STATE 13
0.462778	# t_m1
0.479817	# t_d1
0.057405	# t_i0
###INSERT_STATE 13
0.462021	# t_m1
0.046210	# t_d1
0.491768	# t_i0
0.250000	# Symbol A probability
0.250000	# Symbol C probability
0.250000	# Symbol G probability
0.250000	# Symbol U probability
###MATCH_STATE 14 ( ) ( )
0.947527	# t_m1
0.005307	# t_d1
0.047166	# t_i0
0.007576	# Symbol A probability
0.977273	# Symbol C probability
0.007576	# Symbol G probability
0.007576	# Symbol U probability
###DELETE_STATE 14
0.462778	# t_m1
0.479817	# t_d1
0.057405	# t_i0
###INSERT_STATE 14
0.568056	# t_m1
0.037102	# t_d1
0.394842	# t_i0
0.249950	# Symbol A probability
0.249950	# Symbol C probability
0.250050	# Symbol G probability
0.250050	# Symbol U probability
###MATCH_STATE 15 ( ) ( )
0.989157	# t_m1
0.005307	# t_d1
0.005536	# t_i0
0.310606	# Symbol A probability
0.007576	# Symbol C probability
0.583333	# Symbol G probability
0.098485	# Symbol U probability
###DELETE_STATE 15
0.462778	# t_m1
0.479817	# t_d1
0.057405	# t_i0
###INSERT_STATE 15
0.462021	# t_m1
0.046210	# t_d1
0.491768	# t_i0
0.250000	# Symbol A probability
0.250000	# Symbol C probability
0.250000	# Symbol G probability
0.250000	# Symbol U probability
###MATCH_STATE 16 ( ) ( )
0.989157	# t_m1
0.005307	# t_d1
0.005536	# t_i0
0.371212	# Symbol A probability
0.189394	# Symbol C probability
0.219697	# Symbol G probability
0.219697	# Symbol U probability
###DELETE_STATE 16
0.462778	# t_m1
0.479817	# t_d1
0.057405	# t_i0
###INSERT_STATE 16
0.462021	# t_m1
0.046210	# t_d1
0.491768	# t_i0
0.250000	# Symbol A probability
0.250000	# Symbol C probability
0.250000	# Symbol G probability
0.250000	# Symbol U probability
###MATCH_STATE 17 ( ) ( )
0.989157	# t_m1
0.005307	# t_d1
0.005536	# t_i0
0.128788	# Symbol A probability
0.189394	# Symbol C probability
0.068182	# Symbol G probability
0.613636	# Symbol U probability
###DELETE_STATE 17
0.462778	# t_m1
0.479817	# t_d1
0.057405	# t_i0
###INSERT_STATE 17
0.462021	# t_m1
0.046210	# t_d1
0.491768	# t_i0
0.250000	# Symbol A probability
0.250000	# Symbol C probability
0.250000	# Symbol G probability
0.250000	# Symbol U probability
###MATCH_STATE 18 ( ) ( )
0.989157	# t_m1
0.005307	# t_d1
0.005536	# t_i0
0.431818	# Symbol A probability
0.189394	# Symbol C probability
0.159091	# Symbol G probability
0.219697	# Symbol U probability
###DELETE_STATE 18
0.462778	# t_m1
0.479817	# t_d1
0.057405	# t_i0
###INSERT_STATE 18
0.462021	# t_m1
0.046210	# t_d1
0.491768	# t_i0
0.250000	# Symbol A probability
0.250000	# Symbol C probability
0.250000	# Symbol G probability
0.250000	# Symbol U probability
###MATCH_STATE 19 ( ) ( )
0.968342	# t_m1
0.005307	# t_d1
0.026351	# t_i0
0.401515	# Symbol A probability
0.159091	# Symbol C probability
0.128788	# Symbol G probability
0.310606	# Symbol U probability
###DELETE_STATE 19
0.462778	# t_m1
0.479817	# t_d1
0.057405	# t_i0
###INSERT_STATE 19
0.520835	# t_m1
0.041159	# t_d1
0.438007	# t_i0
0.249975	# Symbol A probability
0.249975	# Symbol C probability
0.250075	# Symbol G probability
0.249975	# Symbol U probability
###MATCH_STATE 20 ( ) ( )
0.989157	# t_m1
0.005307	# t_d1
0.005536	# t_i0
0.098485	# Symbol A probability
0.219697	# Symbol C probability
0.098485	# Symbol G probability
0.583333	# Symbol U probability
###DELETE_STATE 20
0.462778	# t_m1
0.479817	# t_d1
0.057405	# t_i0
###INSERT_STATE 20
0.462021	# t_m1
0.046210	# t_d1
0.491768	# t_i0
0.250000	# Symbol A probability
0.250000	# Symbol C probability
0.250000	# Symbol G probability
0.250000	# Symbol U probability
###MATCH_STATE 21 ( ) ( )
0.989157	# t_m1
0.005307	# t_d1
0.005536	# t_i0
0.098485	# Symbol A probability
0.371212	# Symbol C probability
0.128788	# Symbol G probability
0.401515	# Symbol U probability
###DELETE_STATE 21
0.462778	# t_m1
0.479817	# t_d1
0.057405	# t_i0
###INSERT_STATE 21
0.462021	# t_m1
0.046210	# t_d1
0.491768	# t_i0
0.250000	# Symbol A probability
0.250000	# Symbol C probability
0.250000	# Symbol G probability
0.250000	# Symbol U probability
###MATCH_STATE 22 ( ) ( )
0.989157	# t_m1
0.005307	# t_d1
0.005536	# t_i0
0.977273	# Symbol A probability
0.007576	# Symbol C probability
0.007576	# Symbol G probability
0.007576	# Symbol U probability
###DELETE_STATE 22
0.462778	# t_m1
0.479817	# t_d1
0.057405	# t_i0
###INSERT_STATE 22
0.462021	# t_m1
0.046210	# t_d1
0.491768	# t_i0
0.250000	# Symbol A probability
0.250000	# Symbol C probability
0.250000	# Symbol G probability
0.250000	# Symbol U probability
###MATCH_STATE 23 ( ) ( )
0.905897	# t_m1
0.088567	# t_d1
0.005536	# t_i0
0.371212	# Symbol A probability
0.037879	# Symbol C probability
0.068182	# Symbol G probability
0.522727	# Symbol U probability
###DELETE_STATE 23
0.462778	# t_m1
0.479817	# t_d1
0.057405	# t_i0
###INSERT_STATE 23
0.462021	# t_m1
0.046210	# t_d1
0.491768	# t_i0
0.250000	# Symbol A probability
0.250000	# Symbol C probability
0.250000	# Symbol G probability
0.250000	# Symbol U probability
###MATCH_STATE 24 ( ) ( )
0.965467	# t_m1
0.005789	# t_d1
0.028744	# t_i0
0.146552	# Symbol A probability
0.043103	# Symbol C probability
0.663793	# Symbol G probability
0.146552	# Symbol U probability
###DELETE_STATE 24
0.229426	# t_m1
0.742115	# t_d1
0.028459	# t_i0
###INSERT_STATE 24
0.520835	# t_m1
0.041159	# t_d1
0.438007	# t_i0
0.249975	# Symbol A probability
0.249975	# Symbol C probability
0.249975	# Symbol G probability
0.250075	# Symbol U probability
###MATCH_STATE 25 ( ) ( )
0.965467	# t_m1
0.028494	# t_d1
0.006039	# t_i0
0.974138	# Symbol A probability
0.008621	# Symbol C probability
0.008621	# Symbol G probability
0.008621	# Symbol U probability
###DELETE_STATE 25
0.607607	# t_m1
0.363934	# t_d1
0.028459	# t_i0
###INSERT_STATE 25
0.462021	# t_m1
0.046210	# t_d1
0.491768	# t_i0
0.250000	# Symbol A probability
0.250000	# Symbol C probability
0.250000	# Symbol G probability
0.250000	# Symbol U probability
###MATCH_STATE 26 ( ) ( )
0.988686	# t_m1
0.005537	# t_d1
0.005777	# t_i0
0.008065	# Symbol A probability
0.104839	# Symbol C probability
0.814516	# Symbol G probability
0.072581	# Symbol U probability
###DELETE_STATE 26
0.475326	# t_m1
0.486621	# t_d1
0.038053	# t_i0
###INSERT_STATE 26
0.462021	# t_m1
0.046210	# t_d1
0.491768	# t_i0
0.250000	# Symbol A probability
0.250000	# Symbol C probability
0.250000	# Symbol G probability
0.250000	# Symbol U probability
###MATCH_STATE 27 ( ) ( )
0.988927	# t_m1
0.005419	# t_d1
0.005654	# t_i0
0.007812	# Symbol A probability
0.039062	# Symbol C probability
0.007812	# Symbol G probability
0.945312	# Symbol U probability
###DELETE_STATE 27
0.571688	# t_m1
0.382545	# t_d1
0.045768	# t_i0
###INSERT_STATE 27
0.462021	# t_m1
0.046210	# t_d1
0.491768	# t_i0
0.250000	# Symbol A probability
0.250000	# Symbol C probability
0.250000	# Symbol G probability
0.250000	# Symbol U probability
###MATCH_STATE 28 ( ) ( )
0.968342	# t_m1
0.026122	# t_d1
0.005536	# t_i0
0.886364	# Symbol A probability
0.068182	# Symbol C probability
0.007576	# Symbol G probability
0.037879	# Symbol U probability
###DELETE_STATE 28
0.462778	# t_m1
0.479817	# t_d1
0.057405	# t_i0
###INSERT_STATE 28
0.462021	# t_m1
0.046210	# t_d1
0.491768	# t_i0
0.250000	# Symbol A probability
0.250000	# Symbol C probability
0.250000	# Symbol G probability
0.250000	# Symbol U probability
###MATCH_STATE 29 ( ) ( )
0.988927	# t_m1
0.005419	# t_d1
0.005654	# t_i0
0.351562	# Symbol A probability
0.101562	# Symbol C probability
0.226562	# Symbol G probability
0.320312	# Symbol U probability
###DELETE_STATE 29
0.571688	# t_m1
0.382545	# t_d1
0.045768	# t_i0
###INSERT_STATE 29
0.462021	# t_m1
0.046210	# t_d1
0.491768	# t_i0
0.250000	# Symbol A probability
0.250000	# Symbol C probability
0.250000	# Symbol G probability
0.250000	# Symbol U probability
###MATCH_STATE 30 ( ) ( )
0.968342	# t_m1
0.026122	# t_d1
0.005536	# t_i0
0.159091	# Symbol A probability
0.401515	# Symbol C probability
0.189394	# Symbol G probability
0.250000	# Symbol U probability
###DELETE_STATE 30
0.462778	# t_m1
0.479817	# t_d1
0.057405	# t_i0
###INSERT_STATE 30
0.462021	# t_m1
0.046210	# t_d1
0.491768	# t_i0
0.250000	# Symbol A probability
0.250000	# Symbol C probability
0.250000	# Symbol G probability
0.250000	# Symbol U probability
###MATCH_STATE 31 ( ) ( )
0.988927	# t_m1
0.005419	# t_d1
0.005654	# t_i0
0.195312	# Symbol A probability
0.351562	# Symbol C probability
0.070312	# Symbol G probability
0.382812	# Symbol U probability
###DELETE_STATE 31
0.368960	# t_m1
0.585273	# t_d1
0.045768	# t_i0
###INSERT_STATE 31
0.462021	# t_m1
0.046210	# t_d1
0.491768	# t_i0
0.250000	# Symbol A probability
0.250000	# Symbol C probability
0.250000	# Symbol G probability
0.250000	# Symbol U probability
###MATCH_STATE 32 ( ) ( )
0.988927	# t_m1
0.005419	# t_d1
0.005654	# t_i0
0.132812	# Symbol A probability
0.164062	# Symbol C probability
0.257812	# Symbol G probability
0.445312	# Symbol U probability
###DELETE_STATE 32
0.368960	# t_m1
0.585273	# t_d1
0.045768	# t_i0
###INSERT_STATE 32
0.462021	# t_m1
0.046210	# t_d1
0.491768	# t_i0
0.250000	# Symbol A probability
0.250000	# Symbol C probability
0.250000	# Symbol G probability
0.250000	# Symbol U probability
###MATCH_STATE 33 ( ) ( )
0.988927	# t_m1
0.005419	# t_d1
0.005654	# t_i0
0.257812	# Symbol A probability
0.070312	# Symbol C probability
0.164062	# Symbol G probability
0.507812	# Symbol U probability
###DELETE_STATE 33
0.368960	# t_m1
0.585273	# t_d1
0.045768	# t_i0
###INSERT_STATE 33
0.462021	# t_m1
0.046210	# t_d1
0.491768	# t_i0
0.250000	# Symbol A probability
0.250000	# Symbol C probability
0.250000	# Symbol G probability
0.250000	# Symbol U probability
###MATCH_STATE 34 ( ) ( )
0.988927	# t_m1
0.005419	# t_d1
0.005654	# t_i0
0.070312	# Symbol A probability
0.070312	# Symbol C probability
0.226562	# Symbol G probability
0.632812	# Symbol U probability
###DELETE_STATE 34
0.571688	# t_m1
0.382545	# t_d1
0.045768	# t_i0
###INSERT_STATE 34
0.462021	# t_m1
0.046210	# t_d1
0.491768	# t_i0
0.250000	# Symbol A probability
0.250000	# Symbol C probability
0.250000	# Symbol G probability
0.250000	# Symbol U probability
###MATCH_STATE 35 ( ) ( )
0.968342	# t_m1
0.005307	# t_d1
0.026351	# t_i0
0.098485	# Symbol A probability
0.492424	# Symbol C probability
0.098485	# Symbol G probability
0.310606	# Symbol U probability
###DELETE_STATE 35
0.462778	# t_m1
0.479817	# t_d1
0.057405	# t_i0
###INSERT_STATE 35
0.520835	# t_m1
0.041159	# t_d1
0.438007	# t_i0
0.250075	# Symbol A probability
0.249975	# Symbol C probability
0.249975	# Symbol G probability
0.249975	# Symbol U probability
###MATCH_STATE 36 ( ) ( )
0.968342	# t_m1
0.005307	# t_d1
0.026351	# t_i0
0.219697	# Symbol A probability
0.159091	# Symbol C probability
0.401515	# Symbol G probability
0.219697	# Symbol U probability
###DELETE_STATE 36
0.462778	# t_m1
0.479817	# t_d1
0.057405	# t_i0
###INSERT_STATE 36
0.520835	# t_m1
0.041159	# t_d1
0.438007	# t_i0
0.250075	# Symbol A probability
0.249975	# Symbol C probability
0.249975	# Symbol G probability
0.249975	# Symbol U probability
###MATCH_STATE 37 ( ) ( )
0.968342	# t_m1
0.026122	# t_d1
0.005536	# t_i0
0.037879	# Symbol A probability
0.068182	# Symbol C probability
0.734848	# Symbol G probability
0.159091	# Symbol U probability
###DELETE_STATE 37
0.462778	# t_m1
0.479817	# t_d1
0.057405	# t_i0
###INSERT_STATE 37
0.462021	# t_m1
0.046210	# t_d1
0.491768	# t_i0
0.250000	# Symbol A probability
0.250000	# Symbol C probability
0.250000	# Symbol G probability
0.250000	# Symbol U probability
###MATCH_STATE 38 ( ) ( )
0.988927	# t_m1
0.005419	# t_d1
0.005654	# t_i0
0.882812	# Symbol A probability
0.007812	# Symbol C probability
0.007812	# Symbol G probability
0.101562	# Symbol U probability
###DELETE_STATE 38
0.368960	# t_m1
0.585273	# t_d1
0.045768	# t_i0
###INSERT_STATE 38
0.462021	# t_m1
0.046210	# t_d1
0.491768	# t_i0
0.250000	# Symbol A probability
0.250000	# Symbol C probability
0.250000	# Symbol G probability
0.250000	# Symbol U probability
###MATCH_STATE 39 ( ) ( )
0.861382	# t_m1
0.132964	# t_d1
0.005654	# t_i0
0.164062	# Symbol A probability
0.007812	# Symbol C probability
0.695312	# Symbol G probability
0.132812	# Symbol U probability
###DELETE_STATE 39
0.571688	# t_m1
0.382545	# t_d1
0.045768	# t_i0
###INSERT_STATE 39
0.462021	# t_m1
0.046210	# t_d1
0.491768	# t_i0
0.250000	# Symbol A probability
0.250000	# Symbol C probability
0.250000	# Symbol G probability
0.250000	# Symbol U probability
###MATCH_STATE 40 ( ) ( )
0.940039	# t_m1
0.053635	# t_d1
0.006326	# t_i0
0.342593	# Symbol A probability
0.083333	# Symbol C probability
0.416667	# Symbol G probability
0.157407	# Symbol U probability
###DELETE_STATE 40
0.485262	# t_m1
0.492009	# t_d1
0.022729	# t_i0
###INSERT_STATE 40
0.462021	# t_m1
0.046210	# t_d1
0.491768	# t_i0
0.250000	# Symbol A probability
0.250000	# Symbol C probability
0.250000	# Symbol G probability
0.250000	# Symbol U probability
###MATCH_STATE 41 ( ) ( )
0.987898	# t_m1
0.005923	# t_d1
0.006179	# t_i0
0.258929	# Symbol A probability
0.223214	# Symbol C probability
0.008929	# Symbol G probability
0.508929	# Symbol U probability
###DELETE_STATE 41
0.427638	# t_m1
0.547088	# t_d1
0.025273	# t_i0
###INSERT_STATE 41
0.462021	# t_m1
0.046210	# t_d1
0.491768	# t_i0
0.250000	# Symbol A probability
0.250000	# Symbol C probability
0.250000	# Symbol G probability
0.250000	# Symbol U probability
###MATCH_STATE 42 ( ) ( )
0.966234	# t_m1
0.005660	# t_d1
0.028106	# t_i0
0.108333	# Symbol A probability
0.075000	# Symbol C probability
0.541667	# Symbol G probability
0.275000	# Symbol U probability
###DELETE_STATE 42
0.262519	# t_m1
0.704916	# t_d1
0.032564	# t_i0
###INSERT_STATE 42
0.427388	# t_m1
0.033774	# t_d1
0.538838	# t_i0
0.250225	# Symbol A probability
0.249925	# Symbol C probability
0.249925	# Symbol G probability
0.249925	# Symbol U probability
###MATCH_STATE 43 ( ) ( )
0.988435	# t_m1
0.005660	# t_d1
0.005905	# t_i0
0.041667	# Symbol A probability
0.175000	# Symbol C probability
0.708333	# Symbol G probability
0.075000	# Symbol U probability
###DELETE_STATE 43
0.406763	# t_m1
0.560673	# t_d1
0.032564	# t_i0
###INSERT_STATE 43
0.462021	# t_m1
0.046210	# t_d1
0.491768	# t_i0
0.250000	# Symbol A probability
0.250000	# Symbol C probability
0.250000	# Symbol G probability
0.250000	# Symbol U probability
###MATCH_STATE 44 ( ) ( )
0.966967	# t_m1
0.027256	# t_d1
0.005777	# t_i0
0.588710	# Symbol A probability
0.137097	# Symbol C probability
0.104839	# Symbol G probability
0.169355	# Symbol U probability
###DELETE_STATE 44
0.643883	# t_m1
0.318064	# t_d1
0.038053	# t_i0
###INSERT_STATE 44
0.462021	# t_m1
0.046210	# t_d1
0.491768	# t_i0
0.250000	# Symbol A probability
0.250000	# Symbol C probability
0.250000	# Symbol G probability
0.250000	# Symbol U probability
###MATCH_STATE 45 ( ) ( )
0.988927	# t_m1
0.005419	# t_d1
0.005654	# t_i0
0.257812	# Symbol A probability
0.226562	# Symbol C probability
0.320312	# Symbol G probability
0.195312	# Symbol U probability
###DELETE_STATE 45
0.571688	# t_m1
0.382545	# t_d1
0.045768	# t_i0
###INSERT_STATE 45
0.462021	# t_m1
0.046210	# t_d1
0.491768	# t_i0
0.250000	# Symbol A probability
0.250000	# Symbol C probability
0.250000	# Symbol G probability
0.250000	# Symbol U probability
###MATCH_STATE 46 ( ) ( )
0.968342	# t_m1
0.026122	# t_d1
0.005536	# t_i0
0.522727	# Symbol A probability
0.159091	# Symbol C probability
0.037879	# Symbol G probability
0.280303	# Symbol U probability
###DELETE_STATE 46
0.462778	# t_m1
0.479817	# t_d1
0.057405	# t_i0
###INSERT_STATE 46
0.462021	# t_m1
0.046210	# t_d1
0.491768	# t_i0
0.250000	# Symbol A probability
0.250000	# Symbol C probability
0.250000	# Symbol G probability
0.250000	# Symbol U probability
###MATCH_STATE 47 ( ) ( )
0.861382	# t_m1
0.132964	# t_d1
0.005654	# t_i0
0.414062	# Symbol A probability
0.039062	# Symbol C probability
0.539062	# Symbol G probability
0.007812	# Symbol U probability
###DELETE_STATE 47
0.368960	# t_m1
0.585273	# t_d1
0.045768	# t_i0
###INSERT_STATE 47
0.462021	# t_m1
0.046210	# t_d1
0.491768	# t_i0
0.250000	# Symbol A probability
0.250000	# Symbol C probability
0.250000	# Symbol G probability
0.250000	# Symbol U probability
###MATCH_STATE 48 ( ) ( )
0.987308	# t_m1
0.006212	# t_d1
0.006480	# t_i0
0.355769	# Symbol A probability
0.125000	# Symbol C probability
0.509615	# Symbol G probability
0.009615	# Symbol U probability
###DELETE_STATE 48
0.257939	# t_m1
0.721411	# t_d1
0.020650	# t_i0
###INSERT_STATE 48
0.462021	# t_m1
0.046210	# t_d1
0.491768	# t_i0
0.250000	# Symbol A probability
0.250000	# Symbol C probability
0.250000	# Symbol G probability
0.250000	# Symbol U probability
###MATCH_STATE 49 ( ) ( )
0.987610	# t_m1
0.006064	# t_d1
0.006326	# t_i0
0.231481	# Symbol A probability
0.305556	# Symbol C probability
0.231481	# Symbol G probability
0.231481	# Symbol U probability
###DELETE_STATE 49
0.183230	# t_m1
0.794041	# t_d1
0.022729	# t_i0
###INSERT_STATE 49
0.462021	# t_m1
0.046210	# t_d1
0.491768	# t_i0
0.250000	# Symbol A probability
0.250000	# Symbol C probability
0.250000	# Symbol G probability
0.250000	# Symbol U probability
###MATCH_STATE 50 ( ) ( )
0.916253	# t_m1
0.053635	# t_d1
0.030112	# t_i0
0.453704	# Symbol A probability
0.083333	# Symbol C probability
0.231481	# Symbol G probability
0.231481	# Symbol U probability
###DELETE_STATE 50
0.283908	# t_m1
0.693364	# t_d1
0.022729	# t_i0
###INSERT_STATE 50
0.520835	# t_m1
0.041159	# t_d1
0.438007	# t_i0
0.249975	# Symbol A probability
0.249975	# Symbol C probability
0.250075	# Symbol G probability
0.249975	# Symbol U probability
###MATCH_STATE 51 ( ) ( )
0.987308	# t_m1
0.006212	# t_d1
0.006480	# t_i0
0.201923	# Symbol A probability
0.509615	# Symbol C probability
0.009615	# Symbol G probability
0.278846	# Symbol U probability
###DELETE_STATE 51
0.715282	# t_m1
0.264068	# t_d1
0.020650	# t_i0
###INSERT_STATE 51
0.462021	# t_m1
0.046210	# t_d1
0.491768	# t_i0
0.250000	# Symbol A probability
0.250000	# Symbol C probability
0.250000	# Symbol G probability
0.250000	# Symbol U probability
###MATCH_STATE 52 ( ) ( )
0.988927	# t_m1
0.005419	# t_d1
0.005654	# t_i0
0.101562	# Symbol A probability
0.789062	# Symbol C probability
0.007812	# Symbol G probability
0.101562	# Symbol U probability
###DELETE_STATE 52
0.368960	# t_m1
0.585273	# t_d1
0.045768	# t_i0
###INSERT_STATE 52
0.462021	# t_m1
0.046210	# t_d1
0.491768	# t_i0
0.250000	# Symbol A probability
0.250000	# Symbol C probability
0.250000	# Symbol G probability
0.250000	# Symbol U probability
###MATCH_STATE 53 ( ) ( )
0.988927	# t_m1
0.005419	# t_d1
0.005654	# t_i0
0.257812	# Symbol A probability
0.007812	# Symbol C probability
0.351562	# Symbol G probability
0.382812	# Symbol U probability
###DELETE_STATE 53
0.571688	# t_m1
0.382545	# t_d1
0.045768	# t_i0
###INSERT_STATE 53
0.462021	# t_m1
0.046210	# t_d1
0.491768	# t_i0
0.250000	# Symbol A probability
0.250000	# Symbol C probability
0.250000	# Symbol G probability
0.250000	# Symbol U probability
###MATCH_STATE 54 ( ) ( )
0.989157	# t_m1
0.005307	# t_d1
0.005536	# t_i0
0.522727	# Symbol A probability
0.098485	# Symbol C probability
0.280303	# Symbol G probability
0.098485	# Symbol U probability
###DELETE_STATE 54
0.462778	# t_m1
0.479817	# t_d1
0.057405	# t_i0
###INSERT_STATE 54
0.462021	# t_m1
0.046210	# t_d1
0.491768	# t_i0
0.250000	# Symbol A probability
0.250000	# Symbol C probability
0.250000	# Symbol G probability
0.250000	# Symbol U probability
###MATCH_STATE 55 ( ) ( )
0.989157	# t_m1
0.005307	# t_d1
0.005536	# t_i0
0.159091	# Symbol A probability
0.159091	# Symbol C probability
0.068182	# Symbol G probability
0.613636	# Symbol U probability
###DELETE_STATE 55
0.462778	# t_m1
0.479817	# t_d1
0.057405	# t_i0
###INSERT_STATE 55
0.462021	# t_m1
0.046210	# t_d1
0.491768	# t_i0
0.250000	# Symbol A probability
0.250000	# Symbol C probability
0.250000	# Symbol G probability
0.250000	# Symbol U probability
###MATCH_STATE 56 ( ) ( )
0.989157	# t_m1
0.005307	# t_d1
0.005536	# t_i0
0.098485	# Symbol A probability
0.007576	# Symbol C probability
0.825758	# Symbol G probability
0.068182	# Symbol U probability
###DELETE_STATE 56
0.462778	# t_m1
0.479817	# t_d1
0.057405	# t_i0
###INSERT_STATE 56
0.462021	# t_m1
0.046210	# t_d1
0.491768	# t_i0
0.250000	# Symbol A probability
0.250000	# Symbol C probability
0.250000	# Symbol G probability
0.250000	# Symbol U probability
###MATCH_STATE 57 ( ) ( )
0.989157	# t_m1
0.005307	# t_d1
0.005536	# t_i0
0.886364	# Symbol A probability
0.037879	# Symbol C probability
0.007576	# Symbol G probability
0.068182	# Symbol U probability
###DELETE_STATE 57
0.462778	# t_m1
0.479817	# t_d1
0.057405	# t_i0
###INSERT_STATE 57
0.462021	# t_m1
0.046210	# t_d1
0.491768	# t_i0
0.250000	# Symbol A probability
0.250000	# Symbol C probability
0.250000	# Symbol G probability
0.250000	# Symbol U probability
###MATCH_STATE 58 ( ) ( )
0.989157	# t_m1
0.005307	# t_d1
0.005536	# t_i0
0.431818	# Symbol A probability
0.128788	# Symbol C probability
0.068182	# Symbol G probability
0.371212	# Symbol U probability
###DELETE_STATE 58
0.462778	# t_m1
0.479817	# t_d1
0.057405	# t_i0
###INSERT_STATE 58
0.462021	# t_m1
0.046210	# t_d1
0.491768	# t_i0
0.250000	# Symbol A probability
0.250000	# Symbol C probability
0.250000	# Symbol G probability
0.250000	# Symbol U probability
###MATCH_STATE 59 ( ) ( )
0.947527	# t_m1
0.046937	# t_d1
0.005536	# t_i0
0.250000	# Symbol A probability
0.128788	# Symbol C probability
0.553030	# Symbol G probability
0.068182	# Symbol U probability
###DELETE_STATE 59
0.462778	# t_m1
0.479817	# t_d1
0.057405	# t_i0
###INSERT_STATE 59
0.462021	# t_m1
0.046210	# t_d1
0.491768	# t_i0
0.250000	# Symbol A probability
0.250000	# Symbol C probability
0.250000	# Symbol G probability
0.250000	# Symbol U probability
###MATCH_STATE 60 ( ) ( )
0.988686	# t_m1
0.005537	# t_d1
0.005777	# t_i0
0.459677	# Symbol A probability
0.169355	# Symbol C probability
0.233871	# Symbol G probability
0.137097	# Symbol U probability
###DELETE_STATE 60
0.306769	# t_m1
0.655178	# t_d1
0.038053	# t_i0
###INSERT_STATE 60
0.462021	# t_m1
0.046210	# t_d1
0.491768	# t_i0
0.250000	# Symbol A probability
0.250000	# Symbol C probability
0.250000	# Symbol G probability
0.250000	# Symbol U probability
###MATCH_STATE 61 ( ) ( )
0.966967	# t_m1
0.027256	# t_d1
0.005777	# t_i0
0.524194	# Symbol A probability
0.104839	# Symbol C probability
0.137097	# Symbol G probability
0.233871	# Symbol U probability
###DELETE_STATE 61
0.306769	# t_m1
0.655178	# t_d1
0.038053	# t_i0
###INSERT_STATE 61
0.462021	# t_m1
0.046210	# t_d1
0.491768	# t_i0
0.250000	# Symbol A probability
0.250000	# Symbol C probability
0.250000	# Symbol G probability
0.250000	# Symbol U probability
###MATCH_STATE 62 ( ) ( )
0.988435	# t_m1
0.005660	# t_d1
0.005905	# t_i0
0.241667	# Symbol A probability
0.241667	# Symbol C probability
0.241667	# Symbol G probability
0.275000	# Symbol U probability
###DELETE_STATE 62
0.695250	# t_m1
0.272185	# t_d1
0.032564	# t_i0
###INSERT_STATE 62
0.462021	# t_m1
0.046210	# t_d1
0.491768	# t_i0
0.250000	# Symbol A probability
0.250000	# Symbol C probability
0.250000	# Symbol G probability
0.250000	# Symbol U probability
###MATCH_STATE 63 ( ) ( )
0.926712	# t_m1
0.005307	# t_d1
0.067981	# t_i0
0.401515	# Symbol A probability
0.037879	# Symbol C probability
0.340909	# Symbol G probability
0.219697	# Symbol U probability
###DELETE_STATE 63
0.462778	# t_m1
0.479817	# t_d1
0.057405	# t_i0
###INSERT_STATE 63
0.606805	# t_m1
0.033774	# t_d1
0.359421	# t_i0
0.250125	# Symbol A probability
0.249925	# Symbol C probability
0.250025	# Symbol G probability
0.249925	# Symbol U probability
###MATCH_STATE 64 ( ) ( )
0.989157	# t_m1
0.005307	# t_d1
0.005536	# t_i0
0.250000	# Symbol A probability
0.128788	# Symbol C probability
0.340909	# Symbol G probability
0.280303	# Symbol U probability
###DELETE_STATE 64
0.462778	# t_m1
0.479817	# t_d1
0.057405	# t_i0
###INSERT_STATE 64
0.462021	# t_m1
0.046210	# t_d1
0.491768	# t_i0
0.250000	# Symbol A probability
0.250000	# Symbol C probability
0.250000	# Symbol G probability
0.250000	# Symbol U probability
###MATCH_STATE 65 ( ) ( )
0.989157	# t_m1
0.005307	# t_d1
0.005536	# t_i0
0.128788	# Symbol A probability
0.007576	# Symbol C probability
0.128788	# Symbol G probability
0.734848	# Symbol U probability
###DELETE_STATE 65
0.462778	# t_m1
0.479817	# t_d1
0.057405	# t_i0
###INSERT_STATE 65
0.462021	# t_m1
0.046210	# t_d1
0.491768	# t_i0
0.250000	# Symbol A probability
0.250000	# Symbol C probability
0.250000	# Symbol G probability
0.250000	# Symbol U probability
###MATCH_STATE 66 ( ) ( )
0.989157	# t_m1
0.005307	# t_d1
0.005536	# t_i0
0.189394	# Symbol A probability
0.037879	# Symbol C probability
0.674242	# Symbol G probability
0.098485	# Symbol U probability
###DELETE_STATE 66
0.462778	# t_m1
0.479817	# t_d1
0.057405	# t_i0
###INSERT_STATE 66
0.462021	# t_m1
0.046210	# t_d1
0.491768	# t_i0
0.250000	# Symbol A probability
0.250000	# Symbol C probability
0.250000	# Symbol G probability
0.250000	# Symbol U probability
###MATCH_STATE 67 ( ) ( )
0.968342	# t_m1
0.026122	# t_d1
0.005536	# t_i0
0.977273	# Symbol A probability
0.007576	# Symbol C probability
0.007576	# Symbol G probability
0.007576	# Symbol U probability
###DELETE_STATE 67
0.462778	# t_m1
0.479817	# t_d1
0.057405	# t_i0
###INSERT_STATE 67
0.462021	# t_m1
0.046210	# t_d1
0.491768	# t_i0
0.250000	# Symbol A probability
0.250000	# Symbol C probability
0.250000	# Symbol G probability
0.250000	# Symbol U probability
###MATCH_STATE 68 ( ) ( )
0.946412	# t_m1
0.005419	# t_d1
0.048169	# t_i0
0.851562	# Symbol A probability
0.007812	# Symbol C probability
0.132812	# Symbol G probability
0.007812	# Symbol U probability
###DELETE_STATE 68
0.368960	# t_m1
0.585273	# t_d1
0.045768	# t_i0
###INSERT_STATE 68
0.438434	# t_m1
0.028636	# t_d1
0.532929	# t_i0
0.250075	# Symbol A probability
0.249875	# Symbol C probability
0.250175	# Symbol G probability
0.249875	# Symbol U probability
###MATCH_STATE 69 ( ) ( )
0.967669	# t_m1
0.005419	# t_d1
0.026911	# t_i0
0.820312	# Symbol A probability
0.070312	# Symbol C probability
0.101562	# Symbol G probability
0.007812	# Symbol U probability
###DELETE_STATE 69
0.571688	# t_m1
0.382545	# t_d1
0.045768	# t_i0
###INSERT_STATE 69
0.520835	# t_m1
0.041159	# t_d1
0.438007	# t_i0
0.249975	# Symbol A probability
0.249975	# Symbol C probability
0.250075	# Symbol G probability
0.249975	# Symbol U probability
###MATCH_STATE 70 ( ) ( )
0.989157	# t_m1
0.005307	# t_d1
0.005536	# t_i0
0.037879	# Symbol A probability
0.007576	# Symbol C probability
0.946970	# Symbol G probability
0.007576	# Symbol U probability
###DELETE_STATE 70
0.462778	# t_m1
0.479817	# t_d1
0.057405	# t_i0
###INSERT_STATE 70
0.462021	# t_m1
0.046210	# t_d1
0.491768	# t_i0
0.250000	# Symbol A probability
0.250000	# Symbol C probability
0.250000	# Symbol G probability
0.250000	# Symbol U probability
###MATCH_STATE 71 ( ) ( )
0.989157	# t_m1
0.005307	# t_d1
0.005536	# t_i0
0.037879	# Symbol A probability
0.007576	# Symbol C probability
0.946970	# Symbol G probability
0.007576	# Symbol U probability
###DELETE_STATE 71
0.462778	# t_m1
0.479817	# t_d1
0.057405	# t_i0
###INSERT_STATE 71
0.462021	# t_m1
0.046210	# t_d1
0.491768	# t_i0
0.250000	# Symbol A probability
0.250000	# Symbol C probability
0.250000	# Symbol G probability
0.250000	# Symbol U probability
###MATCH_STATE 72 ( ) ( )
0.989157	# t_m1
0.005307	# t_d1
0.005536	# t_i0
0.371212	# Symbol A probability
0.128788	# Symbol C probability
0.401515	# Symbol G probability
0.098485	# Symbol U probability
###DELETE_STATE 72
0.462778	# t_m1
0.479817	# t_d1
0.057405	# t_i0
###INSERT_STATE 72
0.462021	# t_m1
0.046210	# t_d1
0.491768	# t_i0
0.250000	# Symbol A probability
0.250000	# Symbol C probability
0.250000	# Symbol G probability
0.250000	# Symbol U probability
###MATCH_STATE 73 ( ) ( )
0.989157	# t_m1
0.005307	# t_d1
0.005536	# t_i0
0.492424	# Symbol A probability
0.007576	# Symbol C probability
0.280303	# Symbol G probability
0.219697	# Symbol U probability
###DELETE_STATE 73
0.462778	# t_m1
0.479817	# t_d1
0.057405	# t_i0
###INSERT_STATE 73
0.462021	# t_m1
0.046210	# t_d1
0.491768	# t_i0
0.250000	# Symbol A probability
0.250000	# Symbol C probability
0.250000	# Symbol G probability
0.250000	# Symbol U probability
###MATCH_STATE 74 ( ) ( )
0.989157	# t_m1
0.005307	# t_d1
0.005536	# t_i0
0.280303	# Symbol A probability
0.128788	# Symbol C probability
0.189394	# Symbol G probability
0.401515	# Symbol U probability
###DELETE_STATE 74
0.462778	# t_m1
0.479817	# t_d1
0.057405	# t_i0
###INSERT_STATE 74
0.462021	# t_m1
0.046210	# t_d1
0.491768	# t_i0
0.250000	# Symbol A probability
0.250000	# Symbol C probability
0.250000	# Symbol G probability
0.250000	# Symbol U probability
###MATCH_STATE 75 ( ) ( )
0.989157	# t_m1
0.005307	# t_d1
0.005536	# t_i0
0.189394	# Symbol A probability
0.219697	# Symbol C probability
0.219697	# Symbol G probability
0.371212	# Symbol U probability
###DELETE_STATE 75
0.462778	# t_m1
0.479817	# t_d1
0.057405	# t_i0
###INSERT_STATE 75
0.462021	# t_m1
0.046210	# t_d1
0.491768	# t_i0
0.250000	# Symbol A probability
0.250000	# Symbol C probability
0.250000	# Symbol G probability
0.250000	# Symbol U probability
###MATCH_STATE 76 ( ) ( )
0.968342	# t_m1
0.005307	# t_d1
0.026351	# t_i0
0.522727	# Symbol A probability
0.037879	# Symbol C probability
0.340909	# Symbol G probability
0.098485	# Symbol U probability
###DELETE_STATE 76
0.462778	# t_m1
0.479817	# t_d1
0.057405	# t_i0
###INSERT_STATE 76
0.520835	# t_m1
0.041159	# t_d1
0.438007	# t_i0
0.249975	# Symbol A probability
0.249975	# Symbol C probability
0.249975	# Symbol G probability
0.250075	# Symbol U probability
###MATCH_STATE 77 ( ) ( )
0.989157	# t_m1
0.005307	# t_d1
0.005536	# t_i0
0.128788	# Symbol A probability
0.189394	# Symbol C probability
0.189394	# Symbol G probability
0.492424	# Symbol U probability
###DELETE_STATE 77
0.462778	# t_m1
0.479817	# t_d1
0.057405	# t_i0
###INSERT_STATE 77
0.462021	# t_m1
0.046210	# t_d1
0.491768	# t_i0
0.250000	# Symbol A probability
0.250000	# Symbol C probability
0.250000	# Symbol G probability
0.250000	# Symbol U probability
###MATCH_STATE 78 ( ) ( )
0.968342	# t_m1
0.005307	# t_d1
0.026351	# t_i0
0.068182	# Symbol A probability
0.462121	# Symbol C probability
0.007576	# Symbol G probability
0.462121	# Symbol U probability
###DELETE_STATE 78
0.462778	# t_m1
0.479817	# t_d1
0.057405	# t_i0
###INSERT_STATE 78
0.520835	# t_m1
0.041159	# t_d1
0.438007	# t_i0
0.250075	# Symbol A probability
0.249975	# Symbol C probability
0.249975	# Symbol G probability
0.249975	# Symbol U probability
###MATCH_STATE 79 ( ) ( )
0.989157	# t_m1
0.005307	# t_d1
0.005536	# t_i0
0.007576	# Symbol A probability
0.007576	# Symbol C probability
0.977273	# Symbol G probability
0.007576	# Symbol U probability
###DELETE_STATE 79
0.462778	# t_m1
0.479817	# t_d1
0.057405	# t_i0
###INSERT_STATE 79
0.462021	# t_m1
0.046210	# t_d1
0.491768	# t_i0
0.250000	# Symbol A probability
0.250000	# Symbol C probability
0.250000	# Symbol G probability
0.250000	# Symbol U probability
###MATCH_STATE 80 ( ) ( )
0.989157	# t_m1
0.005307	# t_d1
0.005536	# t_i0
0.007576	# Symbol A probability
0.977273	# Symbol C probability
0.007576	# Symbol G probability
0.007576	# Symbol U probability
###DELETE_STATE 80
0.462778	# t_m1
0.479817	# t_d1
0.057405	# t_i0
###INSERT_STATE 80
0.462021	# t_m1
0.046210	# t_d1
0.491768	# t_i0
0.250000	# Symbol A probability
0.250000	# Symbol C probability
0.250000	# Symbol G probability
0.250000	# Symbol U probability
###MATCH_STATE 81 ( ) ( )
0.989157	# t_m1
0.005307	# t_d1
0.005536	# t_i0
0.007576	# Symbol A probability
0.977273	# Symbol C probability
0.007576	# Symbol G probability
0.007576	# Symbol U probability
###DELETE_STATE 81
0.462778	# t_m1
0.479817	# t_d1
0.057405	# t_i0
###INSERT_STATE 81
0.462021	# t_m1
0.046210	# t_d1
0.491768	# t_i0
0.250000	# Symbol A probability
0.250000	# Symbol C probability
0.250000	# Symbol G probability
0.250000	# Symbol U probability
###MATCH_STATE 82 ( ) ( )
0.989157	# t_m1
0.005307	# t_d1
0.005536	# t_i0
0.007576	# Symbol A probability
0.007576	# Symbol C probability
0.977273	# Symbol G probability
0.007576	# Symbol U probability
###DELETE_STATE 82
0.462778	# t_m1
0.479817	# t_d1
0.057405	# t_i0
###INSERT_STATE 82
0.462021	# t_m1
0.046210	# t_d1
0.491768	# t_i0
0.250000	# Symbol A probability
0.250000	# Symbol C probability
0.250000	# Symbol G probability
0.250000	# Symbol U probability
###MATCH_STATE 83 ( ) ( )
0.989157	# t_m1
0.005307	# t_d1
0.005536	# t_i0
0.977273	# Symbol A probability
0.007576	# Symbol C probability
0.007576	# Symbol G probability
0.007576	# Symbol U probability
###DELETE_STATE 83
0.462778	# t_m1
0.479817	# t_d1
0.057405	# t_i0
###INSERT_STATE 83
0.462021	# t_m1
0.046210	# t_d1
0.491768	# t_i0
0.250000	# Symbol A probability
0.250000	# Symbol C probability
0.250000	# Symbol G probability
0.250000	# Symbol U probability
###MATCH_STATE 84 ( ) ( )
0.989157	# t_m1
0.005307	# t_d1
0.005536	# t_i0
0.886364	# Symbol A probability
0.007576	# Symbol C probability
0.098485	# Symbol G probability
0.007576	# Symbol U probability
###DELETE_STATE 84
0.462778	# t_m1
0.479817	# t_d1
0.057405	# t_i0
###INSERT_STATE 84
0.462021	# t_m1
0.046210	# t_d1
0.491768	# t_i0
0.250000	# Symbol A probability
0.250000	# Symbol C probability
0.250000	# Symbol G probability
0.250000	# Symbol U probability
###MATCH_STATE 85 ( ) ( )
0.968342	# t_m1
0.026122	# t_d1
0.005536	# t_i0
0.371212	# Symbol A probability
0.007576	# Symbol C probability
0.613636	# Symbol G probability
0.007576	# Symbol U probability
###DELETE_STATE 85
0.462778	# t_m1
0.479817	# t_d1
0.057405	# t_i0
###INSERT_STATE 85
0.462021	# t_m1
0.046210	# t_d1
0.491768	# t_i0
0.250000	# Symbol A probability
0.250000	# Symbol C probability
0.250000	# Symbol G probability
0.250000	# Symbol U probability
###MATCH_STATE 86 ( ) ( )
0.967669	# t_m1
0.005419	# t_d1
0.026911	# t_i0
0.039062	# Symbol A probability
0.226562	# Symbol C probability
0.101562	# Symbol G probability
0.632812	# Symbol U probability
###DELETE_STATE 86
0.571688	# t_m1
0.382545	# t_d1
0.045768	# t_i0
###INSERT_STATE 86
0.392204	# t_m1
0.030994	# t_d1
0.576802	# t_i0
0.250200	# Symbol A probability
0.249900	# Symbol C probability
0.249900	# Symbol G probability
0.250000	# Symbol U probability
###MATCH_STATE 87 ( ) ( )
0.989157	# t_m1
0.005307	# t_d1
0.005536	# t_i0
0.310606	# Symbol A probability
0.159091	# Symbol C probability
0.462121	# Symbol G probability
0.068182	# Symbol U probability
###DELETE_STATE 87
0.462778	# t_m1
0.479817	# t_d1
0.057405	# t_i0
###INSERT_STATE 87
0.462021	# t_m1
0.046210	# t_d1
0.491768	# t_i0
0.250000	# Symbol A probability
0.250000	# Symbol C probability
0.250000	# Symbol G probability
0.250000	# Symbol U probability
###MATCH_STATE 88 ( ) ( )
0.989157	# t_m1
0.005307	# t_d1
0.005536	# t_i0
0.583333	# Symbol A probability
0.068182	# Symbol C probability
0.128788	# Symbol G probability
0.219697	# Symbol U probability
###DELETE_STATE 88
0.462778	# t_m1
0.479817	# t_d1
0.057405	# t_i0
###INSERT_STATE 88
0.462021	# t_m1
0.046210	# t_d1
0.491768	# t_i0
0.250000	# Symbol A probability
0.250000	# Symbol C probability
0.250000	# Symbol G probability
0.250000	# Symbol U probability
###MATCH_STATE 89 ( ) ( )
0.989157	# t_m1
0.005307	# t_d1
0.005536	# t_i0
0.462121	# Symbol A probability
0.068182	# Symbol C probability
0.189394	# Symbol G probability
0.280303	# Symbol U probability
###DELETE_STATE 89
0.462778	# t_m1
0.479817	# t_d1
0.057405	# t_i0
###INSERT_STATE 89
0.462021	# t_m1
0.046210	# t_d1
0.491768	# t_i0
0.250000	# Symbol A probability
0.250000	# Symbol C probability
0.250000	# Symbol G probability
0.250000	# Symbol U probability
###MATCH_STATE 90 ( ) ( )
0.760192	# t_m1
0.005307	# t_d1
0.234501	# t_i0
0.037879	# Symbol A probability
0.189394	# Symbol C probability
0.219697	# Symbol G probability
0.553030	# Symbol U probability
###DELETE_STATE 90
0.462778	# t_m1
0.479817	# t_d1
0.057405	# t_i0
###INSERT_STATE 90
0.432369	# t_m1
0.011025	# t_d1
0.556606	# t_i0
0.250648	# Symbol A probability
0.249751	# Symbol C probability
0.249651	# Symbol G probability
0.249950	# Symbol U probability
###MATCH_STATE 91 ( ) ( )
0.989157	# t_m1
0.005307	# t_d1
0.005536	# t_i0
0.734848	# Symbol A probability
0.007576	# Symbol C probability
0.098485	# Symbol G probability
0.159091	# Symbol U probability
###DELETE_STATE 91
0.462778	# t_m1
0.479817	# t_d1
0.057405	# t_i0
###INSERT_STATE 91
0.462021	# t_m1
0.046210	# t_d1
0.491768	# t_i0
0.250000	# Symbol A probability
0.250000	# Symbol C probability
0.250000	# Symbol G probability
0.250000	# Symbol U probability
###MATCH_STATE 92 ( ) ( )
0.989157	# t_m1
0.005307	# t_d1
0.005536	# t_i0
0.280303	# Symbol A probability
0.007576	# Symbol C probability
0.340909	# Symbol G probability
0.371212	# Symbol U probability
###DELETE_STATE 92
0.462778	# t_m1
0.479817	# t_d1
0.057405	# t_i0
###INSERT_STATE 92
0.462021	# t_m1
0.046210	# t_d1
0.491768	# t_i0
0.250000	# Symbol A probability
0.250000	# Symbol C probability
0.250000	# Symbol G probability
0.250000	# Symbol U probability
###MATCH_STATE 93 ( ) ( )
0.926712	# t_m1
0.005307	# t_d1
0.067981	# t_i0
0.371212	# Symbol A probability
0.280303	# Symbol C probability
0.189394	# Symbol G probability
0.159091	# Symbol U probability
###DELETE_STATE 93
0.462778	# t_m1
0.479817	# t_d1
0.057405	# t_i0
###INSERT_STATE 93
0.319862	# t_m1
0.017803	# t_d1
0.662335	# t_i0
0.250075	# Symbol A probability
0.249775	# Symbol C probability
0.250175	# Symbol G probability
0.249975	# Symbol U probability
###MATCH_STATE 94 ( ) ( )
0.926712	# t_m1
0.005307	# t_d1
0.067981	# t_i0
0.068182	# Symbol A probability
0.068182	# Symbol C probability
0.340909	# Symbol G probability
0.522727	# Symbol U probability
###DELETE_STATE 94
0.462778	# t_m1
0.479817	# t_d1
0.057405	# t_i0
###INSERT_STATE 94
0.394478	# t_m1
0.021956	# t_d1
0.583566	# t_i0
0.249875	# Symbol A probability
0.250175	# Symbol C probability
0.249875	# Symbol G probability
0.250075	# Symbol U probability
###MATCH_STATE 95 ( ) ( )
0.989157	# t_m1
0.005307	# t_d1
0.005536	# t_i0
0.068182	# Symbol A probability
0.371212	# Symbol C probability
0.007576	# Symbol G probability
0.553030	# Symbol U probability
###DELETE_STATE 95
0.462778	# t_m1
0.479817	# t_d1
0.057405	# t_i0
###INSERT_STATE 95
0.462021	# t_m1
0.046210	# t_d1
0.491768	# t_i0
0.250000	# Symbol A probability
0.250000	# Symbol C probability
0.250000	# Symbol G probability
0.250000	# Symbol U probability
###MATCH_STATE 96 ( ) ( )
0.989157	# t_m1
0.005307	# t_d1
0.005536	# t_i0
0.189394	# Symbol A probability
0.401515	# Symbol C probability
0.280303	# Symbol G probability
0.128788	# Symbol U probability
###DELETE_STATE 96
0.462778	# t_m1
0.479817	# t_d1
0.057405	# t_i0
###INSERT_STATE 96
0.462021	# t_m1
0.046210	# t_d1
0.491768	# t_i0
0.250000	# Symbol A probability
0.250000	# Symbol C probability
0.250000	# Symbol G probability
0.250000	# Symbol U probability
###MATCH_STATE 97 ( ) ( )
0.989157	# t_m1
0.005307	# t_d1
0.005536	# t_i0
0.189394	# Symbol A probability
0.250000	# Symbol C probability
0.310606	# Symbol G probability
0.250000	# Symbol U probability
###DELETE_STATE 97
0.462778	# t_m1
0.479817	# t_d1
0.057405	# t_i0
###INSERT_STATE 97
0.462021	# t_m1
0.046210	# t_d1
0.491768	# t_i0
0.250000	# Symbol A probability
0.250000	# Symbol C probability
0.250000	# Symbol G probability
0.250000	# Symbol U probability
###MATCH_STATE 98 ( ) ( )
0.885082	# t_m1
0.005307	# t_d1
0.109611	# t_i0
0.007576	# Symbol A probability
0.401515	# Symbol C probability
0.068182	# Symbol G probability
0.522727	# Symbol U probability
###DELETE_STATE 98
0.462778	# t_m1
0.479817	# t_d1
0.057405	# t_i0
###INSERT_STATE 98
0.457727	# t_m1
0.019663	# t_d1
0.522611	# t_i0
0.250125	# Symbol A probability
0.249925	# Symbol C probability
0.250125	# Symbol G probability
0.249825	# Symbol U probability
###MATCH_STATE 99 ( ) ( )
0.989157	# t_m1
0.005307	# t_d1
0.005536	# t_i0
0.280303	# Symbol A probability
0.340909	# Symbol C probability
0.037879	# Symbol G probability
0.340909	# Symbol U probability
###DELETE_STATE 99
0.462778	# t_m1
0.479817	# t_d1
0.057405	# t_i0
###INSERT_STATE 99
0.462021	# t_m1
0.046210	# t_d1
0.491768	# t_i0
0.250000	# Symbol A probability
0.250000	# Symbol C probability
0.250000	# Symbol G probability
0.250000	# Symbol U probability
###MATCH_STATE 100 ( ) ( )
0.989157	# t_m1
0.005307	# t_d1
0.005536	# t_i0
0.371212	# Symbol A probability
0.128788	# Symbol C probability
0.007576	# Symbol G probability
0.492424	# Symbol U probability
###DELETE_STATE 100
0.462778	# t_m1
0.479817	# t_d1
0.057405	# t_i0
###INSERT_STATE 100
0.462021	# t_m1
0.046210	# t_d1
0.491768	# t_i0
0.250000	# Symbol A probability
0.250000	# Symbol C probability
0.250000	# Symbol G probability
0.250000	# Symbol U probability
###MATCH_STATE 101 ( ) ( )
0.989157	# t_m1
0.005307	# t_d1
0.005536	# t_i0
0.159091	# Symbol A probability
0.128788	# Symbol C probability
0.098485	# Symbol G probability
0.613636	# Symbol U probability
###DELETE_STATE 101
0.462778	# t_m1
0.479817	# t_d1
0.057405	# t_i0
###INSERT_STATE 101
0.462021	# t_m1
0.046210	# t_d1
0.491768	# t_i0
0.250000	# Symbol A probability
0.250000	# Symbol C probability
0.250000	# Symbol G probability
0.250000	# Symbol U probability
###MATCH_STATE 102 ( ) ( )
0.926712	# t_m1
0.005307	# t_d1
0.067981	# t_i0
0.128788	# Symbol A probability
0.250000	# Symbol C probability
0.492424	# Symbol G probability
0.128788	# Symbol U probability
###DELETE_STATE 102
0.462778	# t_m1
0.479817	# t_d1
0.057405	# t_i0
###INSERT_STATE 102
0.353273	# t_m1
0.019663	# t_d1
0.627064	# t_i0
0.250125	# Symbol A probability
0.249725	# Symbol C probability
0.249925	# Symbol G probability
0.250225	# Symbol U probability
###MATCH_STATE 103 ( ) ( )
0.926712	# t_m1
0.005307	# t_d1
0.067981	# t_i0
0.522727	# Symbol A probability
0.128788	# Symbol C probability
0.189394	# Symbol G probability
0.159091	# Symbol U probability
###DELETE_STATE 103
0.462778	# t_m1
0.479817	# t_d1
0.057405	# t_i0
###INSERT_STATE 103
0.372740	# t_m1
0.020746	# t_d1
0.606514	# t_i0
0.249950	# Symbol A probability
0.250150	# Symbol C probability
0.249950	# Symbol G probability
0.249950	# Symbol U probability
###MATCH_STATE 104 ( ) ( )
0.926712	# t_m1
0.005307	# t_d1
0.067981	# t_i0
0.219697	# Symbol A probability
0.007576	# Symbol C probability
0.037879	# Symbol G probability
0.734848	# Symbol U probability
###DELETE_STATE 104
0.462778	# t_m1
0.479817	# t_d1
0.057405	# t_i0
###INSERT_STATE 104
0.446563	# t_m1
0.024855	# t_d1
0.528582	# t_i0
0.249925	# Symbol A probability
0.250125	# Symbol C probability
0.250125	# Symbol G probability
0.249825	# Symbol U probability
###MATCH_STATE 105 ( ) ( )
0.843452	# t_m1
0.005307	# t_d1
0.151241	# t_i0
0.037879	# Symbol A probability
0.068182	# Symbol C probability
0.037879	# Symbol G probability
0.856061	# Symbol U probability
###DELETE_STATE 105
0.462778	# t_m1
0.479817	# t_d1
0.057405	# t_i0
###INSERT_STATE 105
0.268118	# t_m1
0.009378	# t_d1
0.722504	# t_i0
0.250299	# Symbol A probability
0.249701	# Symbol C probability
0.250000	# Symbol G probability
0.250000	# Symbol U probability
###MATCH_STATE 106 ( ) ( )
0.947527	# t_m1
0.005307	# t_d1
0.047166	# t_i0
0.037879	# Symbol A probability
0.189394	# Symbol C probability
0.189394	# Symbol G probability
0.583333	# Symbol U probability
###DELETE_STATE 106
0.462778	# t_m1
0.479817	# t_d1
0.057405	# t_i0
###INSERT_STATE 106
0.336159	# t_m1
0.021956	# t_d1
0.641885	# t_i0
0.250175	# Symbol A probability
0.250075	# Symbol C probability
0.249875	# Symbol G probability
0.249875	# Symbol U probability
###MATCH_STATE 107 ( ) ( )
0.989157	# t_m1
0.005307	# t_d1
0.005536	# t_i0
0.189394	# Symbol A probability
0.098485	# Symbol C probability
0.643939	# Symbol G probability
0.068182	# Symbol U probability
###DELETE_STATE 107
0.462778	# t_m1
0.479817	# t_d1
0.057405	# t_i0
###INSERT_STATE 107
0.462021	# t_m1
0.046210	# t_d1
0.491768	# t_i0
0.250000	# Symbol A probability
0.250000	# Symbol C probability
0.250000	# Symbol G probability
0.250000	# Symbol U probability
###MATCH_STATE 108 ( ) ( )
0.989157	# t_m1
0.005307	# t_d1
0.005536	# t_i0
0.007576	# Symbol A probability
0.462121	# Symbol C probability
0.007576	# Symbol G probability
0.522727	# Symbol U probability
###DELETE_STATE 108
0.462778	# t_m1
0.479817	# t_d1
0.057405	# t_i0
###INSERT_STATE 108
0.462021	# t_m1
0.046210	# t_d1
0.491768	# t_i0
0.250000	# Symbol A probability
0.250000	# Symbol C probability
0.250000	# Symbol G probability
0.250000	# Symbol U probability
###MATCH_STATE 109 ( ) ( )
0.989157	# t_m1
0.005307	# t_d1
0.005536	# t_i0
0.007576	# Symbol A probability
0.098485	# Symbol C probability
0.007576	# Symbol G probability
0.886364	# Symbol U probability
###DELETE_STATE 109
0.462778	# t_m1
0.479817	# t_d1
0.057405	# t_i0
###INSERT_STATE 109
0.462021	# t_m1
0.046210	# t_d1
0.491768	# t_i0
0.250000	# Symbol A probability
0.250000	# Symbol C probability
0.250000	# Symbol G probability
0.250000	# Symbol U probability
###MATCH_STATE 110 ( ) ( )
0.968342	# t_m1
0.005307	# t_d1
0.026351	# t_i0
0.007576	# Symbol A probability
0.007576	# Symbol C probability
0.977273	# Symbol G probability
0.007576	# Symbol U probability
###DELETE_STATE 110
0.462778	# t_m1
0.479817	# t_d1
0.057405	# t_i0
###INSERT_STATE 110
0.392204	# t_m1
0.030994	# t_d1
0.576802	# t_i0
0.250100	# Symbol A probability
0.249900	# Symbol C probability
0.250000	# Symbol G probability
0.250000	# Symbol U probability
###MATCH_STATE 111 ( ) ( )
0.947527	# t_m1
0.005307	# t_d1
0.047166	# t_i0
0.007576	# Symbol A probability
0.007576	# Symbol C probability
0.977273	# Symbol G probability
0.007576	# Symbol U probability
###DELETE_STATE 111
0.462778	# t_m1
0.479817	# t_d1
0.057405	# t_i0
###INSERT_STATE 111
0.568056	# t_m1
0.037102	# t_d1
0.394842	# t_i0
0.250150	# Symbol A probability
0.249950	# Symbol C probability
0.249950	# Symbol G probability
0.249950	# Symbol U probability
###MATCH_STATE 112 ( ) ( )
0.989157	# t_m1
0.005307	# t_d1
0.005536	# t_i0
0.007576	# Symbol A probability
0.189394	# Symbol C probability
0.492424	# Symbol G probability
0.310606	# Symbol U probability
###DELETE_STATE 112
0.462778	# t_m1
0.479817	# t_d1
0.057405	# t_i0
###INSERT_STATE 112
0.462021	# t_m1
0.046210	# t_d1
0.491768	# t_i0
0.250000	# Symbol A probability
0.250000	# Symbol C probability
0.250000	# Symbol G probability
0.250000	# Symbol U probability
###MATCH_STATE 113 ( ) ( )
0.968342	# t_m1
0.026122	# t_d1
0.005536	# t_i0
0.159091	# Symbol A probability
0.250000	# Symbol C probability
0.250000	# Symbol G probability
0.340909	# Symbol U probability
###DELETE_STATE 113
0.462778	# t_m1
0.479817	# t_d1
0.057405	# t_i0
###INSERT_STATE 113
0.462021	# t_m1
0.046210	# t_d1
0.491768	# t_i0
0.250000	# Symbol A probability
0.250000	# Symbol C probability
0.250000	# Symbol G probability
0.250000	# Symbol U probability
###MATCH_STATE 114 ( ) ( )
0.988927	# t_m1
0.005419	# t_d1
0.005654	# t_i0
0.039062	# Symbol A probability
0.382812	# Symbol C probability
0.226562	# Symbol G probability
0.351562	# Symbol U probability
###DELETE_STATE 114
0.368960	# t_m1
0.585273	# t_d1
0.045768	# t_i0
###INSERT_STATE 114
0.462021	# t_m1
0.046210	# t_d1
0.491768	# t_i0
0.250000	# Symbol A probability
0.250000	# Symbol C probability
0.250000	# Symbol G probability
0.250000	# Symbol U probability
###MATCH_STATE 115 ( ) ( )
0.988927	# t_m1
0.005419	# t_d1
0.005654	# t_i0
0.195312	# Symbol A probability
0.164062	# Symbol C probability
0.070312	# Symbol G probability
0.570312	# Symbol U probability
###DELETE_STATE 115
0.571688	# t_m1
0.382545	# t_d1
0.045768	# t_i0
###INSERT_STATE 115
0.462021	# t_m1
0.046210	# t_d1
0.491768	# t_i0
0.250000	# Symbol A probability
0.250000	# Symbol C probability
0.250000	# Symbol G probability
0.250000	# Symbol U probability
###MATCH_STATE 116 ( ) ( )
0.989157	# t_m1
0.005307	# t_d1
0.005536	# t_i0
0.250000	# Symbol A probability
0.007576	# Symbol C probability
0.553030	# Symbol G probability
0.189394	# Symbol U probability
###DELETE_STATE 116
0.462778	# t_m1
0.479817	# t_d1
0.057405	# t_i0
###INSERT_STATE 116
0.462021	# t_m1
0.046210	# t_d1
0.491768	# t_i0
0.250000	# Symbol A probability
0.250000	# Symbol C probability
0.250000	# Symbol G probability
0.250000	# Symbol U probability
###MATCH_STATE 117 ( ) ( )
0.989157	# t_m1
0.005307	# t_d1
0.005536	# t_i0
0.037879	# Symbol A probability
0.340909	# Symbol C probability
0.068182	# Symbol G probability
0.553030	# Symbol U probability
###DELETE_STATE 117
0.462778	# t_m1
0.479817	# t_d1
0.057405	# t_i0
###INSERT_STATE 117
0.462021	# t_m1
0.046210	# t_d1
0.491768	# t_i0
0.250000	# Symbol A probability
0.250000	# Symbol C probability
0.250000	# Symbol G probability
0.250000	# Symbol U probability
###MATCH_STATE 118 ( ) ( )
0.989157	# t_m1
0.005307	# t_d1
0.005536	# t_i0
0.492424	# Symbol A probability
0.037879	# Symbol C probability
0.310606	# Symbol G probability
0.159091	# Symbol U probability
###DELETE_STATE 118
0.462778	# t_m1
0.479817	# t_d1
0.057405	# t_i0
###INSERT_STATE 118
0.462021	# t_m1
0.046210	# t_d1
0.491768	# t_i0
0.250000	# Symbol A probability
0.250000	# Symbol C probability
0.250000	# Symbol G probability
0.250000	# Symbol U probability
###MATCH_STATE 119 ( ) ( )
0.989157	# t_m1
0.005307	# t_d1
0.005536	# t_i0
0.098485	# Symbol A probability
0.068182	# Symbol C probability
0.250000	# Symbol G probability
0.583333	# Symbol U probability
###DELETE_STATE 119
0.462778	# t_m1
0.479817	# t_d1
0.057405	# t_i0
###INSERT_STATE 119
0.462021	# t_m1
0.046210	# t_d1
0.491768	# t_i0
0.250000	# Symbol A probability
0.250000	# Symbol C probability
0.250000	# Symbol G probability
0.250000	# Symbol U probability
###MATCH_STATE 120 ( ) ( )
0.989157	# t_m1
0.005307	# t_d1
0.005536	# t_i0
0.219697	# Symbol A probability
0.189394	# Symbol C probability
0.159091	# Symbol G probability
0.431818	# Symbol U probability
###DELETE_STATE 120
0.462778	# t_m1
0.479817	# t_d1
0.057405	# t_i0
###INSERT_STATE 120
0.462021	# t_m1
0.046210	# t_d1
0.491768	# t_i0
0.250000	# Symbol A probability
0.250000	# Symbol C probability
0.250000	# Symbol G probability
0.250000	# Symbol U probability
###MATCH_STATE 121 ( ) ( )
0.926712	# t_m1
0.005307	# t_d1
0.067981	# t_i0
0.189394	# Symbol A probability
0.431818	# Symbol C probability
0.219697	# Symbol G probability
0.159091	# Symbol U probability
###DELETE_STATE 121
0.462778	# t_m1
0.479817	# t_d1
0.057405	# t_i0
###INSERT_STATE 121
0.606805	# t_m1
0.033774	# t_d1
0.359421	# t_i0
0.249925	# Symbol A probability
0.249925	# Symbol C probability
0.250225	# Symbol G probability
0.249925	# Symbol U probability
###MATCH_STATE 122 ( ) ( )
0.989157	# t_m1
0.005307	# t_d1
0.005536	# t_i0
0.734848	# Symbol A probability
0.007576	# Symbol C probability
0.128788	# Symbol G probability
0.128788	# Symbol U probability
###DELETE_STATE 122
0.462778	# t_m1
0.479817	# t_d1
0.057405	# t_i0
###INSERT_STATE 122
0.462021	# t_m1
0.046210	# t_d1
0.491768	# t_i0
0.250000	# Symbol A probability
0.250000	# Symbol C probability
0.250000	# Symbol G probability
0.250000	# Symbol U probability
###MATCH_STATE 123 ( ) ( )
0.989157	# t_m1
0.005307	# t_d1
0.005536	# t_i0
0.886364	# Symbol A probability
0.037879	# Symbol C probability
0.068182	# Symbol G probability
0.007576	# Symbol U probability
###DELETE_STATE 123
0.462778	# t_m1
0.479817	# t_d1
0.057405	# t_i0
###INSERT_STATE 123
0.462021	# t_m1
0.046210	# t_d1
0.491768	# t_i0
0.250000	# Symbol A probability
0.250000	# Symbol C probability
0.250000	# Symbol G probability
0.250000	# Symbol U probability
###MATCH_STATE 124 ( ) ( )
0.989157	# t_m1
0.005307	# t_d1
0.005536	# t_i0
0.310606	# Symbol A probability
0.098485	# Symbol C probability
0.128788	# Symbol G probability
0.462121	# Symbol U probability
###DELETE_STATE 124
0.462778	# t_m1
0.479817	# t_d1
0.057405	# t_i0
###INSERT_STATE 124
0.462021	# t_m1
0.046210	# t_d1
0.491768	# t_i0
0.250000	# Symbol A probability
0.250000	# Symbol C probability
0.250000	# Symbol G probability
0.250000	# Symbol U probability
###MATCH_STATE 125 ( ) ( )
0.989157	# t_m1
0.005307	# t_d1
0.005536	# t_i0
0.977273	# Symbol A probability
0.007576	# Symbol C probability
0.007576	# Symbol G probability
0.007576	# Symbol U probability
###DELETE_STATE 125
0.462778	# t_m1
0.479817	# t_d1
0.057405	# t_i0
###INSERT_STATE 125
0.462021	# t_m1
0.046210	# t_d1
0.491768	# t_i0
0.250000	# Symbol A probability
0.250000	# Symbol C probability
0.250000	# Symbol G probability
0.250000	# Symbol U probability
###MATCH_STATE 126 ( ) ( )
0.989157	# t_m1
0.005307	# t_d1
0.005536	# t_i0
0.250000	# Symbol A probability
0.068182	# Symbol C probability
0.431818	# Symbol G probability
0.250000	# Symbol U probability
###DELETE_STATE 126
0.462778	# t_m1
0.479817	# t_d1
0.057405	# t_i0
###INSERT_STATE 126
0.462021	# t_m1
0.046210	# t_d1
0.491768	# t_i0
0.250000	# Symbol A probability
0.250000	# Symbol C probability
0.250000	# Symbol G probability
0.250000	# Symbol U probability
###MATCH_STATE 127 ( ) ( )
0.989157	# t_m1
0.005307	# t_d1
0.005536	# t_i0
0.310606	# Symbol A probability
0.219697	# Symbol C probability
0.431818	# Symbol G probability
0.037879	# Symbol U probability
###DELETE_STATE 127
0.462778	# t_m1
0.479817	# t_d1
0.057405	# t_i0
###INSERT_STATE 127
0.462021	# t_m1
0.046210	# t_d1
0.491768	# t_i0
0.250000	# Symbol A probability
0.250000	# Symbol C probability
0.250000	# Symbol G probability
0.250000	# Symbol U probability
###MATCH_STATE 128 ( ) ( )
0.989157	# t_m1
0.005307	# t_d1
0.005536	# t_i0
0.189394	# Symbol A probability
0.159091	# Symbol C probability
0.098485	# Symbol G probability
0.553030	# Symbol U probability
###DELETE_STATE 128
0.462778	# t_m1
0.479817	# t_d1
0.057405	# t_i0
###INSERT_STATE 128
0.462021	# t_m1
0.046210	# t_d1
0.491768	# t_i0
0.250000	# Symbol A probability
0.250000	# Symbol C probability
0.250000	# Symbol G probability
0.250000	# Symbol U probability
###MATCH_STATE 129 ( ) ( )
0.989157	# t_m1
0.005307	# t_d1
0.005536	# t_i0
0.310606	# Symbol A probability
0.098485	# Symbol C probability
0.492424	# Symbol G probability
0.098485	# Symbol U probability
###DELETE_STATE 129
0.462778	# t_m1
0.479817	# t_d1
0.057405	# t_i0
###INSERT_STATE 129
0.462021	# t_m1
0.046210	# t_d1
0.491768	# t_i0
0.250000	# Symbol A probability
0.250000	# Symbol C probability
0.250000	# Symbol G probability
0.250000	# Symbol U probability
###MATCH_STATE 130 ( ) ( )
0.989157	# t_m1
0.005307	# t_d1
0.005536	# t_i0
0.128788	# Symbol A probability
0.492424	# Symbol C probability
0.037879	# Symbol G probability
0.340909	# Symbol U probability
###DELETE_STATE 130
0.462778	# t_m1
0.479817	# t_d1
0.057405	# t_i0
###INSERT_STATE 130
0.462021	# t_m1
0.046210	# t_d1
0.491768	# t_i0
0.250000	# Symbol A probability
0.250000	# Symbol C probability
0.250000	# Symbol G probability
0.250000	# Symbol U probability
###MATCH_STATE 131 ( ) ( )
0.989157	# t_m1
0.005307	# t_d1
0.005536	# t_i0
0.583333	# Symbol A probability
0.098485	# Symbol C probability
0.128788	# Symbol G probability
0.189394	# Symbol U probability
###DELETE_STATE 131
0.462778	# t_m1
0.479817	# t_d1
0.057405	# t_i0
###INSERT_STATE 131
0.462021	# t_m1
0.046210	# t_d1
0.491768	# t_i0
0.250000	# Symbol A probability
0.250000	# Symbol C probability
0.250000	# Symbol G probability
0.250000	# Symbol U probability
###MATCH_STATE 132 ( ) ( )
0.989157	# t_m1
0.005307	# t_d1
0.005536	# t_i0
0.340909	# Symbol A probability
0.128788	# Symbol C probability
0.431818	# Symbol G probability
0.098485	# Symbol U probability
###DELETE_STATE 132
0.462778	# t_m1
0.479817	# t_d1
0.057405	# t_i0
###INSERT_STATE 132
0.462021	# t_m1
0.046210	# t_d1
0.491768	# t_i0
0.250000	# Symbol A probability
0.250000	# Symbol C probability
0.250000	# Symbol G probability
0.250000	# Symbol U probability
###MATCH_STATE 133 ( ) ( )
0.989157	# t_m1
0.005307	# t_d1
0.005536	# t_i0
0.219697	# Symbol A probability
0.219697	# Symbol C probability
0.492424	# Symbol G probability
0.068182	# Symbol U probability
###DELETE_STATE 133
0.462778	# t_m1
0.479817	# t_d1
0.057405	# t_i0
###INSERT_STATE 133
0.462021	# t_m1
0.046210	# t_d1
0.491768	# t_i0
0.250000	# Symbol A probability
0.250000	# Symbol C probability
0.250000	# Symbol G probability
0.250000	# Symbol U probability
###MATCH_STATE 134 ( ) ( )
0.989157	# t_m1
0.005307	# t_d1
0.005536	# t_i0
0.795455	# Symbol A probability
0.007576	# Symbol C probability
0.128788	# Symbol G probability
0.068182	# Symbol U probability
###DELETE_STATE 134
0.462778	# t_m1
0.479817	# t_d1
0.057405	# t_i0
###INSERT_STATE 134
0.462021	# t_m1
0.046210	# t_d1
0.491768	# t_i0
0.250000	# Symbol A probability
0.250000	# Symbol C probability
0.250000	# Symbol G probability
0.250000	# Symbol U probability
###MATCH_STATE 135 ( ) ( )
0.989157	# t_m1
0.005307	# t_d1
0.005536	# t_i0
0.007576	# Symbol A probability
0.765152	# Symbol C probability
0.007576	# Symbol G probability
0.219697	# Symbol U probability
###DELETE_STATE 135
0.462778	# t_m1
0.479817	# t_d1
0.057405	# t_i0
###INSERT_STATE 135
0.462021	# t_m1
0.046210	# t_d1
0.491768	# t_i0
0.250000	# Symbol A probability
0.250000	# Symbol C probability
0.250000	# Symbol G probability
0.250000	# Symbol U probability
###MATCH_STATE 136 ( ) ( )
0.989157	# t_m1
0.005307	# t_d1
0.005536	# t_i0
0.037879	# Symbol A probability
0.007576	# Symbol C probability
0.007576	# Symbol G probability
0.946970	# Symbol U probability
###DELETE_STATE 136
0.462778	# t_m1
0.479817	# t_d1
0.057405	# t_i0
###INSERT_STATE 136
0.462021	# t_m1
0.046210	# t_d1
0.491768	# t_i0
0.250000	# Symbol A probability
0.250000	# Symbol C probability
0.250000	# Symbol G probability
0.250000	# Symbol U probability
###MATCH_STATE 137 ( ) ( )
0.989157	# t_m1
0.005307	# t_d1
0.005536	# t_i0
0.037879	# Symbol A probability
0.007576	# Symbol C probability
0.946970	# Symbol G probability
0.007576	# Symbol U probability
###DELETE_STATE 137
0.462778	# t_m1
0.479817	# t_d1
0.057405	# t_i0
###INSERT_STATE 137
0.462021	# t_m1
0.046210	# t_d1
0.491768	# t_i0
0.250000	# Symbol A probability
0.250000	# Symbol C probability
0.250000	# Symbol G probability
0.250000	# Symbol U probability
###MATCH_STATE 138 ( ) ( )
0.989157	# t_m1
0.005307	# t_d1
0.005536	# t_i0
0.007576	# Symbol A probability
0.189394	# Symbol C probability
0.007576	# Symbol G probability
0.795455	# Symbol U probability
###DELETE_STATE 138
0.462778	# t_m1
0.479817	# t_d1
0.057405	# t_i0
###INSERT_STATE 138
0.462021	# t_m1
0.046210	# t_d1
0.491768	# t_i0
0.250000	# Symbol A probability
0.250000	# Symbol C probability
0.250000	# Symbol G probability
0.250000	# Symbol U probability
###MATCH_STATE 139 ( ) ( )
0.989157	# t_m1
0.005307	# t_d1
0.005536	# t_i0
0.007576	# Symbol A probability
0.946970	# Symbol C probability
0.007576	# Symbol G probability
0.037879	# Symbol U probability
###DELETE_STATE 139
0.462778	# t_m1
0.479817	# t_d1
0.057405	# t_i0
###INSERT_STATE 139
0.462021	# t_m1
0.046210	# t_d1
0.491768	# t_i0
0.250000	# Symbol A probability
0.250000	# Symbol C probability
0.250000	# Symbol G probability
0.250000	# Symbol U probability
###MATCH_STATE 140 ( ) ( )
0.968342	# t_m1
0.005307	# t_d1
0.026351	# t_i0
0.825758	# Symbol A probability
0.007576	# Symbol C probability
0.128788	# Symbol G probability
0.037879	# Symbol U probability
###DELETE_STATE 140
0.462778	# t_m1
0.479817	# t_d1
0.057405	# t_i0
###INSERT_STATE 140
0.336758	# t_m1
0.026612	# t_d1
0.636629	# t_i0
0.250050	# Symbol A probability
0.249850	# Symbol C probability
0.249950	# Symbol G probability
0.250150	# Symbol U probability
###MATCH_STATE 141 ( ) ( )
0.822637	# t_m1
0.171827	# t_d1
0.005536	# t_i0
0.068182	# Symbol A probability
0.522727	# Symbol C probability
0.007576	# Symbol G probability
0.401515	# Symbol U probability
###DELETE_STATE 141
0.462778	# t_m1
0.479817	# t_d1
0.057405	# t_i0
###INSERT_STATE 141
0.462021	# t_m1
0.046210	# t_d1
0.491768	# t_i0
0.250000	# Symbol A probability
0.250000	# Symbol C probability
0.250000	# Symbol G probability
0.250000	# Symbol U probability
###MATCH_STATE 142 ( ) ( )
0.962017	# t_m1
0.006367	# t_d1
0.031616	# t_i0
0.450000	# Symbol A probability
0.090000	# Symbol C probability
0.250000	# Symbol G probability
0.210000	# Symbol U probability
###DELETE_STATE 142
0.487732	# t_m1
0.493348	# t_d1
0.018919	# t_i0
###INSERT_STATE 142
0.469507	# t_m1
0.037102	# t_d1
0.493391	# t_i0
0.249950	# Symbol A probability
0.249950	# Symbol C probability
0.249950	# Symbol G probability
0.250150	# Symbol U probability
###MATCH_STATE 143 ( ) ( )
0.920056	# t_m1
0.005789	# t_d1
0.074155	# t_i0
0.560345	# Symbol A probability
0.008621	# Symbol C probability
0.387931	# Symbol G probability
0.043103	# Symbol U probability
###DELETE_STATE 143
0.355486	# t_m1
0.616054	# t_d1
0.028459	# t_i0
###INSERT_STATE 143
0.319862	# t_m1
0.017803	# t_d1
0.662335	# t_i0
0.249875	# Symbol A probability
0.249975	# Symbol C probability
0.249775	# Symbol G probability
0.250375	# Symbol U probability
###MATCH_STATE 144 ( ) ( )
0.988435	# t_m1
0.005660	# t_d1
0.005905	# t_i0
0.341667	# Symbol A probability
0.041667	# Symbol C probability
0.241667	# Symbol G probability
0.375000	# Symbol U probability
###DELETE_STATE 144
0.406763	# t_m1
0.560673	# t_d1
0.032564	# t_i0
###INSERT_STATE 144
0.462021	# t_m1
0.046210	# t_d1
0.491768	# t_i0
0.250000	# Symbol A probability
0.250000	# Symbol C probability
0.250000	# Symbol G probability
0.250000	# Symbol U probability
###MATCH_STATE 145 ( ) ( )
0.966967	# t_m1
0.005537	# t_d1
0.027496	# t_i0
0.330645	# Symbol A probability
0.137097	# Symbol C probability
0.104839	# Symbol G probability
0.427419	# Symbol U probability
###DELETE_STATE 145
0.475326	# t_m1
0.486621	# t_d1
0.038053	# t_i0
###INSERT_STATE 145
0.469507	# t_m1
0.037102	# t_d1
0.493391	# t_i0
0.250050	# Symbol A probability
0.249950	# Symbol C probability
0.250050	# Symbol G probability
0.249950	# Symbol U probability
###MATCH_STATE 146 ( ) ( )
0.988927	# t_m1
0.005419	# t_d1
0.005654	# t_i0
0.164062	# Symbol A probability
0.132812	# Symbol C probability
0.382812	# Symbol G probability
0.320312	# Symbol U probability
###DELETE_STATE 146
0.368960	# t_m1
0.585273	# t_d1
0.045768	# t_i0
###INSERT_STATE 146
0.462021	# t_m1
0.046210	# t_d1
0.491768	# t_i0
0.250000	# Symbol A probability
0.250000	# Symbol C probability
0.250000	# Symbol G probability
0.250000	# Symbol U probability
###MATCH_STATE 147 ( ) ( )
0.967669	# t_m1
0.005419	# t_d1
0.026911	# t_i0
0.101562	# Symbol A probability
0.226562	# Symbol C probability
0.195312	# Symbol G probability
0.476562	# Symbol U probability
###DELETE_STATE 147
0.368960	# t_m1
0.585273	# t_d1
0.045768	# t_i0
###INSERT_STATE 147
0.362373	# t_m1
0.028636	# t_d1
0.608991	# t_i0
0.249975	# Symbol A probability
0.249975	# Symbol C probability
0.249975	# Symbol G probability
0.250075	# Symbol U probability
###MATCH_STATE 148 ( ) ( )
0.967669	# t_m1
0.026677	# t_d1
0.005654	# t_i0
0.195312	# Symbol A probability
0.070312	# Symbol C probability
0.164062	# Symbol G probability
0.570312	# Symbol U probability
###DELETE_STATE 148
0.571688	# t_m1
0.382545	# t_d1
0.045768	# t_i0
###INSERT_STATE 148
0.462021	# t_m1
0.046210	# t_d1
0.491768	# t_i0
0.250000	# Symbol A probability
0.250000	# Symbol C probability
0.250000	# Symbol G probability
0.250000	# Symbol U probability
###MATCH_STATE 149 ( ) ( )
0.967669	# t_m1
0.026677	# t_d1
0.005654	# t_i0
0.382812	# Symbol A probability
0.070312	# Symbol C probability
0.007812	# Symbol G probability
0.539062	# Symbol U probability
###DELETE_STATE 149
0.368960	# t_m1
0.585273	# t_d1
0.045768	# t_i0
###INSERT_STATE 149
0.462021	# t_m1
0.046210	# t_d1
0.491768	# t_i0
0.250000	# Symbol A probability
0.250000	# Symbol C probability
0.250000	# Symbol G probability
0.250000	# Symbol U probability
###MATCH_STATE 150 ( ) ( )
0.988686	# t_m1
0.005537	# t_d1
0.005777	# t_i0
0.491935	# Symbol A probability
0.201613	# Symbol C probability
0.040323	# Symbol G probability
0.266129	# Symbol U probability
###DELETE_STATE 150
0.475326	# t_m1
0.486621	# t_d1
0.038053	# t_i0
###INSERT_STATE 150
0.462021	# t_m1
0.046210	# t_d1
0.491768	# t_i0
0.250000	# Symbol A probability
0.250000	# Symbol C probability
0.250000	# Symbol G probability
0.250000	# Symbol U probability
###MATCH_STATE 151 ( ) ( )
0.988927	# t_m1
0.005419	# t_d1
0.005654	# t_i0
0.382812	# Symbol A probability
0.132812	# Symbol C probability
0.195312	# Symbol G probability
0.289062	# Symbol U probability
###DELETE_STATE 151
0.368960	# t_m1
0.585273	# t_d1
0.045768	# t_i0
###INSERT_STATE 151
0.462021	# t_m1
0.046210	# t_d1
0.491768	# t_i0
0.250000	# Symbol A probability
0.250000	# Symbol C probability
0.250000	# Symbol G probability
0.250000	# Symbol U probability
###MATCH_STATE 152 ( ) ( )
0.988927	# t_m1
0.005419	# t_d1
0.005654	# t_i0
0.070312	# Symbol A probability
0.382812	# Symbol C probability
0.039062	# Symbol G probability
0.507812	# Symbol U probability
###DELETE_STATE 152
0.368960	# t_m1
0.585273	# t_d1
0.045768	# t_i0
###INSERT_STATE 152
0.462021	# t_m1
0.046210	# t_d1
0.491768	# t_i0
0.250000	# Symbol A probability
0.250000	# Symbol C probability
0.250000	# Symbol G probability
0.250000	# Symbol U probability
###MATCH_STATE 153 ( ) ( )
0.840124	# t_m1
0.026677	# t_d1
0.133199	# t_i0
0.195312	# Symbol A probability
0.195312	# Symbol C probability
0.039062	# Symbol G probability
0.570312	# Symbol U probability
###DELETE_STATE 153
0.368960	# t_m1
0.585273	# t_d1
0.045768	# t_i0
###INSERT_STATE 153
0.221174	# t_m1
0.008528	# t_d1
0.770298	# t_i0
0.250299	# Symbol A probability
0.249900	# Symbol C probability
0.249801	# Symbol G probability
0.250000	# Symbol U probability
###MATCH_STATE 154 ( ) ( )
0.988686	# t_m1
0.005537	# t_d1
0.005777	# t_i0
0.427419	# Symbol A probability
0.008065	# Symbol C probability
0.491935	# Symbol G probability
0.072581	# Symbol U probability
###DELETE_STATE 154
0.306769	# t_m1
0.655178	# t_d1
0.038053	# t_i0
###INSERT_STATE 154
0.462021	# t_m1
0.046210	# t_d1
0.491768	# t_i0
0.250000	# Symbol A probability
0.250000	# Symbol C probability
0.250000	# Symbol G probability
0.250000	# Symbol U probability
###MATCH_STATE 155 ( ) ( )
0.988686	# t_m1
0.005537	# t_d1
0.005777	# t_i0
0.040323	# Symbol A probability
0.137097	# Symbol C probability
0.008065	# Symbol G probability
0.814516	# Symbol U probability
###DELETE_STATE 155
0.306769	# t_m1
0.655178	# t_d1
0.038053	# t_i0
###INSERT_STATE 155
0.462021	# t_m1
0.046210	# t_d1
0.491768	# t_i0
0.250000	# Symbol A probability
0.250000	# Symbol C probability
0.250000	# Symbol G probability
0.250000	# Symbol U probability
###MATCH_STATE 156 ( ) ( )
0.988686	# t_m1
0.005537	# t_d1
0.005777	# t_i0
0.008065	# Symbol A probability
0.040323	# Symbol C probability
0.943548	# Symbol G probability
0.008065	# Symbol U probability
###DELETE_STATE 156
0.306769	# t_m1
0.655178	# t_d1
0.038053	# t_i0
###INSERT_STATE 156
0.462021	# t_m1
0.046210	# t_d1
0.491768	# t_i0
0.250000	# Symbol A probability
0.250000	# Symbol C probability
0.250000	# Symbol G probability
0.250000	# Symbol U probability
###MATCH_STATE 157 ( ) ( )
0.988686	# t_m1
0.005537	# t_d1
0.005777	# t_i0
0.137097	# Symbol A probability
0.008065	# Symbol C probability
0.782258	# Symbol G probability
0.072581	# Symbol U probability
###DELETE_STATE 157
0.306769	# t_m1
0.655178	# t_d1
0.038053	# t_i0
###INSERT_STATE 157
0.462021	# t_m1
0.046210	# t_d1
0.491768	# t_i0
0.250000	# Symbol A probability
0.250000	# Symbol C probability
0.250000	# Symbol G probability
0.250000	# Symbol U probability
###MATCH_STATE 158 ( ) ( )
0.988686	# t_m1
0.005537	# t_d1
0.005777	# t_i0
0.782258	# Symbol A probability
0.008065	# Symbol C probability
0.104839	# Symbol G probability
0.104839	# Symbol U probability
###DELETE_STATE 158
0.306769	# t_m1
0.655178	# t_d1
0.038053	# t_i0
###INSERT_STATE 158
0.462021	# t_m1
0.046210	# t_d1
0.491768	# t_i0
0.250000	# Symbol A probability
0.250000	# Symbol C probability
0.250000	# Symbol G probability
0.250000	# Symbol U probability
###MATCH_STATE 159 ( ) ( )
0.988686	# t_m1
0.005537	# t_d1
0.005777	# t_i0
0.008065	# Symbol A probability
0.008065	# Symbol C probability
0.975806	# Symbol G probability
0.008065	# Symbol U probability
###DELETE_STATE 159
0.306769	# t_m1
0.655178	# t_d1
0.038053	# t_i0
###INSERT_STATE 159
0.462021	# t_m1
0.046210	# t_d1
0.491768	# t_i0
0.250000	# Symbol A probability
0.250000	# Symbol C probability
0.250000	# Symbol G probability
0.250000	# Symbol U probability
###MATCH_STATE 160 ( ) ( )
0.988686	# t_m1
0.005537	# t_d1
0.005777	# t_i0
0.395161	# Symbol A probability
0.266129	# Symbol C probability
0.104839	# Symbol G probability
0.233871	# Symbol U probability
###DELETE_STATE 160
0.306769	# t_m1
0.655178	# t_d1
0.038053	# t_i0
###INSERT_STATE 160
0.462021	# t_m1
0.046210	# t_d1
0.491768	# t_i0
0.250000	# Symbol A probability
0.250000	# Symbol C probability
0.250000	# Symbol G probability
0.250000	# Symbol U probability
###MATCH_STATE 161 ( ) ( )
0.988686	# t_m1
0.005537	# t_d1
0.005777	# t_i0
0.040323	# Symbol A probability
0.008065	# Symbol C probability
0.943548	# Symbol G probability
0.008065	# Symbol U probability
###DELETE_STATE 161
0.306769	# t_m1
0.655178	# t_d1
0.038053	# t_i0
###INSERT_STATE 161
0.462021	# t_m1
0.046210	# t_d1
0.491768	# t_i0
0.250000	# Symbol A probability
0.250000	# Symbol C probability
0.250000	# Symbol G probability
0.250000	# Symbol U probability
###MATCH_STATE 162 ( ) ( )
0.966967	# t_m1
0.027256	# t_d1
0.005777	# t_i0
0.008065	# Symbol A probability
0.943548	# Symbol C probability
0.008065	# Symbol G probability
0.040323	# Symbol U probability
###DELETE_STATE 162
0.306769	# t_m1
0.655178	# t_d1
0.038053	# t_i0
###INSERT_STATE 162
0.462021	# t_m1
0.046210	# t_d1
0.491768	# t_i0
0.250000	# Symbol A probability
0.250000	# Symbol C probability
0.250000	# Symbol G probability
0.250000	# Symbol U probability
###MATCH_STATE 163 ( ) ( )
0.988435	# t_m1
0.005660	# t_d1
0.005905	# t_i0
0.075000	# Symbol A probability
0.008333	# Symbol C probability
0.008333	# Symbol G probability
0.908333	# Symbol U probability
###DELETE_STATE 163
0.262519	# t_m1
0.704916	# t_d1
0.032564	# t_i0
###INSERT_STATE 163
0.462021	# t_m1
0.046210	# t_d1
0.491768	# t_i0
0.250000	# Symbol A probability
0.250000	# Symbol C probability
0.250000	# Symbol G probability
0.250000	# Symbol U probability
###MATCH_STATE 164 ( ) ( )
0.988435	# t_m1
0.005660	# t_d1
0.005905	# t_i0
0.808333	# Symbol A probability
0.008333	# Symbol C probability
0.008333	# Symbol G probability
0.175000	# Symbol U probability
###DELETE_STATE 164
0.262519	# t_m1
0.704916	# t_d1
0.032564	# t_i0
###INSERT_STATE 164
0.462021	# t_m1
0.046210	# t_d1
0.491768	# t_i0
0.250000	# Symbol A probability
0.250000	# Symbol C probability
0.250000	# Symbol G probability
0.250000	# Symbol U probability
###MATCH_STATE 165 ( ) ( )
0.944032	# t_m1
0.050063	# t_d1
0.005905	# t_i0
0.008333	# Symbol A probability
0.508333	# Symbol C probability
0.008333	# Symbol G probability
0.475000	# Symbol U probability
###DELETE_STATE 165
0.262519	# t_m1
0.704916	# t_d1
0.032564	# t_i0
###INSERT_STATE 165
0.462021	# t_m1
0.046210	# t_d1
0.491768	# t_i0
0.250000	# Symbol A probability
0.250000	# Symbol C probability
0.250000	# Symbol G probability
0.250000	# Symbol U probability
###MATCH_STATE 166 ( ) ( )
0.941432	# t_m1
0.052389	# t_d1
0.006179	# t_i0
0.116071	# Symbol A probability
0.473214	# Symbol C probability
0.116071	# Symbol G probability
0.294643	# Symbol U probability
###DELETE_STATE 166
0.203742	# t_m1
0.770984	# t_d1
0.025273	# t_i0
###INSERT_STATE 166
0.462021	# t_m1
0.046210	# t_d1
0.491768	# t_i0
0.250000	# Symbol A probability
0.250000	# Symbol C probability
0.250000	# Symbol G probability
0.250000	# Symbol U probability
###MATCH_STATE 167 ( ) ( )
0.841117	# t_m1
0.152403	# t_d1
0.006480	# t_i0
0.048077	# Symbol A probability
0.201923	# Symbol C probability
0.317308	# Symbol G probability
0.432692	# Symbol U probability
###DELETE_STATE 167
0.166470	# t_m1
0.812880	# t_d1
0.020650	# t_i0
###INSERT_STATE 167
0.462021	# t_m1
0.046210	# t_d1
0.491768	# t_i0
0.250000	# Symbol A probability
0.250000	# Symbol C probability
0.250000	# Symbol G probability
0.250000	# Symbol U probability
###MATCH_STATE 168 ( ) ( )
0.813913	# t_m1
0.178497	# t_d1
0.007590	# t_i0
0.362500	# Symbol A probability
0.012500	# Symbol C probability
0.162500	# Symbol G probability
0.462500	# Symbol U probability
###DELETE_STATE 168
0.107483	# t_m1
0.879185	# t_d1
0.013333	# t_i0
###INSERT_STATE 168
0.462021	# t_m1
0.046210	# t_d1
0.491768	# t_i0
0.250000	# Symbol A probability
0.250000	# Symbol C probability
0.250000	# Symbol G probability
0.250000	# Symbol U probability
###MATCH_STATE 169 ( ) ( )
0.913198	# t_m1
0.077644	# t_d1
0.009158	# t_i0
0.160714	# Symbol A probability
0.017857	# Symbol C probability
0.160714	# Symbol G probability
0.660714	# Symbol U probability
###DELETE_STATE 169
0.079361	# t_m1
0.910794	# t_d1
0.009844	# t_i0
###INSERT_STATE 169
0.462021	# t_m1
0.046210	# t_d1
0.491768	# t_i0
0.250000	# Symbol A probability
0.250000	# Symbol C probability
0.250000	# Symbol G probability
0.250000	# Symbol U probability
###MATCH_STATE 170 ( ) ( )
0.869800	# t_m1
0.120365	# t_d1
0.009835	# t_i0
0.020833	# Symbol A probability
0.104167	# Symbol C probability
0.854167	# Symbol G probability
0.020833	# Symbol U probability
###DELETE_STATE 170
0.072995	# t_m1
0.917950	# t_d1
0.009055	# t_i0
###INSERT_STATE 170
0.462021	# t_m1
0.046210	# t_d1
0.491768	# t_i0
0.250000	# Symbol A probability
0.250000	# Symbol C probability
0.250000	# Symbol G probability
0.250000	# Symbol U probability
###MATCH_STATE 171 ( ) ( )
0.895147	# t_m1
0.093791	# t_d1
0.011062	# t_i0
0.027778	# Symbol A probability
0.138889	# Symbol C probability
0.250000	# Symbol G probability
0.583333	# Symbol U probability
###DELETE_STATE 171
0.065156	# t_m1
0.926762	# t_d1
0.008082	# t_i0
###INSERT_STATE 171
0.462021	# t_m1
0.046210	# t_d1
0.491768	# t_i0
0.250000	# Symbol A probability
0.250000	# Symbol C probability
0.250000	# Symbol G probability
0.250000	# Symbol U probability
###MATCH_STATE 172 ( ) ( )
0.749531	# t_m1
0.238403	# t_d1
0.012066	# t_i0
0.607143	# Symbol A probability
0.035714	# Symbol C probability
0.321429	# Symbol G probability
0.035714	# Symbol U probability
###DELETE_STATE 172
0.060802	# t_m1
0.931656	# t_d1
0.007542	# t_i0
###INSERT_STATE 172
0.462021	# t_m1
0.046210	# t_d1
0.491768	# t_i0
0.250000	# Symbol A probability
0.250000	# Symbol C probability
0.250000	# Symbol G probability
0.250000	# Symbol U probability
###MATCH_STATE 173 ( ) ( )
0.969434	# t_m1
0.014960	# t_d1
0.015606	# t_i0
0.125000	# Symbol A probability
0.125000	# Symbol C probability
0.625000	# Symbol G probability
0.125000	# Symbol U probability
###DELETE_STATE 173
0.052099	# t_m1
0.941438	# t_d1
0.006463	# t_i0
###INSERT_STATE 173
0.462021	# t_m1
0.046210	# t_d1
0.491768	# t_i0
0.250000	# Symbol A probability
0.250000	# Symbol C probability
0.250000	# Symbol G probability
0.250000	# Symbol U probability
###MATCH_STATE 174 ( ) ( )
0.969434	# t_m1
0.014960	# t_d1
0.015606	# t_i0
0.125000	# Symbol A probability
0.125000	# Symbol C probability
0.125000	# Symbol G probability
0.625000	# Symbol U probability
###DELETE_STATE 174
0.052099	# t_m1
0.941438	# t_d1
0.006463	# t_i0
###INSERT_STATE 174
0.462021	# t_m1
0.046210	# t_d1
0.491768	# t_i0
0.250000	# Symbol A probability
0.250000	# Symbol C probability
0.250000	# Symbol G probability
0.250000	# Symbol U probability
###MATCH_STATE 175 ( ) ( )
0.969434	# t_m1
0.014960	# t_d1
0.015606	# t_i0
0.125000	# Symbol A probability
0.125000	# Symbol C probability
0.625000	# Symbol G probability
0.125000	# Symbol U probability
###DELETE_STATE 175
0.052099	# t_m1
0.941438	# t_d1
0.006463	# t_i0
###INSERT_STATE 175
0.462021	# t_m1
0.046210	# t_d1
0.491768	# t_i0
0.250000	# Symbol A probability
0.250000	# Symbol C probability
0.250000	# Symbol G probability
0.250000	# Symbol U probability
###MATCH_STATE 176 ( ) ( )
0.969434	# t_m1
0.014960	# t_d1
0.015606	# t_i0
0.125000	# Symbol A probability
0.125000	# Symbol C probability
0.625000	# Symbol G probability
0.125000	# Symbol U probability
###DELETE_STATE 176
0.052099	# t_m1
0.941438	# t_d1
0.006463	# t_i0
###INSERT_STATE 176
0.462021	# t_m1
0.046210	# t_d1
0.491768	# t_i0
0.250000	# Symbol A probability
0.250000	# Symbol C probability
0.250000	# Symbol G probability
0.250000	# Symbol U probability
###MATCH_STATE 177 ( ) ( )
0.969434	# t_m1
0.014960	# t_d1
0.015606	# t_i0
0.625000	# Symbol A probability
0.125000	# Symbol C probability
0.125000	# Symbol G probability
0.125000	# Symbol U probability
###DELETE_STATE 177
0.052099	# t_m1
0.941438	# t_d1
0.006463	# t_i0
###INSERT_STATE 177
0.462021	# t_m1
0.046210	# t_d1
0.491768	# t_i0
0.250000	# Symbol A probability
0.250000	# Symbol C probability
0.250000	# Symbol G probability
0.250000	# Symbol U probability
###MATCH_STATE 178 ( ) ( )
0.969434	# t_m1
0.014960	# t_d1
0.015606	# t_i0
0.125000	# Symbol A probability
0.125000	# Symbol C probability
0.625000	# Symbol G probability
0.125000	# Symbol U probability
###DELETE_STATE 178
0.052099	# t_m1
0.941438	# t_d1
0.006463	# t_i0
###INSERT_STATE 178
0.462021	# t_m1
0.046210	# t_d1
0.491768	# t_i0
0.250000	# Symbol A probability
0.250000	# Symbol C probability
0.250000	# Symbol G probability
0.250000	# Symbol U probability
###MATCH_STATE 179 ( ) ( )
0.969434	# t_m1
0.014960	# t_d1
0.015606	# t_i0
0.125000	# Symbol A probability
0.625000	# Symbol C probability
0.125000	# Symbol G probability
0.125000	# Symbol U probability
###DELETE_STATE 179
0.052099	# t_m1
0.941438	# t_d1
0.006463	# t_i0
###INSERT_STATE 179
0.462021	# t_m1
0.046210	# t_d1
0.491768	# t_i0
0.250000	# Symbol A probability
0.250000	# Symbol C probability
0.250000	# Symbol G probability
0.250000	# Symbol U probability
###MATCH_STATE 180 ( ) ( )
0.969434	# t_m1
0.014960	# t_d1
0.015606	# t_i0
0.625000	# Symbol A probability
0.125000	# Symbol C probability
0.125000	# Symbol G probability
0.125000	# Symbol U probability
###DELETE_STATE 180
0.052099	# t_m1
0.941438	# t_d1
0.006463	# t_i0
###INSERT_STATE 180
0.462021	# t_m1
0.046210	# t_d1
0.491768	# t_i0
0.250000	# Symbol A probability
0.250000	# Symbol C probability
0.250000	# Symbol G probability
0.250000	# Symbol U probability
###MATCH_STATE 181 ( ) ( )
0.969434	# t_m1
0.014960	# t_d1
0.015606	# t_i0
0.125000	# Symbol A probability
0.625000	# Symbol C probability
0.125000	# Symbol G probability
0.125000	# Symbol U probability
###DELETE_STATE 181
0.052099	# t_m1
0.941438	# t_d1
0.006463	# t_i0
###INSERT_STATE 181
0.462021	# t_m1
0.046210	# t_d1
0.491768	# t_i0
0.250000	# Symbol A probability
0.250000	# Symbol C probability
0.250000	# Symbol G probability
0.250000	# Symbol U probability
###MATCH_STATE 182 ( ) ( )
0.969434	# t_m1
0.014960	# t_d1
0.015606	# t_i0
0.125000	# Symbol A probability
0.125000	# Symbol C probability
0.125000	# Symbol G probability
0.625000	# Symbol U probability
###DELETE_STATE 182
0.052099	# t_m1
0.941438	# t_d1
0.006463	# t_i0
###INSERT_STATE 182
0.462021	# t_m1
0.046210	# t_d1
0.491768	# t_i0
0.250000	# Symbol A probability
0.250000	# Symbol C probability
0.250000	# Symbol G probability
0.250000	# Symbol U probability
###MATCH_STATE 183 ( ) ( )
0.969434	# t_m1
0.014960	# t_d1
0.015606	# t_i0
0.125000	# Symbol A probability
0.125000	# Symbol C probability
0.125000	# Symbol G probability
0.625000	# Symbol U probability
###DELETE_STATE 183
0.052099	# t_m1
0.941438	# t_d1
0.006463	# t_i0
###INSERT_STATE 183
0.462021	# t_m1
0.046210	# t_d1
0.491768	# t_i0
0.250000	# Symbol A probability
0.250000	# Symbol C probability
0.250000	# Symbol G probability
0.250000	# Symbol U probability
###MATCH_STATE 184 ( ) ( )
0.969434	# t_m1
0.014960	# t_d1
0.015606	# t_i0
0.125000	# Symbol A probability
0.625000	# Symbol C probability
0.125000	# Symbol G probability
0.125000	# Symbol U probability
###DELETE_STATE 184
0.052099	# t_m1
0.941438	# t_d1
0.006463	# t_i0
###INSERT_STATE 184
0.462021	# t_m1
0.046210	# t_d1
0.491768	# t_i0
0.250000	# Symbol A probability
0.250000	# Symbol C probability
0.250000	# Symbol G probability
0.250000	# Symbol U probability
###MATCH_STATE 185 ( ) ( )
0.924588	# t_m1
0.000000	# t_d1
0.075412	# t_i0
0.125000	# Symbol A probability
0.125000	# Symbol C probability
0.125000	# Symbol G probability
0.625000	# Symbol U probability
###DELETE_STATE 185
0.206380	# t_m1
0.000000	# t_d1
0.793620	# t_i0
###INSERT_STATE 185
0.183371	# t_m1
0.000000	# t_d1
0.816630	# t_i0
0.250787	# Symbol A probability
0.248327	# Symbol C probability
0.250689	# Symbol G probability
0.250197	# Symbol U probability
