# Supplementary material for: Riboswitch Detection Using Profile Hidden Markov Models
Source: BMC Bioinformatics. 2009 Oct 8;10:325. doi: 10.1186/1471-2105-10-325 (PMC2770071; doi:10.1186/1471-2105-10-325)
Supplement: Additional file 19 — profile Hidden Markov Model for Sam alpha riboswitch family. Text file displaying profile Hidden Markov Model for Sam alpha riboswitch family. [file 1471-2105-10-325-S19.TXT]

# HMM v1.7
84	# M -- length of model
4	# alphabet length
2	# alphabet type
ACGU	# alphabet
no	# Optional reference line annotation?
no	# Optional consensus structure annotation?
###MATCH_STATE 0 ( ) ( )
0.634405	# t_m1
0.086588	# t_d1
0.279007	# t_i0
0.250000	# Symbol A probability
0.250000	# Symbol C probability
0.250000	# Symbol G probability
0.250000	# Symbol U probability
###DELETE_STATE 0
0.000000	# t_m1
0.000000	# t_d1
0.000000	# t_i0
###INSERT_STATE 0
0.107098	# t_m1
0.209874	# t_d1
0.683028	# t_i0
0.250324	# Symbol A probability
0.249726	# Symbol C probability
0.250125	# Symbol G probability
0.249825	# Symbol U probability
###MATCH_STATE 1 ( ) ( )
0.969434	# t_m1
0.014960	# t_d1
0.015606	# t_i0
0.625000	# Symbol A probability
0.125000	# Symbol C probability
0.125000	# Symbol G probability
0.125000	# Symbol U probability
###DELETE_STATE 1
0.218050	# t_m1
0.764494	# t_d1
0.017456	# t_i0
###INSERT_STATE 1
0.462021	# t_m1
0.046210	# t_d1
0.491768	# t_i0
0.250000	# Symbol A probability
0.250000	# Symbol C probability
0.250000	# Symbol G probability
0.250000	# Symbol U probability
###MATCH_STATE 2 ( ) ( )
0.971128	# t_m1
0.014130	# t_d1
0.014741	# t_i0
0.083333	# Symbol A probability
0.750000	# Symbol C probability
0.083333	# Symbol G probability
0.083333	# Symbol U probability
###DELETE_STATE 2
0.487732	# t_m1
0.493348	# t_d1
0.018919	# t_i0
###INSERT_STATE 2
0.462021	# t_m1
0.046210	# t_d1
0.491768	# t_i0
0.250000	# Symbol A probability
0.250000	# Symbol C probability
0.250000	# Symbol G probability
0.250000	# Symbol U probability
###MATCH_STATE 3 ( ) ( )
0.976368	# t_m1
0.011566	# t_d1
0.012066	# t_i0
0.464286	# Symbol A probability
0.464286	# Symbol C probability
0.035714	# Symbol G probability
0.035714	# Symbol U probability
###DELETE_STATE 3
0.481547	# t_m1
0.489994	# t_d1
0.028459	# t_i0
###INSERT_STATE 3
0.462021	# t_m1
0.046210	# t_d1
0.491768	# t_i0
0.250000	# Symbol A probability
0.250000	# Symbol C probability
0.250000	# Symbol G probability
0.250000	# Symbol U probability
###MATCH_STATE 4 ( ) ( )
0.978334	# t_m1
0.010604	# t_d1
0.011062	# t_i0
0.361111	# Symbol A probability
0.472222	# Symbol C probability
0.027778	# Symbol G probability
0.138889	# Symbol U probability
###DELETE_STATE 4
0.306769	# t_m1
0.655178	# t_d1
0.038053	# t_i0
###INSERT_STATE 4
0.462021	# t_m1
0.046210	# t_d1
0.491768	# t_i0
0.250000	# Symbol A probability
0.250000	# Symbol C probability
0.250000	# Symbol G probability
0.250000	# Symbol U probability
###MATCH_STATE 5 ( ) ( )
0.978334	# t_m1
0.010604	# t_d1
0.011062	# t_i0
0.583333	# Symbol A probability
0.027778	# Symbol C probability
0.027778	# Symbol G probability
0.361111	# Symbol U probability
###DELETE_STATE 5
0.306769	# t_m1
0.655178	# t_d1
0.038053	# t_i0
###INSERT_STATE 5
0.462021	# t_m1
0.046210	# t_d1
0.491768	# t_i0
0.250000	# Symbol A probability
0.250000	# Symbol C probability
0.250000	# Symbol G probability
0.250000	# Symbol U probability
###MATCH_STATE 6 ( ) ( )
0.978334	# t_m1
0.010604	# t_d1
0.011062	# t_i0
0.027778	# Symbol A probability
0.027778	# Symbol C probability
0.138889	# Symbol G probability
0.805556	# Symbol U probability
###DELETE_STATE 6
0.475326	# t_m1
0.486621	# t_d1
0.038053	# t_i0
###INSERT_STATE 6
0.462021	# t_m1
0.046210	# t_d1
0.491768	# t_i0
0.250000	# Symbol A probability
0.250000	# Symbol C probability
0.250000	# Symbol G probability
0.250000	# Symbol U probability
###MATCH_STATE 7 ( ) ( )
0.979199	# t_m1
0.010181	# t_d1
0.010621	# t_i0
0.525000	# Symbol A probability
0.125000	# Symbol C probability
0.225000	# Symbol G probability
0.125000	# Symbol U probability
###DELETE_STATE 7
0.368960	# t_m1
0.585273	# t_d1
0.045768	# t_i0
###INSERT_STATE 7
0.462021	# t_m1
0.046210	# t_d1
0.491768	# t_i0
0.250000	# Symbol A probability
0.250000	# Symbol C probability
0.250000	# Symbol G probability
0.250000	# Symbol U probability
###MATCH_STATE 8 ( ) ( )
0.979199	# t_m1
0.010181	# t_d1
0.010621	# t_i0
0.425000	# Symbol A probability
0.025000	# Symbol C probability
0.125000	# Symbol G probability
0.425000	# Symbol U probability
###DELETE_STATE 8
0.368960	# t_m1
0.585273	# t_d1
0.045768	# t_i0
###INSERT_STATE 8
0.462021	# t_m1
0.046210	# t_d1
0.491768	# t_i0
0.250000	# Symbol A probability
0.250000	# Symbol C probability
0.250000	# Symbol G probability
0.250000	# Symbol U probability
###MATCH_STATE 9 ( ) ( )
0.979199	# t_m1
0.010181	# t_d1
0.010621	# t_i0
0.025000	# Symbol A probability
0.425000	# Symbol C probability
0.225000	# Symbol G probability
0.325000	# Symbol U probability
###DELETE_STATE 9
0.368960	# t_m1
0.585273	# t_d1
0.045768	# t_i0
###INSERT_STATE 9
0.462021	# t_m1
0.046210	# t_d1
0.491768	# t_i0
0.250000	# Symbol A probability
0.250000	# Symbol C probability
0.250000	# Symbol G probability
0.250000	# Symbol U probability
###MATCH_STATE 10 ( ) ( )
0.979199	# t_m1
0.010181	# t_d1
0.010621	# t_i0
0.025000	# Symbol A probability
0.625000	# Symbol C probability
0.025000	# Symbol G probability
0.325000	# Symbol U probability
###DELETE_STATE 10
0.368960	# t_m1
0.585273	# t_d1
0.045768	# t_i0
###INSERT_STATE 10
0.462021	# t_m1
0.046210	# t_d1
0.491768	# t_i0
0.250000	# Symbol A probability
0.250000	# Symbol C probability
0.250000	# Symbol G probability
0.250000	# Symbol U probability
###MATCH_STATE 11 ( ) ( )
0.979199	# t_m1
0.010181	# t_d1
0.010621	# t_i0
0.125000	# Symbol A probability
0.625000	# Symbol C probability
0.225000	# Symbol G probability
0.025000	# Symbol U probability
###DELETE_STATE 11
0.368960	# t_m1
0.585273	# t_d1
0.045768	# t_i0
###INSERT_STATE 11
0.462021	# t_m1
0.046210	# t_d1
0.491768	# t_i0
0.250000	# Symbol A probability
0.250000	# Symbol C probability
0.250000	# Symbol G probability
0.250000	# Symbol U probability
###MATCH_STATE 12 ( ) ( )
0.979199	# t_m1
0.010181	# t_d1
0.010621	# t_i0
0.025000	# Symbol A probability
0.025000	# Symbol C probability
0.625000	# Symbol G probability
0.325000	# Symbol U probability
###DELETE_STATE 12
0.368960	# t_m1
0.585273	# t_d1
0.045768	# t_i0
###INSERT_STATE 12
0.462021	# t_m1
0.046210	# t_d1
0.491768	# t_i0
0.250000	# Symbol A probability
0.250000	# Symbol C probability
0.250000	# Symbol G probability
0.250000	# Symbol U probability
###MATCH_STATE 13 ( ) ( )
0.979199	# t_m1
0.010181	# t_d1
0.010621	# t_i0
0.025000	# Symbol A probability
0.025000	# Symbol C probability
0.425000	# Symbol G probability
0.525000	# Symbol U probability
###DELETE_STATE 13
0.368960	# t_m1
0.585273	# t_d1
0.045768	# t_i0
###INSERT_STATE 13
0.462021	# t_m1
0.046210	# t_d1
0.491768	# t_i0
0.250000	# Symbol A probability
0.250000	# Symbol C probability
0.250000	# Symbol G probability
0.250000	# Symbol U probability
###MATCH_STATE 14 ( ) ( )
0.979199	# t_m1
0.010181	# t_d1
0.010621	# t_i0
0.025000	# Symbol A probability
0.225000	# Symbol C probability
0.725000	# Symbol G probability
0.025000	# Symbol U probability
###DELETE_STATE 14
0.368960	# t_m1
0.585273	# t_d1
0.045768	# t_i0
###INSERT_STATE 14
0.462021	# t_m1
0.046210	# t_d1
0.491768	# t_i0
0.250000	# Symbol A probability
0.250000	# Symbol C probability
0.250000	# Symbol G probability
0.250000	# Symbol U probability
###MATCH_STATE 15 ( ) ( )
0.979199	# t_m1
0.010181	# t_d1
0.010621	# t_i0
0.225000	# Symbol A probability
0.025000	# Symbol C probability
0.725000	# Symbol G probability
0.025000	# Symbol U probability
###DELETE_STATE 15
0.368960	# t_m1
0.585273	# t_d1
0.045768	# t_i0
###INSERT_STATE 15
0.462021	# t_m1
0.046210	# t_d1
0.491768	# t_i0
0.250000	# Symbol A probability
0.250000	# Symbol C probability
0.250000	# Symbol G probability
0.250000	# Symbol U probability
###MATCH_STATE 16 ( ) ( )
0.979199	# t_m1
0.010181	# t_d1
0.010621	# t_i0
0.125000	# Symbol A probability
0.325000	# Symbol C probability
0.025000	# Symbol G probability
0.525000	# Symbol U probability
###DELETE_STATE 16
0.368960	# t_m1
0.585273	# t_d1
0.045768	# t_i0
###INSERT_STATE 16
0.462021	# t_m1
0.046210	# t_d1
0.491768	# t_i0
0.250000	# Symbol A probability
0.250000	# Symbol C probability
0.250000	# Symbol G probability
0.250000	# Symbol U probability
###MATCH_STATE 17 ( ) ( )
0.979199	# t_m1
0.010181	# t_d1
0.010621	# t_i0
0.125000	# Symbol A probability
0.325000	# Symbol C probability
0.525000	# Symbol G probability
0.025000	# Symbol U probability
###DELETE_STATE 17
0.571688	# t_m1
0.382545	# t_d1
0.045768	# t_i0
###INSERT_STATE 17
0.462021	# t_m1
0.046210	# t_d1
0.491768	# t_i0
0.250000	# Symbol A probability
0.250000	# Symbol C probability
0.250000	# Symbol G probability
0.250000	# Symbol U probability
###MATCH_STATE 18 ( ) ( )
0.979997	# t_m1
0.009790	# t_d1
0.010213	# t_i0
0.477273	# Symbol A probability
0.022727	# Symbol C probability
0.477273	# Symbol G probability
0.022727	# Symbol U probability
###DELETE_STATE 18
0.462778	# t_m1
0.479817	# t_d1
0.057405	# t_i0
###INSERT_STATE 18
0.462021	# t_m1
0.046210	# t_d1
0.491768	# t_i0
0.250000	# Symbol A probability
0.250000	# Symbol C probability
0.250000	# Symbol G probability
0.250000	# Symbol U probability
###MATCH_STATE 19 ( ) ( )
0.979997	# t_m1
0.009790	# t_d1
0.010213	# t_i0
0.477273	# Symbol A probability
0.022727	# Symbol C probability
0.022727	# Symbol G probability
0.477273	# Symbol U probability
###DELETE_STATE 19
0.462778	# t_m1
0.479817	# t_d1
0.057405	# t_i0
###INSERT_STATE 19
0.462021	# t_m1
0.046210	# t_d1
0.491768	# t_i0
0.250000	# Symbol A probability
0.250000	# Symbol C probability
0.250000	# Symbol G probability
0.250000	# Symbol U probability
###MATCH_STATE 20 ( ) ( )
0.979997	# t_m1
0.009790	# t_d1
0.010213	# t_i0
0.022727	# Symbol A probability
0.022727	# Symbol C probability
0.022727	# Symbol G probability
0.931818	# Symbol U probability
###DELETE_STATE 20
0.462778	# t_m1
0.479817	# t_d1
0.057405	# t_i0
###INSERT_STATE 20
0.462021	# t_m1
0.046210	# t_d1
0.491768	# t_i0
0.250000	# Symbol A probability
0.250000	# Symbol C probability
0.250000	# Symbol G probability
0.250000	# Symbol U probability
###MATCH_STATE 21 ( ) ( )
0.979997	# t_m1
0.009790	# t_d1
0.010213	# t_i0
0.022727	# Symbol A probability
0.022727	# Symbol C probability
0.022727	# Symbol G probability
0.931818	# Symbol U probability
###DELETE_STATE 21
0.462778	# t_m1
0.479817	# t_d1
0.057405	# t_i0
###INSERT_STATE 21
0.462021	# t_m1
0.046210	# t_d1
0.491768	# t_i0
0.250000	# Symbol A probability
0.250000	# Symbol C probability
0.250000	# Symbol G probability
0.250000	# Symbol U probability
###MATCH_STATE 22 ( ) ( )
0.903199	# t_m1
0.009790	# t_d1
0.087011	# t_i0
0.022727	# Symbol A probability
0.022727	# Symbol C probability
0.477273	# Symbol G probability
0.477273	# Symbol U probability
###DELETE_STATE 22
0.462778	# t_m1
0.479817	# t_d1
0.057405	# t_i0
###INSERT_STATE 22
0.568056	# t_m1
0.037102	# t_d1
0.394842	# t_i0
0.250150	# Symbol A probability
0.249950	# Symbol C probability
0.249950	# Symbol G probability
0.249950	# Symbol U probability
###MATCH_STATE 23 ( ) ( )
0.941598	# t_m1
0.048189	# t_d1
0.010213	# t_i0
0.022727	# Symbol A probability
0.022727	# Symbol C probability
0.931818	# Symbol G probability
0.022727	# Symbol U probability
###DELETE_STATE 23
0.462778	# t_m1
0.479817	# t_d1
0.057405	# t_i0
###INSERT_STATE 23
0.462021	# t_m1
0.046210	# t_d1
0.491768	# t_i0
0.250000	# Symbol A probability
0.250000	# Symbol C probability
0.250000	# Symbol G probability
0.250000	# Symbol U probability
###MATCH_STATE 24 ( ) ( )
0.939266	# t_m1
0.050113	# t_d1
0.010621	# t_i0
0.125000	# Symbol A probability
0.725000	# Symbol C probability
0.025000	# Symbol G probability
0.125000	# Symbol U probability
###DELETE_STATE 24
0.368960	# t_m1
0.585273	# t_d1
0.045768	# t_i0
###INSERT_STATE 24
0.462021	# t_m1
0.046210	# t_d1
0.491768	# t_i0
0.250000	# Symbol A probability
0.250000	# Symbol C probability
0.250000	# Symbol G probability
0.250000	# Symbol U probability
###MATCH_STATE 25 ( ) ( )
0.895147	# t_m1
0.052197	# t_d1
0.052656	# t_i0
0.027778	# Symbol A probability
0.916667	# Symbol C probability
0.027778	# Symbol G probability
0.027778	# Symbol U probability
###DELETE_STATE 25
0.306769	# t_m1
0.655178	# t_d1
0.038053	# t_i0
###INSERT_STATE 25
0.520835	# t_m1
0.041159	# t_d1
0.438007	# t_i0
0.249975	# Symbol A probability
0.249975	# Symbol C probability
0.249975	# Symbol G probability
0.250075	# Symbol U probability
###MATCH_STATE 26 ( ) ( )
0.977393	# t_m1
0.011064	# t_d1
0.011543	# t_i0
0.031250	# Symbol A probability
0.031250	# Symbol C probability
0.906250	# Symbol G probability
0.031250	# Symbol U probability
###DELETE_STATE 26
0.406763	# t_m1
0.560673	# t_d1
0.032564	# t_i0
###INSERT_STATE 26
0.462021	# t_m1
0.046210	# t_d1
0.491768	# t_i0
0.250000	# Symbol A probability
0.250000	# Symbol C probability
0.250000	# Symbol G probability
0.250000	# Symbol U probability
###MATCH_STATE 27 ( ) ( )
0.978334	# t_m1
0.010604	# t_d1
0.011062	# t_i0
0.361111	# Symbol A probability
0.027778	# Symbol C probability
0.583333	# Symbol G probability
0.027778	# Symbol U probability
###DELETE_STATE 27
0.643883	# t_m1
0.318064	# t_d1
0.038053	# t_i0
###INSERT_STATE 27
0.462021	# t_m1
0.046210	# t_d1
0.491768	# t_i0
0.250000	# Symbol A probability
0.250000	# Symbol C probability
0.250000	# Symbol G probability
0.250000	# Symbol U probability
###MATCH_STATE 28 ( ) ( )
0.979997	# t_m1
0.009790	# t_d1
0.010213	# t_i0
0.204545	# Symbol A probability
0.386364	# Symbol C probability
0.113636	# Symbol G probability
0.295455	# Symbol U probability
###DELETE_STATE 28
0.462778	# t_m1
0.479817	# t_d1
0.057405	# t_i0
###INSERT_STATE 28
0.462021	# t_m1
0.046210	# t_d1
0.491768	# t_i0
0.250000	# Symbol A probability
0.250000	# Symbol C probability
0.250000	# Symbol G probability
0.250000	# Symbol U probability
###MATCH_STATE 29 ( ) ( )
0.979997	# t_m1
0.009790	# t_d1
0.010213	# t_i0
0.113636	# Symbol A probability
0.840909	# Symbol C probability
0.022727	# Symbol G probability
0.022727	# Symbol U probability
###DELETE_STATE 29
0.462778	# t_m1
0.479817	# t_d1
0.057405	# t_i0
###INSERT_STATE 29
0.462021	# t_m1
0.046210	# t_d1
0.491768	# t_i0
0.250000	# Symbol A probability
0.250000	# Symbol C probability
0.250000	# Symbol G probability
0.250000	# Symbol U probability
###MATCH_STATE 30 ( ) ( )
0.979997	# t_m1
0.009790	# t_d1
0.010213	# t_i0
0.204545	# Symbol A probability
0.113636	# Symbol C probability
0.568182	# Symbol G probability
0.113636	# Symbol U probability
###DELETE_STATE 30
0.462778	# t_m1
0.479817	# t_d1
0.057405	# t_i0
###INSERT_STATE 30
0.462021	# t_m1
0.046210	# t_d1
0.491768	# t_i0
0.250000	# Symbol A probability
0.250000	# Symbol C probability
0.250000	# Symbol G probability
0.250000	# Symbol U probability
###MATCH_STATE 31 ( ) ( )
0.979997	# t_m1
0.009790	# t_d1
0.010213	# t_i0
0.022727	# Symbol A probability
0.022727	# Symbol C probability
0.931818	# Symbol G probability
0.022727	# Symbol U probability
###DELETE_STATE 31
0.462778	# t_m1
0.479817	# t_d1
0.057405	# t_i0
###INSERT_STATE 31
0.462021	# t_m1
0.046210	# t_d1
0.491768	# t_i0
0.250000	# Symbol A probability
0.250000	# Symbol C probability
0.250000	# Symbol G probability
0.250000	# Symbol U probability
###MATCH_STATE 32 ( ) ( )
0.979997	# t_m1
0.009790	# t_d1
0.010213	# t_i0
0.022727	# Symbol A probability
0.931818	# Symbol C probability
0.022727	# Symbol G probability
0.022727	# Symbol U probability
###DELETE_STATE 32
0.462778	# t_m1
0.479817	# t_d1
0.057405	# t_i0
###INSERT_STATE 32
0.462021	# t_m1
0.046210	# t_d1
0.491768	# t_i0
0.250000	# Symbol A probability
0.250000	# Symbol C probability
0.250000	# Symbol G probability
0.250000	# Symbol U probability
###MATCH_STATE 33 ( ) ( )
0.979997	# t_m1
0.009790	# t_d1
0.010213	# t_i0
0.022727	# Symbol A probability
0.022727	# Symbol C probability
0.022727	# Symbol G probability
0.931818	# Symbol U probability
###DELETE_STATE 33
0.462778	# t_m1
0.479817	# t_d1
0.057405	# t_i0
###INSERT_STATE 33
0.462021	# t_m1
0.046210	# t_d1
0.491768	# t_i0
0.250000	# Symbol A probability
0.250000	# Symbol C probability
0.250000	# Symbol G probability
0.250000	# Symbol U probability
###MATCH_STATE 34 ( ) ( )
0.979997	# t_m1
0.009790	# t_d1
0.010213	# t_i0
0.022727	# Symbol A probability
0.022727	# Symbol C probability
0.022727	# Symbol G probability
0.931818	# Symbol U probability
###DELETE_STATE 34
0.462778	# t_m1
0.479817	# t_d1
0.057405	# t_i0
###INSERT_STATE 34
0.462021	# t_m1
0.046210	# t_d1
0.491768	# t_i0
0.250000	# Symbol A probability
0.250000	# Symbol C probability
0.250000	# Symbol G probability
0.250000	# Symbol U probability
###MATCH_STATE 35 ( ) ( )
0.979997	# t_m1
0.009790	# t_d1
0.010213	# t_i0
0.022727	# Symbol A probability
0.022727	# Symbol C probability
0.931818	# Symbol G probability
0.022727	# Symbol U probability
###DELETE_STATE 35
0.462778	# t_m1
0.479817	# t_d1
0.057405	# t_i0
###INSERT_STATE 35
0.462021	# t_m1
0.046210	# t_d1
0.491768	# t_i0
0.250000	# Symbol A probability
0.250000	# Symbol C probability
0.250000	# Symbol G probability
0.250000	# Symbol U probability
###MATCH_STATE 36 ( ) ( )
0.979997	# t_m1
0.009790	# t_d1
0.010213	# t_i0
0.022727	# Symbol A probability
0.931818	# Symbol C probability
0.022727	# Symbol G probability
0.022727	# Symbol U probability
###DELETE_STATE 36
0.462778	# t_m1
0.479817	# t_d1
0.057405	# t_i0
###INSERT_STATE 36
0.462021	# t_m1
0.046210	# t_d1
0.491768	# t_i0
0.250000	# Symbol A probability
0.250000	# Symbol C probability
0.250000	# Symbol G probability
0.250000	# Symbol U probability
###MATCH_STATE 37 ( ) ( )
0.979997	# t_m1
0.009790	# t_d1
0.010213	# t_i0
0.750000	# Symbol A probability
0.022727	# Symbol C probability
0.204545	# Symbol G probability
0.022727	# Symbol U probability
###DELETE_STATE 37
0.462778	# t_m1
0.479817	# t_d1
0.057405	# t_i0
###INSERT_STATE 37
0.462021	# t_m1
0.046210	# t_d1
0.491768	# t_i0
0.250000	# Symbol A probability
0.250000	# Symbol C probability
0.250000	# Symbol G probability
0.250000	# Symbol U probability
###MATCH_STATE 38 ( ) ( )
0.979997	# t_m1
0.009790	# t_d1
0.010213	# t_i0
0.204545	# Symbol A probability
0.022727	# Symbol C probability
0.750000	# Symbol G probability
0.022727	# Symbol U probability
###DELETE_STATE 38
0.462778	# t_m1
0.479817	# t_d1
0.057405	# t_i0
###INSERT_STATE 38
0.462021	# t_m1
0.046210	# t_d1
0.491768	# t_i0
0.250000	# Symbol A probability
0.250000	# Symbol C probability
0.250000	# Symbol G probability
0.250000	# Symbol U probability
###MATCH_STATE 39 ( ) ( )
0.979997	# t_m1
0.009790	# t_d1
0.010213	# t_i0
0.022727	# Symbol A probability
0.750000	# Symbol C probability
0.204545	# Symbol G probability
0.022727	# Symbol U probability
###DELETE_STATE 39
0.462778	# t_m1
0.479817	# t_d1
0.057405	# t_i0
###INSERT_STATE 39
0.462021	# t_m1
0.046210	# t_d1
0.491768	# t_i0
0.250000	# Symbol A probability
0.250000	# Symbol C probability
0.250000	# Symbol G probability
0.250000	# Symbol U probability
###MATCH_STATE 40 ( ) ( )
0.979997	# t_m1
0.009790	# t_d1
0.010213	# t_i0
0.022727	# Symbol A probability
0.931818	# Symbol C probability
0.022727	# Symbol G probability
0.022727	# Symbol U probability
###DELETE_STATE 40
0.462778	# t_m1
0.479817	# t_d1
0.057405	# t_i0
###INSERT_STATE 40
0.462021	# t_m1
0.046210	# t_d1
0.491768	# t_i0
0.250000	# Symbol A probability
0.250000	# Symbol C probability
0.250000	# Symbol G probability
0.250000	# Symbol U probability
###MATCH_STATE 41 ( ) ( )
0.979997	# t_m1
0.009790	# t_d1
0.010213	# t_i0
0.750000	# Symbol A probability
0.022727	# Symbol C probability
0.204545	# Symbol G probability
0.022727	# Symbol U probability
###DELETE_STATE 41
0.462778	# t_m1
0.479817	# t_d1
0.057405	# t_i0
###INSERT_STATE 41
0.462021	# t_m1
0.046210	# t_d1
0.491768	# t_i0
0.250000	# Symbol A probability
0.250000	# Symbol C probability
0.250000	# Symbol G probability
0.250000	# Symbol U probability
###MATCH_STATE 42 ( ) ( )
0.941598	# t_m1
0.009790	# t_d1
0.048612	# t_i0
0.022727	# Symbol A probability
0.931818	# Symbol C probability
0.022727	# Symbol G probability
0.022727	# Symbol U probability
###DELETE_STATE 42
0.462778	# t_m1
0.479817	# t_d1
0.057405	# t_i0
###INSERT_STATE 42
0.469507	# t_m1
0.037102	# t_d1
0.493391	# t_i0
0.249950	# Symbol A probability
0.250050	# Symbol C probability
0.249950	# Symbol G probability
0.250050	# Symbol U probability
###MATCH_STATE 43 ( ) ( )
0.979997	# t_m1
0.009790	# t_d1
0.010213	# t_i0
0.022727	# Symbol A probability
0.113636	# Symbol C probability
0.659091	# Symbol G probability
0.204545	# Symbol U probability
###DELETE_STATE 43
0.462778	# t_m1
0.479817	# t_d1
0.057405	# t_i0
###INSERT_STATE 43
0.462021	# t_m1
0.046210	# t_d1
0.491768	# t_i0
0.250000	# Symbol A probability
0.250000	# Symbol C probability
0.250000	# Symbol G probability
0.250000	# Symbol U probability
###MATCH_STATE 44 ( ) ( )
0.979997	# t_m1
0.009790	# t_d1
0.010213	# t_i0
0.113636	# Symbol A probability
0.113636	# Symbol C probability
0.113636	# Symbol G probability
0.659091	# Symbol U probability
###DELETE_STATE 44
0.462778	# t_m1
0.479817	# t_d1
0.057405	# t_i0
###INSERT_STATE 44
0.462021	# t_m1
0.046210	# t_d1
0.491768	# t_i0
0.250000	# Symbol A probability
0.250000	# Symbol C probability
0.250000	# Symbol G probability
0.250000	# Symbol U probability
###MATCH_STATE 45 ( ) ( )
0.979997	# t_m1
0.009790	# t_d1
0.010213	# t_i0
0.113636	# Symbol A probability
0.022727	# Symbol C probability
0.204545	# Symbol G probability
0.659091	# Symbol U probability
###DELETE_STATE 45
0.462778	# t_m1
0.479817	# t_d1
0.057405	# t_i0
###INSERT_STATE 45
0.462021	# t_m1
0.046210	# t_d1
0.491768	# t_i0
0.250000	# Symbol A probability
0.250000	# Symbol C probability
0.250000	# Symbol G probability
0.250000	# Symbol U probability
###MATCH_STATE 46 ( ) ( )
0.979997	# t_m1
0.009790	# t_d1
0.010213	# t_i0
0.931818	# Symbol A probability
0.022727	# Symbol C probability
0.022727	# Symbol G probability
0.022727	# Symbol U probability
###DELETE_STATE 46
0.462778	# t_m1
0.479817	# t_d1
0.057405	# t_i0
###INSERT_STATE 46
0.462021	# t_m1
0.046210	# t_d1
0.491768	# t_i0
0.250000	# Symbol A probability
0.250000	# Symbol C probability
0.250000	# Symbol G probability
0.250000	# Symbol U probability
###MATCH_STATE 47 ( ) ( )
0.979997	# t_m1
0.009790	# t_d1
0.010213	# t_i0
0.750000	# Symbol A probability
0.022727	# Symbol C probability
0.022727	# Symbol G probability
0.204545	# Symbol U probability
###DELETE_STATE 47
0.462778	# t_m1
0.479817	# t_d1
0.057405	# t_i0
###INSERT_STATE 47
0.462021	# t_m1
0.046210	# t_d1
0.491768	# t_i0
0.250000	# Symbol A probability
0.250000	# Symbol C probability
0.250000	# Symbol G probability
0.250000	# Symbol U probability
###MATCH_STATE 48 ( ) ( )
0.979997	# t_m1
0.009790	# t_d1
0.010213	# t_i0
0.931818	# Symbol A probability
0.022727	# Symbol C probability
0.022727	# Symbol G probability
0.022727	# Symbol U probability
###DELETE_STATE 48
0.462778	# t_m1
0.479817	# t_d1
0.057405	# t_i0
###INSERT_STATE 48
0.462021	# t_m1
0.046210	# t_d1
0.491768	# t_i0
0.250000	# Symbol A probability
0.250000	# Symbol C probability
0.250000	# Symbol G probability
0.250000	# Symbol U probability
###MATCH_STATE 49 ( ) ( )
0.979997	# t_m1
0.009790	# t_d1
0.010213	# t_i0
0.386364	# Symbol A probability
0.386364	# Symbol C probability
0.204545	# Symbol G probability
0.022727	# Symbol U probability
###DELETE_STATE 49
0.462778	# t_m1
0.479817	# t_d1
0.057405	# t_i0
###INSERT_STATE 49
0.462021	# t_m1
0.046210	# t_d1
0.491768	# t_i0
0.250000	# Symbol A probability
0.250000	# Symbol C probability
0.250000	# Symbol G probability
0.250000	# Symbol U probability
###MATCH_STATE 50 ( ) ( )
0.979997	# t_m1
0.009790	# t_d1
0.010213	# t_i0
0.931818	# Symbol A probability
0.022727	# Symbol C probability
0.022727	# Symbol G probability
0.022727	# Symbol U probability
###DELETE_STATE 50
0.462778	# t_m1
0.479817	# t_d1
0.057405	# t_i0
###INSERT_STATE 50
0.462021	# t_m1
0.046210	# t_d1
0.491768	# t_i0
0.250000	# Symbol A probability
0.250000	# Symbol C probability
0.250000	# Symbol G probability
0.250000	# Symbol U probability
###MATCH_STATE 51 ( ) ( )
0.979997	# t_m1
0.009790	# t_d1
0.010213	# t_i0
0.750000	# Symbol A probability
0.022727	# Symbol C probability
0.022727	# Symbol G probability
0.204545	# Symbol U probability
###DELETE_STATE 51
0.462778	# t_m1
0.479817	# t_d1
0.057405	# t_i0
###INSERT_STATE 51
0.462021	# t_m1
0.046210	# t_d1
0.491768	# t_i0
0.250000	# Symbol A probability
0.250000	# Symbol C probability
0.250000	# Symbol G probability
0.250000	# Symbol U probability
###MATCH_STATE 52 ( ) ( )
0.979997	# t_m1
0.009790	# t_d1
0.010213	# t_i0
0.022727	# Symbol A probability
0.204545	# Symbol C probability
0.568182	# Symbol G probability
0.204545	# Symbol U probability
###DELETE_STATE 52
0.462778	# t_m1
0.479817	# t_d1
0.057405	# t_i0
###INSERT_STATE 52
0.462021	# t_m1
0.046210	# t_d1
0.491768	# t_i0
0.250000	# Symbol A probability
0.250000	# Symbol C probability
0.250000	# Symbol G probability
0.250000	# Symbol U probability
###MATCH_STATE 53 ( ) ( )
0.979997	# t_m1
0.009790	# t_d1
0.010213	# t_i0
0.022727	# Symbol A probability
0.204545	# Symbol C probability
0.204545	# Symbol G probability
0.568182	# Symbol U probability
###DELETE_STATE 53
0.462778	# t_m1
0.479817	# t_d1
0.057405	# t_i0
###INSERT_STATE 53
0.462021	# t_m1
0.046210	# t_d1
0.491768	# t_i0
0.250000	# Symbol A probability
0.250000	# Symbol C probability
0.250000	# Symbol G probability
0.250000	# Symbol U probability
###MATCH_STATE 54 ( ) ( )
0.941598	# t_m1
0.009790	# t_d1
0.048612	# t_i0
0.204545	# Symbol A probability
0.659091	# Symbol C probability
0.113636	# Symbol G probability
0.022727	# Symbol U probability
###DELETE_STATE 54
0.462778	# t_m1
0.479817	# t_d1
0.057405	# t_i0
###INSERT_STATE 54
0.520835	# t_m1
0.041159	# t_d1
0.438007	# t_i0
0.250075	# Symbol A probability
0.249975	# Symbol C probability
0.249975	# Symbol G probability
0.249975	# Symbol U probability
###MATCH_STATE 55 ( ) ( )
0.979997	# t_m1
0.009790	# t_d1
0.010213	# t_i0
0.022727	# Symbol A probability
0.022727	# Symbol C probability
0.750000	# Symbol G probability
0.204545	# Symbol U probability
###DELETE_STATE 55
0.462778	# t_m1
0.479817	# t_d1
0.057405	# t_i0
###INSERT_STATE 55
0.462021	# t_m1
0.046210	# t_d1
0.491768	# t_i0
0.250000	# Symbol A probability
0.250000	# Symbol C probability
0.250000	# Symbol G probability
0.250000	# Symbol U probability
###MATCH_STATE 56 ( ) ( )
0.979997	# t_m1
0.009790	# t_d1
0.010213	# t_i0
0.204545	# Symbol A probability
0.750000	# Symbol C probability
0.022727	# Symbol G probability
0.022727	# Symbol U probability
###DELETE_STATE 56
0.462778	# t_m1
0.479817	# t_d1
0.057405	# t_i0
###INSERT_STATE 56
0.462021	# t_m1
0.046210	# t_d1
0.491768	# t_i0
0.250000	# Symbol A probability
0.250000	# Symbol C probability
0.250000	# Symbol G probability
0.250000	# Symbol U probability
###MATCH_STATE 57 ( ) ( )
0.979997	# t_m1
0.009790	# t_d1
0.010213	# t_i0
0.204545	# Symbol A probability
0.022727	# Symbol C probability
0.022727	# Symbol G probability
0.750000	# Symbol U probability
###DELETE_STATE 57
0.462778	# t_m1
0.479817	# t_d1
0.057405	# t_i0
###INSERT_STATE 57
0.462021	# t_m1
0.046210	# t_d1
0.491768	# t_i0
0.250000	# Symbol A probability
0.250000	# Symbol C probability
0.250000	# Symbol G probability
0.250000	# Symbol U probability
###MATCH_STATE 58 ( ) ( )
0.979997	# t_m1
0.009790	# t_d1
0.010213	# t_i0
0.931818	# Symbol A probability
0.022727	# Symbol C probability
0.022727	# Symbol G probability
0.022727	# Symbol U probability
###DELETE_STATE 58
0.462778	# t_m1
0.479817	# t_d1
0.057405	# t_i0
###INSERT_STATE 58
0.462021	# t_m1
0.046210	# t_d1
0.491768	# t_i0
0.250000	# Symbol A probability
0.250000	# Symbol C probability
0.250000	# Symbol G probability
0.250000	# Symbol U probability
###MATCH_STATE 59 ( ) ( )
0.979997	# t_m1
0.009790	# t_d1
0.010213	# t_i0
0.931818	# Symbol A probability
0.022727	# Symbol C probability
0.022727	# Symbol G probability
0.022727	# Symbol U probability
###DELETE_STATE 59
0.462778	# t_m1
0.479817	# t_d1
0.057405	# t_i0
###INSERT_STATE 59
0.462021	# t_m1
0.046210	# t_d1
0.491768	# t_i0
0.250000	# Symbol A probability
0.250000	# Symbol C probability
0.250000	# Symbol G probability
0.250000	# Symbol U probability
###MATCH_STATE 60 ( ) ( )
0.979997	# t_m1
0.009790	# t_d1
0.010213	# t_i0
0.750000	# Symbol A probability
0.204545	# Symbol C probability
0.022727	# Symbol G probability
0.022727	# Symbol U probability
###DELETE_STATE 60
0.462778	# t_m1
0.479817	# t_d1
0.057405	# t_i0
###INSERT_STATE 60
0.462021	# t_m1
0.046210	# t_d1
0.491768	# t_i0
0.250000	# Symbol A probability
0.250000	# Symbol C probability
0.250000	# Symbol G probability
0.250000	# Symbol U probability
###MATCH_STATE 61 ( ) ( )
0.979997	# t_m1
0.009790	# t_d1
0.010213	# t_i0
0.386364	# Symbol A probability
0.204545	# Symbol C probability
0.386364	# Symbol G probability
0.022727	# Symbol U probability
###DELETE_STATE 61
0.462778	# t_m1
0.479817	# t_d1
0.057405	# t_i0
###INSERT_STATE 61
0.462021	# t_m1
0.046210	# t_d1
0.491768	# t_i0
0.250000	# Symbol A probability
0.250000	# Symbol C probability
0.250000	# Symbol G probability
0.250000	# Symbol U probability
###MATCH_STATE 62 ( ) ( )
0.979997	# t_m1
0.009790	# t_d1
0.010213	# t_i0
0.477273	# Symbol A probability
0.204545	# Symbol C probability
0.204545	# Symbol G probability
0.113636	# Symbol U probability
###DELETE_STATE 62
0.462778	# t_m1
0.479817	# t_d1
0.057405	# t_i0
###INSERT_STATE 62
0.462021	# t_m1
0.046210	# t_d1
0.491768	# t_i0
0.250000	# Symbol A probability
0.250000	# Symbol C probability
0.250000	# Symbol G probability
0.250000	# Symbol U probability
###MATCH_STATE 63 ( ) ( )
0.979997	# t_m1
0.009790	# t_d1
0.010213	# t_i0
0.022727	# Symbol A probability
0.022727	# Symbol C probability
0.840909	# Symbol G probability
0.113636	# Symbol U probability
###DELETE_STATE 63
0.462778	# t_m1
0.479817	# t_d1
0.057405	# t_i0
###INSERT_STATE 63
0.462021	# t_m1
0.046210	# t_d1
0.491768	# t_i0
0.250000	# Symbol A probability
0.250000	# Symbol C probability
0.250000	# Symbol G probability
0.250000	# Symbol U probability
###MATCH_STATE 64 ( ) ( )
0.979997	# t_m1
0.009790	# t_d1
0.010213	# t_i0
0.113636	# Symbol A probability
0.113636	# Symbol C probability
0.386364	# Symbol G probability
0.386364	# Symbol U probability
###DELETE_STATE 64
0.462778	# t_m1
0.479817	# t_d1
0.057405	# t_i0
###INSERT_STATE 64
0.462021	# t_m1
0.046210	# t_d1
0.491768	# t_i0
0.250000	# Symbol A probability
0.250000	# Symbol C probability
0.250000	# Symbol G probability
0.250000	# Symbol U probability
###MATCH_STATE 65 ( ) ( )
0.979997	# t_m1
0.009790	# t_d1
0.010213	# t_i0
0.113636	# Symbol A probability
0.750000	# Symbol C probability
0.022727	# Symbol G probability
0.113636	# Symbol U probability
###DELETE_STATE 65
0.462778	# t_m1
0.479817	# t_d1
0.057405	# t_i0
###INSERT_STATE 65
0.462021	# t_m1
0.046210	# t_d1
0.491768	# t_i0
0.250000	# Symbol A probability
0.250000	# Symbol C probability
0.250000	# Symbol G probability
0.250000	# Symbol U probability
###MATCH_STATE 66 ( ) ( )
0.979997	# t_m1
0.009790	# t_d1
0.010213	# t_i0
0.022727	# Symbol A probability
0.477273	# Symbol C probability
0.204545	# Symbol G probability
0.295455	# Symbol U probability
###DELETE_STATE 66
0.462778	# t_m1
0.479817	# t_d1
0.057405	# t_i0
###INSERT_STATE 66
0.462021	# t_m1
0.046210	# t_d1
0.491768	# t_i0
0.250000	# Symbol A probability
0.250000	# Symbol C probability
0.250000	# Symbol G probability
0.250000	# Symbol U probability
###MATCH_STATE 67 ( ) ( )
0.979997	# t_m1
0.009790	# t_d1
0.010213	# t_i0
0.204545	# Symbol A probability
0.113636	# Symbol C probability
0.386364	# Symbol G probability
0.295455	# Symbol U probability
###DELETE_STATE 67
0.462778	# t_m1
0.479817	# t_d1
0.057405	# t_i0
###INSERT_STATE 67
0.462021	# t_m1
0.046210	# t_d1
0.491768	# t_i0
0.250000	# Symbol A probability
0.250000	# Symbol C probability
0.250000	# Symbol G probability
0.250000	# Symbol U probability
###MATCH_STATE 68 ( ) ( )
0.941598	# t_m1
0.048189	# t_d1
0.010213	# t_i0
0.022727	# Symbol A probability
0.204545	# Symbol C probability
0.750000	# Symbol G probability
0.022727	# Symbol U probability
###DELETE_STATE 68
0.462778	# t_m1
0.479817	# t_d1
0.057405	# t_i0
###INSERT_STATE 68
0.462021	# t_m1
0.046210	# t_d1
0.491768	# t_i0
0.250000	# Symbol A probability
0.250000	# Symbol C probability
0.250000	# Symbol G probability
0.250000	# Symbol U probability
###MATCH_STATE 69 ( ) ( )
0.979199	# t_m1
0.010181	# t_d1
0.010621	# t_i0
0.025000	# Symbol A probability
0.025000	# Symbol C probability
0.725000	# Symbol G probability
0.225000	# Symbol U probability
###DELETE_STATE 69
0.368960	# t_m1
0.585273	# t_d1
0.045768	# t_i0
###INSERT_STATE 69
0.462021	# t_m1
0.046210	# t_d1
0.491768	# t_i0
0.250000	# Symbol A probability
0.250000	# Symbol C probability
0.250000	# Symbol G probability
0.250000	# Symbol U probability
###MATCH_STATE 70 ( ) ( )
0.979199	# t_m1
0.010181	# t_d1
0.010621	# t_i0
0.125000	# Symbol A probability
0.025000	# Symbol C probability
0.425000	# Symbol G probability
0.425000	# Symbol U probability
###DELETE_STATE 70
0.368960	# t_m1
0.585273	# t_d1
0.045768	# t_i0
###INSERT_STATE 70
0.462021	# t_m1
0.046210	# t_d1
0.491768	# t_i0
0.250000	# Symbol A probability
0.250000	# Symbol C probability
0.250000	# Symbol G probability
0.250000	# Symbol U probability
###MATCH_STATE 71 ( ) ( )
0.899334	# t_m1
0.090046	# t_d1
0.010621	# t_i0
0.625000	# Symbol A probability
0.025000	# Symbol C probability
0.325000	# Symbol G probability
0.025000	# Symbol U probability
###DELETE_STATE 71
0.368960	# t_m1
0.585273	# t_d1
0.045768	# t_i0
###INSERT_STATE 71
0.462021	# t_m1
0.046210	# t_d1
0.491768	# t_i0
0.250000	# Symbol A probability
0.250000	# Symbol C probability
0.250000	# Symbol G probability
0.250000	# Symbol U probability
###MATCH_STATE 72 ( ) ( )
0.977393	# t_m1
0.011064	# t_d1
0.011543	# t_i0
0.406250	# Symbol A probability
0.156250	# Symbol C probability
0.156250	# Symbol G probability
0.281250	# Symbol U probability
###DELETE_STATE 72
0.262519	# t_m1
0.704916	# t_d1
0.032564	# t_i0
###INSERT_STATE 72
0.462021	# t_m1
0.046210	# t_d1
0.491768	# t_i0
0.250000	# Symbol A probability
0.250000	# Symbol C probability
0.250000	# Symbol G probability
0.250000	# Symbol U probability
###MATCH_STATE 73 ( ) ( )
0.977393	# t_m1
0.011064	# t_d1
0.011543	# t_i0
0.406250	# Symbol A probability
0.531250	# Symbol C probability
0.031250	# Symbol G probability
0.031250	# Symbol U probability
###DELETE_STATE 73
0.262519	# t_m1
0.704916	# t_d1
0.032564	# t_i0
###INSERT_STATE 73
0.462021	# t_m1
0.046210	# t_d1
0.491768	# t_i0
0.250000	# Symbol A probability
0.250000	# Symbol C probability
0.250000	# Symbol G probability
0.250000	# Symbol U probability
###MATCH_STATE 74 ( ) ( )
0.933995	# t_m1
0.054463	# t_d1
0.011543	# t_i0
0.531250	# Symbol A probability
0.031250	# Symbol C probability
0.406250	# Symbol G probability
0.031250	# Symbol U probability
###DELETE_STATE 74
0.262519	# t_m1
0.704916	# t_d1
0.032564	# t_i0
###INSERT_STATE 74
0.462021	# t_m1
0.046210	# t_d1
0.491768	# t_i0
0.250000	# Symbol A probability
0.250000	# Symbol C probability
0.250000	# Symbol G probability
0.250000	# Symbol U probability
###MATCH_STATE 75 ( ) ( )
0.931000	# t_m1
0.056934	# t_d1
0.012066	# t_i0
0.607143	# Symbol A probability
0.035714	# Symbol C probability
0.178571	# Symbol G probability
0.178571	# Symbol U probability
###DELETE_STATE 75
0.229426	# t_m1
0.742115	# t_d1
0.028459	# t_i0
###INSERT_STATE 75
0.462021	# t_m1
0.046210	# t_d1
0.491768	# t_i0
0.250000	# Symbol A probability
0.250000	# Symbol C probability
0.250000	# Symbol G probability
0.250000	# Symbol U probability
###MATCH_STATE 76 ( ) ( )
0.975245	# t_m1
0.012116	# t_d1
0.012640	# t_i0
0.208333	# Symbol A probability
0.208333	# Symbol C probability
0.375000	# Symbol G probability
0.208333	# Symbol U probability
###DELETE_STATE 76
0.203742	# t_m1
0.770984	# t_d1
0.025273	# t_i0
###INSERT_STATE 76
0.462021	# t_m1
0.046210	# t_d1
0.491768	# t_i0
0.250000	# Symbol A probability
0.250000	# Symbol C probability
0.250000	# Symbol G probability
0.250000	# Symbol U probability
###MATCH_STATE 77 ( ) ( )
0.880198	# t_m1
0.107163	# t_d1
0.012640	# t_i0
0.041667	# Symbol A probability
0.875000	# Symbol C probability
0.041667	# Symbol G probability
0.041667	# Symbol U probability
###DELETE_STATE 77
0.203742	# t_m1
0.770984	# t_d1
0.025273	# t_i0
###INSERT_STATE 77
0.462021	# t_m1
0.046210	# t_d1
0.491768	# t_i0
0.250000	# Symbol A probability
0.250000	# Symbol C probability
0.250000	# Symbol G probability
0.250000	# Symbol U probability
###MATCH_STATE 78 ( ) ( )
0.972644	# t_m1
0.013388	# t_d1
0.013967	# t_i0
0.062500	# Symbol A probability
0.812500	# Symbol C probability
0.062500	# Symbol G probability
0.062500	# Symbol U probability
###DELETE_STATE 78
0.166470	# t_m1
0.812880	# t_d1
0.020650	# t_i0
###INSERT_STATE 78
0.462021	# t_m1
0.046210	# t_d1
0.491768	# t_i0
0.250000	# Symbol A probability
0.250000	# Symbol C probability
0.250000	# Symbol G probability
0.250000	# Symbol U probability
###MATCH_STATE 79 ( ) ( )
0.920130	# t_m1
0.065903	# t_d1
0.013967	# t_i0
0.062500	# Symbol A probability
0.062500	# Symbol C probability
0.812500	# Symbol G probability
0.062500	# Symbol U probability
###DELETE_STATE 79
0.166470	# t_m1
0.812880	# t_d1
0.020650	# t_i0
###INSERT_STATE 79
0.462021	# t_m1
0.046210	# t_d1
0.491768	# t_i0
0.250000	# Symbol A probability
0.250000	# Symbol C probability
0.250000	# Symbol G probability
0.250000	# Symbol U probability
###MATCH_STATE 80 ( ) ( )
0.971128	# t_m1
0.014130	# t_d1
0.014741	# t_i0
0.083333	# Symbol A probability
0.416667	# Symbol C probability
0.416667	# Symbol G probability
0.083333	# Symbol U probability
###DELETE_STATE 80
0.152520	# t_m1
0.828561	# t_d1
0.018919	# t_i0
###INSERT_STATE 80
0.462021	# t_m1
0.046210	# t_d1
0.491768	# t_i0
0.250000	# Symbol A probability
0.250000	# Symbol C probability
0.250000	# Symbol G probability
0.250000	# Symbol U probability
###MATCH_STATE 81 ( ) ( )
0.860277	# t_m1
0.124981	# t_d1
0.014741	# t_i0
0.083333	# Symbol A probability
0.083333	# Symbol C probability
0.083333	# Symbol G probability
0.750000	# Symbol U probability
###DELETE_STATE 81
0.152520	# t_m1
0.828561	# t_d1
0.018919	# t_i0
###INSERT_STATE 81
0.462021	# t_m1
0.046210	# t_d1
0.491768	# t_i0
0.250000	# Symbol A probability
0.250000	# Symbol C probability
0.250000	# Symbol G probability
0.250000	# Symbol U probability
###MATCH_STATE 82 ( ) ( )
0.967529	# t_m1
0.015892	# t_d1
0.016579	# t_i0
0.250000	# Symbol A probability
0.250000	# Symbol C probability
0.250000	# Symbol G probability
0.250000	# Symbol U probability
###DELETE_STATE 82
0.130626	# t_m1
0.853171	# t_d1
0.016203	# t_i0
###INSERT_STATE 82
0.462021	# t_m1
0.046210	# t_d1
0.491768	# t_i0
0.250000	# Symbol A probability
0.250000	# Symbol C probability
0.250000	# Symbol G probability
0.250000	# Symbol U probability
###MATCH_STATE 83 ( ) ( )
0.967529	# t_m1
0.015892	# t_d1
0.016579	# t_i0
0.250000	# Symbol A probability
0.250000	# Symbol C probability
0.250000	# Symbol G probability
0.250000	# Symbol U probability
###DELETE_STATE 83
0.130626	# t_m1
0.853171	# t_d1
0.016203	# t_i0
###INSERT_STATE 83
0.462021	# t_m1
0.046210	# t_d1
0.491768	# t_i0
0.250000	# Symbol A probability
0.250000	# Symbol C probability
0.250000	# Symbol G probability
0.250000	# Symbol U probability
###MATCH_STATE 84 ( ) ( )
0.983153	# t_m1
0.000000	# t_d1
0.016847	# t_i0
0.250000	# Symbol A probability
0.250000	# Symbol C probability
0.250000	# Symbol G probability
0.250000	# Symbol U probability
###DELETE_STATE 84
0.317123	# t_m1
0.000000	# t_d1
0.682877	# t_i0
###INSERT_STATE 84
0.241214	# t_m1
0.000000	# t_d1
0.758786	# t_i0
0.250075	# Symbol A probability
0.249876	# Symbol C probability
0.249975	# Symbol G probability
0.250075	# Symbol U probability
